# Supplementary material for: Meta-analysis of transcriptomic data reveals clusters of consistently deregulated gene and disease ontologies in Down syndrome
Source: PLoS Comput Biol. 2021 Sep 27;17(9):e1009317. doi: 10.1371/journal.pcbi.1009317 (PMC8496798; doi:10.1371/journal.pcbi.1009317)
Supplement: S1 File — (CSV) [file pcbi.1009317.s007.csv]

ensembl_gene_id	hgnc_symbol	description	occurences	median_log2FC	sd_log2FC	mean_log2FC	chr_band	Blood	Cerebellum	Cortex	Endothelia	ESCs	fetalliver	Fibroblasts	Forebrain	Heart	Hippocampus	iPSCs	Liver	Muscle	NPCs	Placenta	Thymus	wholebrain	wholeembryo	entropy_micro	entropy_macro	pseudotscore	interactor_level	tad
ENSG00000142168	SOD1	superoxide dismutase 1	24	0.708492034	0.998651522	0.557194314	21q22.11	1	1	1	0	0	1	1	0	0	1	0	0	0	0	1	1	0	0	8	5	2.733369403	0	2937
ENSG00000159131	GART	phosphoribosylglycinamide formyltransferase, phosphoribosylglycinamide synthetase, phosphoribosylaminoimidazole synthetase	22	0.811363423	0.874016344	0.659434535	21q22.11	1	1	1	0	0	0	1	0	0	0	1	0	0	0	0	1	0	0	6	4	3.538860748	0	2940
ENSG00000205758	CRYZL1	crystallin zeta like 1	18	0.738240063	0.861542829	0.8231378	21q22.11	1	1	1	0	0	0	1	0	0	0	1	0	0	0	1	1	0	0	7	5	4.053516327	0	2941
ENSG00000183255	PTTG1IP	PTTG1 interacting protein	17	0.934795914	0.604243464	0.972872428	21q22.3	1	1	1	1	0	0	0	0	0	0	0	0	0	0	1	1	0	0	6	4	6.638476076	0	2956
ENSG00000159140	SON	SON DNA binding protein	16	0.769831934	1.002861711	0.442497073	21q22.11	1	1	1	0	0	1	0	0	0	1	1	0	0	0	1	1	1	0	9	5	1.764937551	0	2940
ENSG00000142188	TMEM50B	transmembrane protein 50B	15	0.728728186	0.692521817	0.816781794	21q22.11	1	1	1	0	0	0	1	0	1	1	0	0	0	0	1	1	0	0	8	5	4.56791715	0	2940
ENSG00000262473	GART	phosphoribosylglycinamide formyltransferase, phosphoribosylglycinamide synthetase, phosphoribosylaminoimidazole synthetase	14	0.86948511	0.72003635	0.762433771	21	1	1	1	0	0	0	0	0	0	0	1	0	0	0	0	0	0	0	4	3	3.961974903	0	NA
ENSG00000155313	USP25	ubiquitin specific peptidase 25	13	0.64748038	1.086534337	0.450438561	21q21.1	1	0	1	1	0	0	1	0	0	0	1	0	0	0	1	1	0	0	7	6	1.494733551	0	2926
ENSG00000241837	ATP5PO	ATP synthase peripheral stalk subunit OSCP	13	0.697374865	0.278719121	0.809668747	21q22.11	1	1	1	0	0	1	1	0	0	1	1	0	0	0	0	0	0	0	7	5	10.4739932	0	NA
ENSG00000105855	ITGB8	integrin subunit beta 8	12	-0.808632227	0.911664579	-0.458748986	7p21.1	0	1	1	0	0	0	0	1	0	1	0	0	0	0	0	0	0	0	4	1	-1.74313354	1	1373
ENSG00000159079	CFAP298	cilia and flagella associated protein 298	12	0.809200581	0.300574831	0.897775167	21q22.11	1	1	1	0	0	0	0	0	0	0	0	0	0	0	0	0	0	0	3	2	10.34678918	0	2939
ENSG00000159256	MORC3	MORC family CW-type zinc finger 3	12	0.663047626	0.690067765	0.633061704	21q22.12	1	1	1	0	0	0	1	0	0	1	0	0	0	0	0	1	0	0	6	3	3.177934374	0	2945
ENSG00000105877	DNAH11	dynein axonemal heavy chain 11	11	3.156178958	1.04877667	3.110709345	7p15.3	0	1	1	0	0	0	0	1	0	1	0	0	0	1	0	0	0	0	5	1	9.837228486	3	1375
ENSG00000154719	MRPL39	mitochondrial ribosomal protein L39	11	0.690087502	0.107573661	0.728228423	21q21.3	1	0	1	0	0	0	1	0	0	0	1	0	0	0	0	0	0	0	4	4	22.45215436	0	NA
ENSG00000156256	USP16	ubiquitin specific peptidase 16	11	0.675016883	1.488537356	0.233753386	21q21.3	1	0	1	1	0	0	1	0	0	0	1	0	0	0	1	0	0	0	6	5	0.520828228	0	NA
ENSG00000157617	C2CD2	C2 calcium dependent domain containing 2	11	0.654963203	0.200334061	0.733477129	21q22.3	1	1	1	0	0	0	1	1	1	0	0	0	0	0	0	0	0	1	7	4	12.14305953	0	2951
ENSG00000159110	IFNAR2	interferon alpha and beta receptor subunit 2	11	0.715222666	0.303746089	0.794705372	21q22.11	1	1	1	1	0	1	1	1	0	1	0	0	0	0	0	1	0	0	9	5	8.677443535	0	2940
ENSG00000160310	PRMT2	protein arginine methyltransferase 2	11	0.888130215	0.710887782	1.183522155	21q22.3	1	0	1	1	0	0	1	0	0	0	1	0	0	0	1	0	0	0	6	6	5.521685728	0	2958
ENSG00000183527	PSMG1	proteasome assembly chaperone 1	11	0.6558599	0.833817991	0.521044966	21q22.2	1	1	1	1	0	1	1	0	0	0	1	0	0	0	0	0	0	0	7	5	2.072527423	0	2948
ENSG00000198862	LTN1	listerin E3 ubiquitin protein ligase 1	11	0.702675893	0.859050367	0.898193811	21q21.3	1	0	1	0	0	0	1	0	0	1	1	0	1	0	1	0	0	0	7	6	3.467749941	0	2934
ENSG00000205581	HMGN1	high mobility group nucleosome binding domain 1	11	0.681037282	0.695804015	0.611845846	21q22.2	1	1	1	0	0	1	1	0	0	0	1	0	0	0	0	0	0	0	6	4	2.916429136	0	NA
ENSG00000124440	HIF3A	hypoxia inducible factor 3 subunit alpha	10	0.730654041	0.71831829	0.646825328	19q13.32	1	1	1	0	0	0	0	0	0	0	0	0	0	0	1	0	0	0	4	3	2.847541698	2	2837
ENSG00000141959	PFKL	phosphofructokinase, liver type	10	0.660544539	0.090070732	0.694510793	21q22.3	1	0	1	0	1	0	1	0	0	0	0	0	0	0	1	0	0	0	5	5	24.38345849	0	2955
ENSG00000157538	VPS26C	VPS26 endosomal protein sorting factor C	10	0.64928753	0.077700124	0.674921586	21q22.13	1	1	1	0	0	0	1	1	1	1	0	0	0	0	0	0	0	0	7	4	27.46828884	0	2947
ENSG00000159086	PAXBP1	PAX3 and PAX7 binding protein 1	10	0.750967597	0.814261521	0.959957811	21q22.11	1	1	1	0	0	0	0	0	0	0	1	0	0	0	0	0	0	0	4	3	3.728105852	0	2940
ENSG00000160216	AGPAT3	1-acylglycerol-3-phosphate O-acyltransferase 3	10	0.917118383	0.263627103	0.936512638	21q22.3	1	0	1	0	0	0	0	0	0	0	0	0	0	0	1	1	0	0	4	3	11.23371975	0	2955
ENSG00000182362	YBEY	ybeY metalloendoribonuclease	10	0.768339151	0.294468876	0.896913513	21q22.3	1	0	0	0	0	0	1	0	0	0	1	0	0	0	0	1	0	0	4	4	9.631882333	0	2958
ENSG00000205726	ITSN1	intersectin 1	10	0.692827666	0.852581164	0.144229709	21q22.11	1	0	1	0	0	0	1	0	0	0	0	0	0	0	0	1	0	0	4	3	0.534957147	0	2941
ENSG00000154640	BTG3	BTG anti-proliferation factor 3	9	0.906198172	0.911722348	0.656171375	21q21.1	1	0	1	0	0	0	1	0	0	0	0	0	0	0	0	1	0	0	4	3	2.159115799	0	2927
ENSG00000156261	CCT8	chaperonin containing TCP1 subunit 8	9	0.707650821	0.70240345	0.656928185	21q21.3	1	0	0	1	1	0	1	0	0	0	1	0	0	0	0	0	0	0	5	4	2.805772887	0	2935
ENSG00000156273	BACH1	BTB domain and CNC homolog 1	9	0.895874041	0.942932046	0.951952363	21q21.3	1	0	1	0	1	0	1	0	0	0	1	0	0	0	0	0	0	0	5	4	3.028698726	0	2935
ENSG00000157540	DYRK1A	dual specificity tyrosine phosphorylation regulated kinase 1A	9	0.686819547	0.993467379	0.245427036	21q22.13	1	0	1	0	1	0	0	0	0	0	1	0	0	0	1	0	0	0	5	4	0.741122581	0	2947
ENSG00000159200	RCAN1	regulator of calcineurin 1	9	0.686537489	0.296377961	0.802936095	21q22.12	1	1	1	0	1	0	0	0	0	0	0	0	0	0	1	0	1	0	6	4	8.127487864	0	2943
ENSG00000160213	CSTB	cystatin B	9	0.787329412	0.320877267	0.888844755	21q22.3	1	0	1	0	0	0	0	0	0	0	1	0	0	0	0	1	0	0	4	3	8.310137675	0	NA
ENSG00000160285	LSS	lanosterol synthase	9	0.693084659	0.850514006	0.643808037	21q22.3	1	0	1	0	0	0	1	0	0	0	1	0	0	0	1	0	0	0	5	5	2.270890422	0	2958
ENSG00000160299	PCNT	pericentrin	9	0.685313907	0.172561771	0.731471144	21q22.3	1	0	1	0	0	0	1	0	0	0	1	0	0	0	0	1	0	0	5	4	12.71668352	0	2958
ENSG00000184900	SUMO3	small ubiquitin-like modifier 3	9	0.707550242	0.417465551	0.877545308	21q22.3	1	0	1	1	0	0	0	0	0	0	0	0	0	0	0	1	0	0	4	3	6.306235131	0	2956
ENSG00000243927	MRPS6	mitochondrial ribosomal protein S6	9	0.677368743	1.208789807	0.385454116	21q22.11	1	1	0	0	0	0	1	0	0	1	0	0	0	0	0	1	0	0	5	3	0.956628141	0	NA
ENSG00000261371	PECAM1	platelet and endothelial cell adhesion molecule 1	9	0.721136142	0.817905725	0.216414299	17q23.3	1	0	1	0	0	0	0	0	0	0	0	0	0	0	0	0	0	0	2	2	0.793786958	2	NA
ENSG00000142166	IFNAR1	interferon alpha and beta receptor subunit 1	8	0.678651585	0.115218015	0.699029292	21q22.11	1	1	1	0	0	0	1	0	0	0	0	0	0	0	0	0	0	0	4	3	17.1601066	0	2940
ENSG00000154723	ATP5PF	ATP synthase peripheral stalk subunit F6	8	0.657737138	0.723647614	0.3187788	21q21.3	1	0	0	0	0	0	1	0	0	0	0	0	0	0	0	1	0	0	3	2	1.245969151	0	NA
ENSG00000159055	MIS18A	MIS18 kinetochore protein A	8	0.777500842	0.226278792	0.834692124	21q22.11	1	1	1	0	0	0	1	0	0	0	1	0	0	0	0	0	0	0	5	4	10.43343845	0	2939
ENSG00000160208	RRP1B	ribosomal RNA processing 1B	8	0.803318646	0.82606042	0.807475662	21q22.3	1	0	1	0	0	0	1	0	0	0	0	0	0	0	0	0	0	0	3	3	2.764792997	0	2954
ENSG00000160209	PDXK	pyridoxal kinase	8	1.082945016	0.759095767	1.343029838	21q22.3	1	0	0	0	0	0	1	0	0	0	0	0	0	0	1	1	0	0	4	4	5.004193399	0	NA
ENSG00000160221	GATD3A	glutamine amidotransferase like class 1 domain containing 3A	8	0.83009298	2.614548888	1.329351381	21q22.3	1	0	0	0	0	0	1	0	0	0	1	0	0	0	0	1	0	0	4	4	1.438096462	0	2955
ENSG00000160226	CFAP410	cilia and flagella associated protein 410	8	0.824939169	0.81140789	0.864074034	21q22.3	1	0	0	0	0	0	1	0	0	0	0	0	0	0	1	1	0	0	4	4	3.012012164	0	2955
ENSG00000164292	RHOBTB3	Rho related BTB domain containing 3	8	0.909943107	1.056735864	1.018689358	5q15	1	1	1	1	0	0	0	0	0	0	0	0	0	0	1	0	0	0	5	4	2.726593001	2	1090
ENSG00000182240	BACE2	beta-secretase 2	8	0.819597827	0.758011342	0.805874878	21q22.2	1	0	1	0	0	0	1	0	1	0	0	0	0	0	1	1	0	0	6	5	3.007024087	0	NA
ENSG00000263160	TMEM50B	transmembrane protein 50B	8	0.92563925	0.398559203	1.00922184	21	1	0	1	0	0	0	1	0	0	0	0	0	0	0	1	1	0	0	5	4	7.162073803	0	NA
ENSG00000281289	LSS	lanosterol synthase	8	0.665735451	1.089856549	0.214050575	21	1	0	1	0	0	0	0	0	0	0	1	0	0	0	1	1	0	0	5	4	0.555510221	0	NA
ENSG00000067836	ROGDI	rogdi homolog	7	-0.733739982	0.848735927	-0.483884938	16p13.3	1	1	1	0	0	0	0	0	0	0	0	0	0	0	0	0	0	0	3	2	-1.508406997	5+	2525
ENSG00000111666	CHPT1	choline phosphotransferase 1	7	0.656863197	0.780374274	0.628879618	12q23.2	1	0	1	0	1	0	0	0	0	0	0	0	0	0	0	0	0	0	3	3	2.132129582	2	2218
ENSG00000125730	C3	complement C3	7	1.978159133	3.645214778	1.351821251	19p13.3	1	0	1	1	0	0	1	0	0	0	1	0	0	0	0	0	0	0	5	5	0.981172047	1	2784
ENSG00000129151	BBOX1	gamma-butyrobetaine hydroxylase 1	7	1.64569551	1.527055428	1.434359538	11p14.2	0	1	1	0	0	0	1	0	0	0	0	0	0	0	0	0	0	0	3	2	2.485147925	3	1985
ENSG00000134531	EMP1	epithelial membrane protein 1	7	-0.718565066	1.123204592	-0.049133607	12p13.1	1	0	1	0	0	0	0	0	0	0	1	0	0	0	1	0	0	0	4	4	-0.115736087	5+	2129
ENSG00000142207	URB1	URB1 ribosome biogenesis 1 homolog (S. cerevisiae)	7	0.736429334	0.877703634	0.895867098	21q22.11	1	0	1	1	0	0	1	0	0	0	0	0	0	0	0	1	0	0	5	4	2.700503288	0	2939
ENSG00000151693	ASAP2	ArfGAP with SH3 domain, ankyrin repeat and PH domain 2	7	-1.072451067	1.163620435	-0.973069814	2p25.1	1	0	1	0	0	0	0	0	0	0	1	0	0	0	0	0	0	0	3	3	-2.212491856	2	362
ENSG00000154654	NCAM2	neural cell adhesion molecule 2	7	0.689379992	1.756683462	0.95850799	21q21.1	0	1	1	0	0	0	1	1	0	1	0	0	0	0	0	0	0	0	5	2	1.44361453	0	2930
ENSG00000154727	GABPA	GA binding protein transcription factor subunit alpha	7	0.655269703	0.14772135	0.747717177	21q21.3	1	0	0	0	0	0	1	0	0	0	0	0	0	0	1	0	0	0	3	3	13.39192812	0	NA
ENSG00000156304	SCAF4	SR-related CTD associated factor 4	7	0.794241243	0.951078521	0.418483652	21q22.11	1	0	0	0	0	0	1	0	0	0	1	0	0	0	0	0	0	0	3	3	1.1641559	0	2938
ENSG00000159147	DONSON	downstream neighbor of SON	7	0.722101393	0.740776024	0.457861305	21q22.11	1	0	1	0	0	0	1	0	0	0	0	0	0	0	0	1	0	0	4	3	1.635294759	0	2940
ENSG00000159259	CHAF1B	chromatin assembly factor 1 subunit B	7	0.78884885	0.128275748	0.827448674	21q22.12	1	0	0	0	0	0	1	0	0	0	0	0	0	0	0	1	0	0	3	2	17.06654174	0	2945
ENSG00000160179	ABCG1	ATP binding cassette subfamily G member 1	7	1.004717359	0.907686914	0.936804297	21q22.3	1	0	1	0	0	0	0	0	0	0	0	0	0	0	1	0	0	0	3	3	2.730623477	0	2952
ENSG00000173452	TMEM196	transmembrane protein 196	7	-0.741256871	0.133089597	-0.745046583	7p21.1	0	1	1	0	0	0	0	1	0	1	0	0	0	0	0	0	0	0	4	1	-14.81113484	5+	1373
ENSG00000185658	BRWD1	bromodomain and WD repeat domain containing 1	7	0.795447093	1.310210703	0.510717281	21q22.2	1	1	1	0	0	0	0	0	0	0	1	0	0	0	1	0	0	0	5	4	1.031308104	0	2948
ENSG00000185808	PIGP	phosphatidylinositol glycan anchor biosynthesis class P	7	0.639464401	0.309236412	0.813251535	21q22.13	1	1	1	0	0	1	1	0	0	0	0	0	0	0	0	0	0	0	5	4	6.957981776	0	2947
ENSG00000189171	S100A13	S100 calcium binding protein A13	7	0.680395702	1.036250979	0.364058782	1q21.3	1	1	1	0	1	0	0	0	0	0	0	0	0	0	0	0	0	0	4	3	0.929513237	5+	208
ENSG00000197956	S100A6	S100 calcium binding protein A6	7	0.957954712	1.155152887	0.815564866	1q21.3	1	0	0	0	0	1	0	0	0	0	1	0	0	0	1	0	0	0	4	4	1.8679621	2	208
ENSG00000198363	ASPH	aspartate beta-hydroxylase	7	0.613704129	1.209164197	0.237038011	8q12.3	1	0	1	0	0	0	0	0	0	0	0	0	0	0	1	0	0	0	3	3	0.518658781	2	1578
ENSG00000213626	LBH	limb bud and heart development	7	-0.82093634	1.381488702	-0.346105374	2p23.1	0	0	1	0	0	0	1	0	0	0	0	0	0	0	0	0	0	0	2	2	-0.662842008	5+	386
ENSG00000249624		novel protein	7	0.630620718	0.721926205	0.373702401	21q22.11	1	1	0	0	0	1	1	1	0	1	0	0	0	0	0	1	0	0	7	4	1.369563275	0	NA
ENSG00000026508	CD44	CD44 molecule (Indian blood group)	6	-1.451680434	1.745136784	-0.592533481	11p13	1	0	1	1	0	0	0	0	0	0	0	0	0	0	1	0	0	0	4	4	-0.831685343	1	1996
ENSG00000047457	CP	ceruloplasmin	6	1.015736893	2.283122992	0.68819135	3q25.1	1	1	1	0	0	0	0	0	0	0	0	0	0	0	0	0	0	0	3	2	0.738338521	1	753
ENSG00000055332	EIF2AK2	eukaryotic translation initiation factor 2 alpha kinase 2	6	0.708794355	0.026266307	0.695602817	2p22.2	0	1	1	0	0	0	0	1	0	0	0	0	0	0	0	0	0	0	3	1	64.86911015	1	393
ENSG00000067225	PKM	pyruvate kinase M1/2	6	-0.034451899	1.996877036	0.602869105	15q23	1	0	0	1	0	0	0	0	0	0	1	0	0	0	0	0	0	0	3	2	0.739515584	1	2484
ENSG00000067992	PDK3	pyruvate dehydrogenase kinase 3	6	1.279565103	0.744051635	1.51911006	Xp22.11	1	0	0	0	0	0	0	0	0	0	1	0	0	0	0	0	0	0	2	2	5.001056827	3	3014
ENSG00000071575	TRIB2	tribbles pseudokinase 2	6	1.922629282	1.522052737	2.528404264	2p24.3	1	0	0	1	0	0	0	0	0	0	0	0	0	0	0	0	0	0	2	2	4.069044496	5+	367
ENSG00000076716	GPC4	glypican 4	6	0.923122518	2.428109445	-0.154806362	Xq26.2	1	0	1	0	0	0	1	0	0	0	0	0	0	0	0	0	0	0	3	3	-0.156169483	2	3106
ENSG00000088256	GNA11	G protein subunit alpha 11	6	-0.733868143	0.721244576	-0.53711591	19p13.3	1	1	1	0	0	0	0	0	0	0	0	0	0	0	0	0	0	0	3	2	-1.824152246	1	2779
ENSG00000089220	PEBP1	phosphatidylethanolamine binding protein 1	6	0.931484668	0.29772571	1.040939462	12q24.23	0	1	1	0	0	0	0	0	0	0	0	0	0	0	0	0	0	0	2	1	8.564159716	2	2238
ENSG00000092068	SLC7A8	solute carrier family 7 member 8	6	0.08891534	1.522508136	0.142484533	14q11.2	1	0	1	0	0	0	0	0	0	0	0	0	0	0	0	0	0	0	2	2	0.229236478	3	2347
ENSG00000100368	CSF2RB	colony stimulating factor 2 receptor beta common subunit	6	-0.060959493	1.637298983	0.139376207	22q12.3	1	0	1	0	1	0	0	0	0	0	0	0	0	0	0	0	0	0	3	3	0.208514506	2	2978
ENSG00000100504	PYGL	glycogen phosphorylase L	6	0.638346606	1.026474659	0.099520852	14q22.1	0	0	1	0	0	0	1	0	0	0	0	0	0	0	0	0	0	0	2	2	0.237487894	2	NA
ENSG00000102362	SYTL4	synaptotagmin like 4	6	0.372691231	2.71762563	-0.36794907	Xq22.1	1	0	1	0	0	0	0	0	0	0	0	0	0	0	0	0	0	0	2	2	-0.331645191	2	3073
ENSG00000108679	LGALS3BP	galectin 3 binding protein	6	0.840708511	0.872592752	0.399253126	17q25.3	1	1	0	0	0	0	0	1	0	0	1	0	0	0	0	0	0	0	4	3	1.120759295	2	NA
ENSG00000112339	HBS1L	HBS1 like translational GTPase	6	0.726781139	1.293298304	0.466629708	6q23.3	1	0	1	0	0	0	0	0	0	0	0	0	0	0	0	0	0	0	2	2	0.883790446	2	1313
ENSG00000115461	IGFBP5	insulin like growth factor binding protein 5	6	-0.853465781	1.570029856	-0.658875644	2q35	1	0	1	0	0	0	1	0	0	0	1	0	0	0	0	0	0	0	4	4	-1.027948052	1	565
ENSG00000117450	PRDX1	peroxiredoxin 1	6	0.79973726	0.905328984	0.273273284	1p34.1	1	0	1	0	0	0	0	0	0	0	0	0	0	0	0	0	0	0	2	2	0.739377749	1	87
ENSG00000118785	SPP1	secreted phosphoprotein 1	6	0.164199013	2.742425727	-0.129381753	4q22.1	1	0	0	1	0	0	1	0	0	0	1	0	0	0	0	0	0	0	4	4	-0.115561663	1	891
ENSG00000119711	ALDH6A1	aldehyde dehydrogenase 6 family member A1	6	0.907029083	1.235082538	0.560746638	14q24.3	1	0	1	0	0	0	0	0	0	0	0	0	0	0	1	0	0	0	3	3	1.112106353	2	2395
ENSG00000121691	CAT	catalase	6	1.735029244	1.601093541	2.142641817	11p13	0	0	1	0	1	0	0	0	0	0	1	0	0	0	1	0	0	0	4	3	3.277996582	1	NA
ENSG00000124570	SERPINB6	serpin family B member 6	6	0.681409156	1.225453467	0.228659502	6p25.2	1	0	1	0	1	0	1	0	0	0	0	0	0	0	1	0	0	0	5	5	0.457054568	1	1185
ENSG00000128311	TST	thiosulfate sulfurtransferase	6	1.543633208	1.015416966	1.913555246	22q12.3	1	0	1	1	0	0	0	0	0	0	0	1	0	0	0	0	0	0	4	4	4.616068184	2	2978
ENSG00000129116	PALLD	palladin, cytoskeletal associated protein	6	1.074558701	2.018975383	0.031255388	4q32.3	1	0	1	0	0	0	0	0	0	0	0	0	0	0	0	0	0	0	2	2	0.037920101	2	978
ENSG00000131051	RBM39	RNA binding motif protein 39	6	0.692415216	0.880514754	0.495424189	20q11.22	1	1	1	0	1	0	0	0	0	0	0	0	0	0	0	0	0	0	4	3	1.378212532	2	2889
ENSG00000132470	ITGB4	integrin subunit beta 4	6	1.255310707	0.912380935	0.88846913	17q25.1	1	1	1	0	0	0	0	0	0	0	0	0	0	0	0	0	0	0	3	2	2.385293177	2	2686
ENSG00000144908	ALDH1L1	aldehyde dehydrogenase 1 family member L1	6	0.740666566	0.753158748	0.617293759	3q21.3	0	1	1	0	0	0	1	0	0	0	0	0	0	0	0	0	0	0	3	2	2.007617564	1	728
ENSG00000148180	GSN	gelsolin	6	0.825820062	1.36506437	0.282164173	9q33.2	1	0	0	1	1	0	0	0	0	0	0	0	0	0	0	0	0	0	3	3	0.506319161	1	1793
ENSG00000148700	ADD3	adducin 3	6	0.910553544	1.120314675	0.626615512	10q25.1	0	0	1	1	0	0	1	0	0	0	0	0	0	0	0	0	0	0	3	3	1.370051025	4	1930
ENSG00000149591	TAGLN	transgelin	6	0.733265113	1.120277653	0.178860817	11q23.3	1	0	1	0	1	0	1	0	0	0	1	0	0	0	1	0	0	0	6	5	0.3910796	3	NA
ENSG00000151176	PLBD2	phospholipase B domain containing 2	6	-0.046327631	1.259874388	0.239393199	12q24.13	0	0	1	1	0	0	0	0	0	0	0	0	0	0	0	0	0	0	2	2	0.465436229	5+	2233
ENSG00000155304	HSPA13	heat shock protein family A (Hsp70) member 13	6	0.865997929	0.253888238	0.900502567	21q11.2	1	0	0	0	0	0	1	0	0	0	0	0	0	0	0	1	0	0	3	2	8.687963736	0	2926
ENSG00000156253	RWDD2B	RWD domain containing 2B	6	0.683213631	1.79579087	-0.016163033	21q21.3	1	0	0	0	0	0	1	0	0	0	1	0	0	0	0	0	0	0	3	3	-0.022046656	0	NA
ENSG00000157601	MX1	MX dynamin like GTPase 1	6	0.847694563	2.018049104	1.347450665	21q22.3	0	1	0	0	0	0	1	1	0	0	0	0	0	0	1	0	0	0	4	3	1.635523425	0	NA
ENSG00000159267	HLCS	holocarboxylase synthetase	6	0.740607007	0.637432474	0.610180966	21q22.13	1	0	0	0	0	0	1	0	0	0	0	0	0	0	0	0	0	0	2	2	2.344769178	0	2946
ENSG00000160183	TMPRSS3	transmembrane serine protease 3	6	1.144053922	0.87386476	0.930862614	21q22.3	1	0	1	0	0	0	0	0	0	0	0	0	0	0	0	1	0	0	3	2	2.609257781	0	2952
ENSG00000160194	NDUFV3	NADH:ubiquinone oxidoreductase subunit V3	6	0.765918406	0.35510309	0.915059252	21q22.3	1	0	0	0	0	0	1	0	0	0	0	0	0	0	0	1	0	0	3	2	6.312049405	0	2954
ENSG00000160294	MCM3AP	minichromosome maintenance complex component 3 associated protein	6	0.612482358	0.600661401	0.43891567	21q22.3	1	0	1	0	0	0	1	0	0	0	0	0	0	0	0	0	0	0	3	3	1.78989266	0	2958
ENSG00000160305	DIP2A	disco interacting protein 2 homolog A	6	0.783612555	0.513908085	0.976788831	21q22.3	1	0	1	1	0	0	0	0	0	0	0	0	0	0	0	0	0	0	3	3	4.655762953	0	2958
ENSG00000164116	GUCY1A1	guanylate cyclase 1 soluble subunit alpha 1	6	-0.897322475	1.035815744	-0.769591353	4q32.1	1	0	1	0	0	0	0	0	0	0	0	0	0	0	0	0	0	0	2	2	-1.819924187	3	965
ENSG00000165092	ALDH1A1	aldehyde dehydrogenase 1 family member A1	6	1.796770037	2.877929546	1.482880733	9q21.13	1	0	0	0	0	0	1	0	0	0	0	0	0	0	0	0	0	0	2	2	1.262123026	2	1725
ENSG00000168385	2-Sep	septin 2	6	0.878467311	0.926913622	0.673872489	2q37.3	1	1	1	0	1	0	0	0	0	0	1	0	0	0	0	0	0	0	5	3	1.780795654	1	592
ENSG00000169855	ROBO1	roundabout guidance receptor 1	6	1.048373032	2.267310839	0.720414659	3p12.3	1	0	0	0	0	0	1	0	0	0	0	0	0	0	0	0	0	0	2	2	0.778300129	2	685
ENSG00000176101	SSNA1	SS nuclear autoantigen 1	6	-0.829426814	1.163748662	-0.560603409	9q34.3	0	1	1	0	0	0	0	0	0	0	1	0	0	0	0	0	0	0	3	2	-1.179973259	1	1823
ENSG00000182670	TTC3	tetratricopeptide repeat domain 3	6	0.673141219	0.165500306	0.739191418	21q22.13	1	1	0	0	0	0	1	0	0	0	0	0	0	0	0	1	0	0	4	3	10.94041359	0	2947
ENSG00000185432	METTL7A	methyltransferase like 7A	6	1.479184847	1.14064675	1.160614788	12q13.12	1	1	1	0	0	0	0	0	0	0	0	0	0	0	0	0	0	0	3	2	2.492370243	1	2168
ENSG00000185507	IRF7	interferon regulatory factor 7	6	0.694116096	0.593296418	0.916694089	11p15.5	0	1	0	1	0	0	1	1	0	0	0	0	0	0	0	0	0	0	4	3	3.784672719	1	1953
ENSG00000186866	POFUT2	protein O-fucosyltransferase 2	6	0.671245184	0.184712433	0.731865484	21q22.3	1	0	0	0	0	0	1	0	0	0	0	0	0	0	0	0	0	0	2	3	9.705340145	0	2957
ENSG00000213853	EMP2	epithelial membrane protein 2	6	0.939039298	0.504592576	1.123160451	16p13.13	0	1	1	0	0	0	0	0	0	0	0	0	0	0	0	0	0	0	2	1	5.452260166	5+	2531
ENSG00000221869	CEBPD	CCAAT enhancer binding protein delta	6	-0.044236957	0.946584796	-0.092850335	8q11.21	1	0	1	0	0	0	0	0	0	0	0	0	0	0	0	0	0	0	2	2	-0.240270014	2	1565
ENSG00000243646	IL10RB	interleukin 10 receptor subunit beta	6	0.673658643	0.944954809	0.374632125	21q22.11	1	0	1	0	0	0	0	0	0	0	0	0	0	0	0	0	0	0	2	2	0.971112628	0	NA
ENSG00000244754	N4BP2L2	NEDD4 binding protein 2 like 2	6	0.625586271	0.894654429	0.293859027	13q13.1	1	0	0	0	0	0	1	0	0	0	0	0	0	0	0	0	0	0	2	2	0.804561683	5+	NA
ENSG00000249209		novel protein similar to ATP synthase delta (OSCP) subunit domain	6	0.654287471	0.057010565	0.660907827	21q22.11	1	1	0	0	0	1	1	0	0	1	0	0	0	0	0	0	0	0	5	4	28.3962623	0	NA
ENSG00000263141	PAXBP1	PAX3 and PAX7 binding protein 1	6	1.206848925	0.626955756	1.323171649	21	1	1	1	0	0	0	0	0	0	0	1	0	0	0	0	0	0	0	4	3	5.169575928	0	NA
ENSG00000281484	BTG3	BTG anti-proliferation factor 3	6	0.802037533	0.349594957	0.943861581	21	1	0	1	0	0	0	1	0	0	0	0	0	0	0	0	0	0	0	3	3	6.613308377	0	NA
ENSG00000004478	FKBP4	FK506 binding protein 4	5	0.69859121	1.300164906	0.318775031	12p13.33	1	0	0	0	0	0	0	0	0	0	1	0	0	0	0	0	0	0	2	2	0.548240177	1	NA
ENSG00000007080	CCDC124	coiled-coil domain containing 124	5	-0.818354218	0.100479453	-0.857008947	19p13.11	0	1	1	0	0	0	0	0	0	0	0	0	0	0	0	0	0	0	2	1	-19.07186196	5+	2803
ENSG00000008311	AASS	aminoadipate-semialdehyde synthase	5	-0.640390186	2.208233863	-0.326290158	7q31.32	1	0	0	0	1	0	1	0	0	0	1	0	0	0	0	0	0	0	4	3	-0.330402946	3	NA
ENSG00000011198	ABHD5	abhydrolase domain containing 5	5	0.93602822	1.125568924	0.463231065	3p21.33	1	0	0	1	1	0	0	0	0	0	0	0	0	0	1	0	0	0	4	4	0.920260083	2	644
ENSG00000023902	PLEKHO1	pleckstrin homology domain containing O1	5	-1.612426187	1.487750772	-2.136508488	1q21.2	1	1	1	0	0	0	0	0	0	0	0	0	0	0	0	0	0	0	3	2	-3.211141478	5+	201
ENSG00000026025	VIM	vimentin	5	0.717638697	1.59205823	0.153829714	10p13	1	0	1	0	0	0	0	0	0	0	1	0	0	0	0	0	0	0	3	3	0.216055978	2	1844
ENSG00000044524	EPHA3	EPH receptor A3	5	1.240466469	3.790548117	0.085013486	3p11.1	1	0	0	0	0	0	0	0	0	0	1	0	0	0	0	0	0	0	2	2	0.050149986	2	694
ENSG00000061918	GUCY1B1	guanylate cyclase 1 soluble subunit beta 1	5	-1.13137434	0.556886278	-1.417188666	4q32.1	1	0	1	0	0	0	1	0	0	0	0	0	0	0	0	0	0	0	3	3	-5.690444023	3	965
ENSG00000070882	OSBPL3	oxysterol binding protein like 3	5	-0.943245132	0.675285426	-0.574623823	7p15.3	1	0	1	0	0	0	0	0	0	0	0	0	0	0	0	0	0	0	2	2	-1.902747907	5+	1379
ENSG00000071051	NCK2	NCK adaptor protein 2	5	-0.75134288	0.765704984	-0.605591577	2q12.2	1	0	1	0	0	0	0	0	0	0	0	0	0	0	0	0	0	0	2	2	-1.768493036	2	460
ENSG00000074590	NUAK1	NUAK family kinase 1	5	-0.828396096	1.253928285	-0.253522646	12q23.3	1	0	1	0	0	0	1	0	0	0	1	0	0	0	0	0	0	0	4	4	-0.452094333	2	2222
ENSG00000078401	EDN1	endothelin 1	5	0.85146845	1.0538141	0.199993746	6p24.1	0	1	1	0	0	0	1	0	0	0	0	0	0	0	0	0	0	0	3	2	0.424362904	1	1197
ENSG00000092445	TYRO3	TYRO3 protein tyrosine kinase	5	0.71365991	0.778762039	0.220690818	15q15.1	0	1	1	0	1	0	0	0	0	0	0	0	0	0	0	0	0	0	3	2	0.633671965	2	NA
ENSG00000092820	EZR	ezrin	5	0.638849606	1.083880632	0.332475944	6q25.3	0	1	1	1	0	0	1	1	0	0	0	0	0	0	0	0	0	0	5	3	0.685904693	2	1342
ENSG00000100234	TIMP3	TIMP metallopeptidase inhibitor 3	5	0.826398613	2.897652435	0.796205068	22q12.3	1	0	1	0	1	0	1	0	0	0	0	0	0	0	0	0	0	0	4	4	0.6144176	2	2975
ENSG00000100439	ABHD4	abhydrolase domain containing 4	5	0.816508271	0.899458791	0.278514971	14q11.2	1	0	1	0	0	0	1	0	0	0	1	0	0	0	0	0	0	0	4	4	0.692392374	5+	2346
ENSG00000101347	SAMHD1	SAM and HD domain containing deoxynucleoside triphosphate triphosphohydrolase 1	5	1.321960626	2.795559985	0.486757945	20q11.23	1	0	1	1	0	0	0	0	0	0	1	0	0	0	0	0	0	0	4	4	0.389340189	1	2891
ENSG00000102265	TIMP1	TIMP metallopeptidase inhibitor 1	5	0.704375723	1.877961772	-0.28411933	Xp11.3	1	0	1	0	0	0	1	0	0	0	1	0	0	0	0	0	0	0	4	3	-0.338297694	1	NA
ENSG00000102312	PORCN	porcupine O-acyltransferase	5	0.757756744	1.003817716	0.148633881	Xp11.23	0	1	1	0	0	0	0	0	0	0	0	0	0	0	0	0	0	0	2	1	0.33109145	2	3029
ENSG00000104267	CA2	carbonic anhydrase 2	5	2.343917103	1.04181956	2.235883687	8q21.2	1	0	0	0	1	0	0	0	0	0	0	0	0	0	0	0	0	0	2	2	4.798900026	2	1602
ENSG00000104888	SLC17A7	solute carrier family 17 member 7	5	-0.780030375	0.848971198	-0.519589571	19q13.33	1	1	1	0	0	0	0	0	0	0	0	0	0	0	0	0	0	0	3	2	-1.368524166	2	2844
ENSG00000105968	H2AFV	H2A histone family member V	5	0.771664201	0.134320815	0.798065401	7p13	1	0	1	0	0	0	0	0	0	0	1	0	0	0	0	0	0	0	3	3	13.28556926	1	1407
ENSG00000107201	DDX58	DExD/H-box helicase 58	5	0.616929901	0.616769065	0.344637682	9p21.1	0	1	0	0	0	0	1	1	0	0	0	0	0	0	0	0	0	0	3	2	1.24946812	1	1703
ENSG00000108622	ICAM2	intercellular adhesion molecule 2	5	1.221973578	1.567852461	0.838255547	17q23.3	1	0	1	1	0	0	0	0	0	0	1	0	0	0	0	0	0	0	4	3	1.19551835	1	2675
ENSG00000109861	CTSC	cathepsin C	5	0.591662643	1.677750179	0.782937095	11q14.2	0	0	1	1	1	0	1	0	0	0	1	0	0	0	0	0	0	0	5	4	1.043481078	1	2056
ENSG00000112079	STK38	serine/threonine kinase 38	5	0.768437469	1.141198587	0.408616022	6p21.31	1	0	0	0	0	0	0	0	0	0	1	0	0	0	0	0	0	0	2	2	0.800643474	1	1223
ENSG00000114745	GORASP1	golgi reassembly stacking protein 1	5	-0.759009551	0.959947556	-0.735041595	3p22.2	0	0	1	0	0	0	0	0	0	0	0	0	0	0	0	0	0	0	1	1	-1.712179963	1	NA
ENSG00000116962	NID1	nidogen 1	5	-0.672606823	2.287554905	0.281232039	1q42.3	1	0	0	1	0	0	0	0	0	0	0	0	0	0	0	0	0	0	2	2	0.274902236	2	340
ENSG00000117394	SLC2A1	solute carrier family 2 member 1	5	0.714733407	1.78511045	-0.259600589	1p34.2	1	0	1	0	0	0	0	0	0	0	1	0	0	0	0	0	0	0	3	2	-0.325181315	2	83
ENSG00000117592	PRDX6	peroxiredoxin 6	5	-0.815575403	1.009280036	-0.299275993	1q25.1	1	1	1	0	0	0	0	0	0	0	1	0	0	0	0	0	0	0	4	2	-0.663048352	1	245
ENSG00000118276	B4GALT6	beta-1,4-galactosyltransferase 6	5	-1.514601809	0.701563809	-1.557271205	18q12.1	1	0	1	0	0	0	0	0	0	0	1	0	0	0	1	0	0	0	4	4	-4.96343202	2	2727
ENSG00000119508	NR4A3	nuclear receptor subfamily 4 group A member 3	5	-0.758521719	1.232688366	-0.991081004	9q31.1	0	1	1	0	0	0	1	0	0	0	1	0	0	0	0	0	0	0	4	3	-1.79779785	1	1763
ENSG00000119950	MXI1	MAX interactor 1, dimerization protein	5	0.609608846	0.058972788	0.647637944	10q25.2	0	0	1	0	1	0	0	0	0	0	1	0	0	0	0	0	0	0	3	2	24.55645233	5+	1930
ENSG00000122223	CD244	CD244 molecule	5	0.915328623	1.010672348	0.786651488	1q23.3	1	0	0	1	0	0	0	0	0	0	0	0	0	0	0	0	0	0	2	2	1.74043171	2	223
ENSG00000122378	PRXL2A	peroxiredoxin like 2A	5	0.748227137	1.043119669	1.284439837	10q23.1	1	1	1	0	0	0	0	0	0	0	0	0	0	0	0	0	0	0	3	2	2.753370371	5+	1901
ENSG00000122862	SRGN	serglycin	5	1.219877046	2.972284746	0.269130345	10q22.1	1	0	1	0	1	0	1	0	0	0	0	0	0	0	0	0	0	0	4	4	0.202468403	1	1887
ENSG00000123358	NR4A1	nuclear receptor subfamily 4 group A member 1	5	-0.87833069	1.380827841	-0.748477987	12q13.13	1	1	1	0	0	0	0	0	0	0	1	0	0	0	0	0	0	0	4	2	-1.212061061	2	NA
ENSG00000125398	SOX9	SRY-box 9	5	0.788530511	2.251120184	0.238880976	17q24.3	0	0	1	0	0	0	1	0	0	0	1	0	0	0	0	0	0	0	3	3	0.237283688	2	2682
ENSG00000125810	CD93	CD93 molecule	5	0.897561624	1.844528381	-0.099552185	20p11.21	1	0	1	0	0	0	0	0	0	0	0	0	0	0	0	0	0	0	2	2	-0.120684211	1	2879
ENSG00000130203	APOE	apolipoprotein E	5	0.6028446	2.070915355	0.428689576	19q13.32	1	1	0	0	0	0	1	0	0	0	1	0	0	0	0	0	0	0	4	3	0.462876974	1	2834
ENSG00000130227	XPO7	exportin 7	5	-0.733420859	0.644017814	-0.519247067	8p21.3	1	0	1	0	1	0	0	0	0	1	0	0	0	0	0	0	0	0	4	3	-1.802856557	1	1539
ENSG00000132424	PNISR	PNN interacting serine and arginine rich protein	5	-0.865131239	0.837534172	-1.378107373	6q16.2	1	0	0	1	0	0	0	0	0	0	1	0	0	0	1	0	0	0	4	4	-3.67930273	3	NA
ENSG00000133169	BEX1	brain expressed X-linked 1	5	-0.739886335	2.004011056	-0.243197025	Xq22.1	1	0	0	0	0	0	1	0	0	0	0	0	0	0	0	0	0	0	2	2	-0.271358323	2	3075
ENSG00000135218	CD36	CD36 molecule	5	2.407864684	2.764079361	1.114975336	7q21.11	1	0	0	0	0	0	1	0	0	0	0	0	0	0	0	0	0	0	2	2	0.901985912	1	NA
ENSG00000135838	NPL	N-acetylneuraminate pyruvate lyase	5	1.226660327	0.324884716	1.198231832	1q25.3	1	0	1	0	1	0	0	0	0	0	0	0	0	0	0	0	0	0	3	3	8.247011022	3	264
ENSG00000136436	CALCOCO2	calcium binding and coiled-coil domain 2	5	0.635456484	1.1447048	0.639719261	17q21.32	0	1	1	1	0	0	0	0	0	0	0	0	0	0	0	0	0	0	3	2	1.24962851	3	2660
ENSG00000136732	GYPC	glycophorin C (Gerbich blood group)	5	-1.296022796	1.545679641	-0.806582369	2q14.3	1	0	0	1	0	0	0	0	0	0	1	0	0	0	0	0	0	0	3	3	-1.166847876	3	482
ENSG00000137198	GMPR	guanosine monophosphate reductase	5	0.97907591	1.471880534	0.596069221	6p22.3	0	1	1	0	0	0	0	0	0	0	1	0	0	0	1	0	0	0	4	3	0.905543125	2	1202
ENSG00000138772	ANXA3	annexin A3	5	-0.839364483	1.437371102	-0.422544064	4q21.21	1	0	0	0	1	0	0	0	0	0	0	0	0	0	0	0	0	0	2	2	-0.65733703	5+	880
ENSG00000138821	SLC39A8	solute carrier family 39 member 8	5	0.866711196	1.207975128	0.367127574	4q24	1	0	1	0	1	0	0	0	0	0	1	0	0	0	0	0	0	0	4	3	0.67958536	5+	906
ENSG00000140199	SLC12A6	solute carrier family 12 member 6	5	1.021409745	3.634144598	-0.289600642	15q14	1	0	0	1	0	0	0	0	0	0	0	0	0	0	0	0	0	0	2	2	-0.178189586	5+	2439
ENSG00000140287	HDC	histidine decarboxylase	5	3.661521307	2.332517768	3.321887544	15q21.2	1	0	0	0	1	0	0	0	0	0	0	0	0	0	0	0	0	0	2	2	3.184527236	2	2455
ENSG00000142156	COL6A1	collagen type VI alpha 1 chain	5	-0.864017603	1.774010096	-1.225113324	21q22.3	1	0	0	0	0	0	1	0	0	0	0	0	0	0	1	1	0	0	4	3	-1.544205796	0	2958
ENSG00000142173	COL6A2	collagen type VI alpha 2 chain	5	0.768040624	2.053631716	-0.457457564	21q22.3	1	0	1	0	0	0	1	0	0	0	0	0	0	0	0	0	0	0	3	3	-0.498096227	0	2958
ENSG00000142192	APP	amyloid beta precursor protein	5	0.76617755	0.756406185	0.518180904	21q21.3	1	0	0	0	1	0	1	0	0	0	0	0	0	0	0	0	0	0	3	3	1.531832696	0	2932
ENSG00000142583	SLC2A5	solute carrier family 2 member 5	5	0.74247561	2.627171149	-0.586183796	1p36.23	1	0	0	0	0	0	0	0	0	0	0	0	0	0	0	0	0	0	1	1	-0.498919462	1	13
ENSG00000142798	HSPG2	heparan sulfate proteoglycan 2	5	0.724808586	1.849435166	0.453239834	1p36.12	1	0	1	0	1	0	0	0	0	0	0	0	0	0	0	0	0	0	3	3	0.547991678	1	39
ENSG00000143416	SELENBP1	selenium binding protein 1	5	2.99894164	1.927637298	1.814461888	1q21.3	1	0	1	0	0	0	0	0	0	0	1	0	0	0	0	0	0	0	3	2	2.104783991	5+	204
ENSG00000145287	PLAC8	placenta specific 8	5	1.070321568	0.337203336	1.06547105	4q21.22	0	0	1	1	1	0	1	0	0	0	0	0	0	0	0	0	0	0	4	4	7.065368111	1	885
ENSG00000145358	DDIT4L	DNA damage inducible transcript 4 like	5	0.937320666	4.230203588	0.103339168	4q24	1	0	1	0	0	0	1	0	0	0	0	0	0	0	0	0	0	0	3	3	0.054624653	3	906
ENSG00000145414	NAF1	nuclear assembly factor 1 ribonucleoprotein	5	-0.823737861	1.411511277	-0.285474868	4q32.2	1	0	1	0	0	0	0	0	0	0	0	0	0	0	0	0	0	0	2	2	-0.45223954	2	972
ENSG00000146416	AIG1	androgen induced 1	5	-0.962767061	1.102567915	-0.655899125	6q24.2	1	1	1	0	0	0	0	0	0	0	0	0	0	0	0	0	0	0	3	2	-1.330199265	5+	1321
ENSG00000147872	PLIN2	perilipin 2	5	2.101704314	1.332538728	1.333919984	9p22.1	1	0	0	0	0	0	0	0	0	0	1	0	0	0	1	0	0	0	3	2	2.238385795	2	1687
ENSG00000148175	STOM	stomatin	5	0.910296177	0.873227446	0.629410065	9q33.2	0	1	1	0	0	0	0	0	0	0	0	0	0	0	0	0	0	0	2	1	1.611726357	1	1793
ENSG00000152661	GJA1	gap junction protein alpha 1	5	1.247368873	0.577118647	1.383780079	6q22.31	0	1	1	0	1	0	0	0	0	0	0	0	0	0	0	0	0	0	3	2	5.361508139	2	1298
ENSG00000154642	C21orf91	chromosome 21 open reading frame 91	5	0.929049357	0.321244971	1.035340732	21q21.1	1	0	0	1	0	0	1	0	0	0	0	0	0	0	0	0	0	0	3	4	7.206625668	0	2928
ENSG00000154734	ADAMTS1	ADAM metallopeptidase with thrombospondin type 1 motif 1	5	0.89188497	1.351265913	0.888622951	21q21.3	1	0	0	0	0	0	1	0	0	0	0	0	0	0	0	0	0	0	2	2	1.470488751	0	2933
ENSG00000155307	SAMSN1	SAM domain, SH3 domain and nuclear localization signals 1	5	0.86289471	0.71085096	1.280445926	21q11.2	1	0	1	0	0	0	0	0	0	0	0	0	0	0	0	0	0	0	2	2	4.027798081	0	2926
ENSG00000157554	ERG	ERG, ETS transcription factor	5	0.836018327	0.973246853	0.790610721	21q22.2	1	0	1	0	0	0	0	0	0	0	1	0	0	0	0	0	0	0	3	3	1.816455209	0	2947
ENSG00000157557	ETS2	ETS proto-oncogene 2, transcription factor	5	0.725345219	0.266575532	0.80475748	21q22.2	1	1	0	0	0	0	1	1	0	0	0	0	0	0	0	0	0	0	4	3	6.750403598	0	2948
ENSG00000160201	U2AF1	U2 small nuclear RNA auxiliary factor 1	5	0.594141973	0.901692001	0.047489642	21q22.3	1	0	1	0	0	0	0	0	0	0	1	0	0	0	0	1	0	0	4	3	0.11776756	0	2954
ENSG00000160255	ITGB2	integrin subunit beta 2	5	0.830785457	0.330554393	0.906028731	21q22.3	1	0	1	0	0	1	0	0	0	0	0	0	0	0	0	0	0	0	3	3	6.12892122	0	NA
ENSG00000160307	S100B	S100 calcium binding protein B	5	0.90524834	1.111194646	0.486471019	21q22.3	1	1	1	0	0	0	0	0	0	0	0	0	0	0	0	0	0	0	3	2	0.978930442	0	2958
ENSG00000162496	DHRS3	dehydrogenase/reductase 3	5	0.772872494	1.101196241	0.445496632	1p36.21	1	0	1	0	0	0	0	0	0	0	0	0	0	0	0	0	0	0	2	2	0.90461692	2	19
ENSG00000163634	THOC7	THO complex 7	5	-0.616651868	1.209092071	-0.346364959	3p14.1	1	0	1	0	0	0	0	0	0	0	0	0	0	0	1	0	0	0	3	3	-0.64055965	2	671
ENSG00000163956	LRPAP1	LDL receptor related protein associated protein 1	5	0.63973616	1.409282596	0.071228675	4p16.3	1	0	0	1	1	0	0	0	0	0	1	0	0	0	0	0	0	0	4	3	0.113016481	2	814
ENSG00000168309	FAM107A	family with sequence similarity 107 member A	5	0.73374365	3.548814826	-1.284149578	3p14.2	0	0	1	0	0	0	1	0	0	0	0	0	0	0	0	0	0	0	2	2	-0.809128087	5+	666
ENSG00000168546	GFRA2	GDNF family receptor alpha 2	5	-1.181818351	1.781304271	-0.482406777	8p21.3	1	0	1	0	0	0	0	0	0	0	1	0	0	0	0	0	0	0	3	3	-0.605564341	2	1539
ENSG00000170891	CYTL1	cytokine like 1	5	2.941719973	3.91584822	1.103250302	4p16.2	1	0	0	0	0	0	0	0	0	0	1	0	0	0	0	0	0	0	2	2	0.629989349	5+	817
ENSG00000171587	DSCAM	DS cell adhesion molecule	5	0.712997245	0.435258091	0.920962484	21q22.2	0	1	0	0	0	0	0	1	1	1	0	0	0	0	0	0	0	0	4	2	4.731295663	0	2949
ENSG00000171791	BCL2	BCL2, apoptosis regulator	5	-0.608226036	1.17500646	-0.337859605	18q21.33	1	0	1	0	0	0	0	0	0	0	0	0	0	0	0	0	0	0	2	2	-0.642955652	1	2761
ENSG00000176014	TUBB6	tubulin beta 6 class V	5	0.697759131	1.183191942	0.643530948	18p11.21	0	0	1	1	1	0	0	0	0	0	0	0	0	0	1	0	0	0	4	4	1.216183862	1	2711
ENSG00000176463	SLCO3A1	solute carrier organic anion transporter family member 3A1	5	-0.857250498	2.94467496	0.198948238	15q26.1	1	0	0	0	0	0	0	0	0	0	0	0	0	0	1	0	0	0	2	2	0.151073307	5+	2505
ENSG00000176490	DIRAS1	DIRAS family GTPase 1	5	-1.523099766	0.535807242	-1.503297503	19p13.3	1	1	1	0	0	0	0	0	0	0	0	0	0	0	0	0	0	0	3	2	-6.273665502	5+	2779
ENSG00000179639	FCER1A	Fc fragment of IgE receptor Ia	5	3.849271135	1.288029354	4.162519951	1q23.2	1	0	0	0	0	0	0	0	0	0	0	0	0	0	0	0	0	0	1	1	7.226293051	2	220
ENSG00000180530	NRIP1	nuclear receptor interacting protein 1	5	1.028565434	0.256761651	0.996833728	21q21.1	0	0	1	0	0	0	1	0	0	0	1	0	0	0	0	1	0	0	4	4	8.681156116	0	2926
ENSG00000182463	TSHZ2	teashirt zinc finger homeobox 2	5	-0.627985957	2.309643918	0.412904431	20q13.2	1	0	1	0	0	0	1	0	0	0	0	0	0	0	0	0	0	0	3	3	0.399750961	5+	2910
ENSG00000182871	COL18A1	collagen type XVIII alpha 1 chain	5	0.986771385	1.383983488	0.62401502	21q22.3	1	0	0	0	0	0	0	0	0	0	1	0	0	0	1	0	0	0	3	3	1.008205672	0	2957
ENSG00000183347	GBP6	guanylate binding protein family member 6	5	0.944399709	0.180528946	0.907345261	1p22.2	0	1	0	0	0	0	1	1	0	0	0	0	0	0	0	0	0	0	3	2	11.2385616	2	146
ENSG00000184058	TBX1	T-box 1	5	1.018272566	4.581272341	0.798278034	22q11.21	0	0	0	0	0	0	1	0	0	0	0	0	0	0	1	0	0	0	2	2	0.389630613	2	2961
ENSG00000196352	CD55	CD55 molecule (Cromer blood group)	5	0.897744913	0.713256262	0.639573538	1q32.2	1	0	1	0	1	0	1	0	0	0	0	0	0	0	0	0	0	0	4	4	2.005071647	2	299
ENSG00000196428	TSC22D2	TSC22 domain family member 2	5	-0.602815375	0.862338153	-0.052826279	3q25.1	0	0	1	0	0	0	0	0	0	0	1	0	0	0	1	0	0	0	3	3	-0.136980082	5+	756
ENSG00000196576	PLXNB2	plexin B2	5	-0.802777846	0.767537635	-0.669253635	22q13.33	1	0	0	0	0	0	0	0	0	0	0	0	0	0	1	0	0	0	2	2	-1.949737125	3	2993
ENSG00000197971	MBP	myelin basic protein	5	-0.950223079	2.953213609	-1.873497432	18q23	1	0	1	0	0	0	0	0	0	0	0	0	0	0	0	0	0	0	2	2	-1.418545411	3	2773
ENSG00000198743	SLC5A3	solute carrier family 5 member 3	5	0.838917625	0.605950822	1.199593919	21q22.11	1	0	0	0	0	0	1	0	0	0	1	0	0	0	0	0	0	0	3	3	4.426718228	0	2942
ENSG00000198964	SGMS1	sphingomyelin synthase 1	5	0.962916894	1.137482352	0.494924799	10q11.23	1	0	1	0	0	0	0	0	0	0	1	0	0	0	0	0	0	0	3	3	0.97292542	2	1872
ENSG00000205929	C21orf62	chromosome 21 open reading frame 62	5	0.896875183	1.212584248	0.837278446	21q22.11	0	0	1	0	0	0	0	0	0	1	0	0	0	0	0	0	0	0	2	1	1.543984697	0	2940
ENSG00000244405	ETV5	ETS variant 5	5	-0.829275111	0.938154179	-0.571561141	3q27.2	0	1	1	0	0	0	0	0	0	0	0	0	0	0	0	0	0	0	2	1	-1.362302266	2	NA
ENSG00000253293	HOXA10	homeobox A10	5	-1.24179015	3.638273944	-0.759704146	7p15.2	1	0	0	0	0	0	1	0	0	0	0	0	0	0	0	0	0	0	2	2	-0.466910996	3	NA
ENSG00000258405	ZNF578	zinc finger protein 578	5	1.514326958	3.694131586	1.178235617	19q13.41	0	0	1	0	0	0	0	0	0	0	1	0	0	0	0	0	0	0	2	2	0.713189249	5+	NA
ENSG00000262938	C21orf62	chromosome 21 open reading frame 62	5	0.983041762	0.580685117	1.24619975	21	0	0	1	0	0	0	0	0	0	1	0	0	0	0	0	0	0	0	2	1	4.798792445	0	NA
ENSG00000000971	CFH	complement factor H	4	1.564841006	1.220030956	2.046810864	1q31.3	1	0	0	0	0	0	1	0	0	0	0	0	0	0	0	0	0	0	2	2	3.355342508	2	281
ENSG00000003989	SLC7A2	solute carrier family 7 member 2	4	1.664010934	1.785912223	0.959104555	8p22	0	0	1	0	0	0	1	0	0	0	0	0	0	0	0	0	0	0	2	2	1.074078046	5+	1534
ENSG00000010803	SCMH1	Scm polycomb group protein homolog 1	4	-0.804716345	0.248041765	-0.847297492	1p34.2	1	0	1	0	0	0	0	0	0	0	1	0	0	0	0	0	0	0	3	2	-6.831893737	5+	80
ENSG00000011405	PIK3C2A	phosphatidylinositol-4-phosphate 3-kinase catalytic subunit type 2 alpha	4	-0.080296144	1.21193525	-0.19028612	11p15.1	0	0	1	1	0	0	0	0	0	0	1	0	0	0	1	0	0	0	4	4	-0.314020275	1	1974
ENSG00000012124	CD22	CD22 molecule	4	-1.555287817	0.491472479	-1.365265292	19q13.12	1	0	0	0	0	0	0	0	0	0	0	0	0	0	0	0	0	0	1	1	-5.555815837	2	2818
ENSG00000018408	WWTR1	WW domain containing transcription regulator 1	4	-0.03765527	1.865041783	-0.322656133	3q25.1	1	0	1	0	0	0	0	0	0	0	0	0	0	0	0	0	0	0	2	2	-0.346004187	2	754
ENSG00000019582	CD74	CD74 molecule	4	1.411979043	0.489617585	1.530322589	5q33.1	1	0	1	0	0	0	0	0	0	0	0	0	0	0	1	0	0	0	3	3	6.25109324	2	1145
ENSG00000022355	GABRA1	gamma-aminobutyric acid type A receptor alpha1 subunit	4	1.981191945	1.976736632	1.795772062	5q34	1	0	0	0	0	0	0	0	0	0	0	0	0	0	0	0	0	0	1	1	1.816905735	2	1156
ENSG00000029534	ANK1	ankyrin 1	4	1.491239318	2.389841603	0.400760087	8p11.21	1	0	0	0	0	0	0	0	0	0	0	0	0	0	0	0	0	0	1	1	0.335386318	1	1561
ENSG00000035403	VCL	vinculin	4	0.870818645	0.416815469	0.978586443	10q22.2	1	0	0	1	1	0	0	0	0	0	0	0	0	0	0	0	0	0	3	3	4.695538031	1	1895
ENSG00000053438	NNAT	neuronatin	4	1.743763216	3.816181943	1.333980406	20q11.23	0	0	1	0	0	0	0	0	0	0	1	0	0	0	0	0	0	0	2	2	0.699117823	5+	2892
ENSG00000054219	LY75	lymphocyte antigen 75	4	0.289806151	5.89944536	0.519159203	2q24.2	1	0	0	0	0	0	0	0	0	0	1	0	0	0	0	0	0	0	2	2	0.176002716	5+	509
ENSG00000054983	GALC	galactosylceramidase	4	-0.285124916	3.510960001	-1.154937954	14q31.3	1	0	0	0	0	0	0	0	0	0	0	0	0	0	0	0	0	0	1	1	-0.657904364	2	NA
ENSG00000055118	KCNH2	potassium voltage-gated channel subfamily H member 2	4	-0.008987228	1.55171731	-0.034503498	7q36.1	1	0	0	0	0	0	0	0	0	0	0	0	0	0	0	0	0	0	1	1	-0.044471371	1	1511
ENSG00000057294	PKP2	plakophilin 2	4	-0.088331752	1.852386167	0.390923853	12p11.21	0	0	0	0	1	0	1	0	0	0	1	0	0	0	0	0	0	0	3	2	0.422075979	2	2153
ENSG00000057657	PRDM1	PR/SET domain 1	4	1.152677143	1.87276359	0.262810631	6q21	1	1	0	0	0	0	1	0	0	0	1	0	0	0	0	0	0	0	4	4	0.280666105	2	1279
ENSG00000064225	ST3GAL6	ST3 beta-galactoside alpha-2,3-sialyltransferase 6	4	1.319891296	3.234261102	0.067195161	3q12.1	1	0	0	0	0	0	1	0	0	0	1	0	0	0	0	0	0	0	3	3	0.041552094	2	699
ENSG00000067167	TRAM1	translocation associated membrane protein 1	4	0.788466534	0.901585631	0.546591994	8q13.3	1	0	1	0	1	0	0	0	0	0	0	0	0	0	1	0	0	0	4	4	1.212512656	2	1586
ENSG00000067182	TNFRSF1A	TNF receptor superfamily member 1A	4	-0.88777659	0.475343585	-1.099689438	12p13.31	1	0	0	0	1	0	0	0	0	0	0	0	0	0	0	0	0	0	2	2	-4.626924487	2	NA
ENSG00000068831	RASGRP2	RAS guanyl releasing protein 2	4	1.067317597	0.541636065	1.14335654	11q13.1	1	0	1	0	0	0	0	0	0	0	1	0	0	0	0	0	0	0	3	3	4.221862664	2	2024
ENSG00000070214	SLC44A1	solute carrier family 44 member 1	4	-0.013426712	1.524891413	-0.085184136	9q31.1	1	0	0	0	0	0	0	0	0	0	1	0	0	0	0	0	0	0	2	2	-0.111724855	5+	1767
ENSG00000071967	CYBRD1	cytochrome b reductase 1	4	0.913060183	0.38437293	1.07018255	2q31.1	1	1	1	0	0	0	0	0	0	0	0	0	0	0	0	0	0	0	3	2	5.56845952	5+	518
ENSG00000072110	ACTN1	actinin alpha 1	4	-0.757119736	1.241261964	-0.200276735	14q24.1	1	0	0	0	1	0	0	0	0	0	0	0	0	0	0	0	0	0	2	2	-0.322698578	1	2391
ENSG00000072952	MRVI1	murine retrovirus integration site 1 homolog	4	0.856149823	1.188506477	0.384953112	11p15.4	0	0	1	0	0	0	1	0	0	0	0	0	0	0	1	0	0	0	3	3	0.647793041	3	1966
ENSG00000073464	CLCN4	chloride voltage-gated channel 4	4	-1.030154041	2.134460187	-0.821156866	Xp22.2	1	0	0	1	0	0	0	0	1	0	0	0	0	0	1	0	0	0	4	4	-0.76942814	5+	3000
ENSG00000073792	IGF2BP2	insulin like growth factor 2 mRNA binding protein 2	4	-2.920498382	1.74732127	-2.885202894	3q27.2	1	0	0	0	0	0	0	0	0	0	0	0	0	0	0	0	0	0	1	1	-3.302429774	2	791
ENSG00000073921	PICALM	phosphatidylinositol binding clathrin assembly protein	4	1.376818614	1.159003312	0.906088123	11q14.2	1	0	1	0	0	0	0	0	0	0	0	0	0	0	1	0	0	0	3	3	1.563564338	1	2053
ENSG00000075151	EIF4G3	eukaryotic translation initiation factor 4 gamma 3	4	-0.86680394	1.372109516	-0.213751866	1p36.12	1	0	1	0	0	0	0	0	0	0	0	0	0	0	1	0	0	0	3	3	-0.311566772	2	37
ENSG00000075340	ADD2	adducin 2	4	-0.95119568	1.479364283	-0.320811957	2p13.3	1	0	1	0	0	0	0	0	0	0	0	0	0	0	0	0	0	0	2	2	-0.433715969	4	430
ENSG00000077080	ACTL6B	actin like 6B	4	0.794266753	1.308819981	0.652765664	7q22.1	0	1	1	0	0	0	0	0	0	0	1	0	0	0	1	0	0	0	4	3	0.997487315	1	1460
ENSG00000077238	IL4R	interleukin 4 receptor	4	-0.08039487	0.921512637	-0.116088891	16p12.1	1	0	1	0	0	0	0	0	0	0	0	0	0	0	0	0	0	0	2	2	-0.2519529	2	2552
ENSG00000078018	MAP2	microtubule associated protein 2	4	1.038710113	2.985864241	0.111797626	2q34	0	0	0	0	0	0	1	0	0	0	1	0	0	0	1	0	0	0	3	3	0.074884601	3	559
ENSG00000078328	RBFOX1	RNA binding fox-1 homolog 1	4	0.068133169	1.950149724	0.104124606	16p13.3	1	0	1	0	0	0	0	0	0	0	1	1	0	0	0	0	0	0	4	4	0.106786269	5+	2527
ENSG00000079950	STX7	syntaxin 7	4	-0.817705121	0.836868678	-0.443355381	6q23.2	1	0	0	0	1	0	0	0	0	0	0	0	0	0	0	0	0	0	2	2	-1.059557831	2	1309
ENSG00000082213	C5orf22	chromosome 5 open reading frame 22	4	0.678719457	0.980166741	0.411736239	5p13.3	0	0	1	0	0	0	0	0	0	0	1	0	0	0	0	0	0	0	2	2	0.840135094	5+	NA
ENSG00000083290	ULK2	unc-51 like autophagy activating kinase 2	4	-0.144322503	1.659453088	0.069938947	17p11.2	1	0	0	0	0	0	0	0	0	0	0	0	0	0	1	0	0	0	2	2	0.084291563	3	NA
ENSG00000083844	ZNF264	zinc finger protein 264	4	0.045885507	1.403389882	-0.07804734	19q13.43	1	0	0	1	0	0	0	0	0	0	0	0	0	0	1	0	0	0	3	3	-0.111226881	3	2857
ENSG00000085831	TTC39A	tetratricopeptide repeat domain 39A	4	-0.736441317	1.043516916	-0.434358814	1p32.3	1	0	1	0	0	0	0	0	0	0	0	0	0	0	1	0	0	0	3	3	-0.832490222	5+	96
ENSG00000088205	DDX18	DEAD-box helicase 18	4	0.027532168	0.816049791	-0.035951681	2q14.1	0	1	1	0	1	0	0	0	0	0	0	0	0	0	0	0	0	0	3	2	-0.088111488	1	471
ENSG00000088387	DOCK9	dedicator of cytokinesis 9	4	1.003179043	0.668530651	1.204518428	13q32.3	1	0	0	0	0	0	0	0	0	0	1	0	0	0	0	0	0	0	2	2	3.603480038	2	2325
ENSG00000089916	GPATCH2L	G-patch domain containing 2 like	4	-0.627787175	0.828061416	-0.41762814	14q24.3	1	0	1	0	0	0	0	0	0	0	1	0	0	0	1	0	0	0	4	4	-1.008688804	5+	2399
ENSG00000090060	PAPOLA	poly(A) polymerase alpha	4	0.550986417	1.636014689	0.403566581	14q32.2	1	0	0	0	0	0	0	0	0	0	1	0	0	0	1	0	0	0	3	3	0.49335325	2	2418
ENSG00000091483	FH	fumarate hydratase	4	-0.692077708	1.081200427	-0.224907328	1q43	1	1	1	0	0	0	0	0	0	0	0	0	0	0	0	0	0	0	3	2	-0.416032628	2	346
ENSG00000096384	HSP90AB1	heat shock protein 90 alpha family class B member 1	4	-0.008092789	1.532365095	0.21433185	6p21.1	1	0	0	1	0	0	0	0	0	0	0	0	0	0	0	0	0	0	2	2	0.279739927	1	1233
ENSG00000100201	DDX17	DEAD-box helicase 17	4	0.020435251	1.808414765	0.277835836	22q13.1	1	0	1	0	1	0	0	0	0	0	1	0	0	0	0	0	0	0	4	3	0.307270037	2	2979
ENSG00000100448	CTSG	cathepsin G	4	0.759540547	2.908437887	-0.318864292	14q12	1	0	1	0	0	0	0	0	0	0	0	0	0	0	0	0	0	0	2	2	-0.219268421	1	2349
ENSG00000100979	PLTP	phospholipid transfer protein	4	0.109887565	1.507965871	-0.03999073	20q13.12	1	0	1	0	0	0	0	0	0	0	1	0	0	0	0	0	0	0	3	2	-0.053039303	2	2898
ENSG00000101144	BMP7	bone morphogenetic protein 7	4	-0.798960784	1.217431232	-0.711102721	20q13.31	1	0	1	0	0	0	0	0	0	0	1	0	0	0	0	0	0	0	3	3	-1.16820187	2	2915
ENSG00000101191	DIDO1	death inducer-obliterator 1	4	-0.010351026	0.939233377	-0.139391666	20q13.33	1	0	0	0	0	0	0	0	0	0	1	0	0	0	1	0	0	0	3	3	-0.296820087	2	2922
ENSG00000101276	SLC52A3	solute carrier family 52 member 3	4	-1.09913985	1.153322794	-0.881889293	20p13	0	0	1	0	0	0	0	0	0	0	1	0	0	0	0	0	0	0	2	2	-1.529301766	5+	2859
ENSG00000101292	PROKR2	prokineticin receptor 2	4	1.022490936	0.368779002	1.022490936	20p12.3	0	1	0	0	0	0	0	1	0	0	0	0	0	0	0	0	0	0	2	1	5.545277416	1	2863
ENSG00000101439	CST3	cystatin C	4	-0.916069419	1.102976638	-0.656967631	20p11.21	1	0	1	0	1	0	0	0	0	0	1	0	0	0	0	0	0	0	4	3	-1.191263002	1	2880
ENSG00000101444	AHCY	adenosylhomocysteinase	4	0.723985729	1.215638019	0.296703713	20q11.22	1	0	0	0	0	0	0	0	0	0	1	0	0	0	0	0	0	0	2	1	0.48814484	1	2887
ENSG00000103647	CORO2B	coronin 2B	4	-0.911962718	0.342896776	-0.999238991	15q23	1	0	1	0	0	0	1	0	0	0	0	0	0	0	0	0	0	0	3	3	-5.82822039	5+	2481
ENSG00000104343	UBE2W	ubiquitin conjugating enzyme E2 W	4	0.001528728	0.788440423	0.054543529	8q21.11	1	0	1	0	0	0	0	0	0	0	0	0	0	0	0	0	0	0	2	2	0.138358022	1	1590
ENSG00000104763	ASAH1	N-acylsphingosine amidohydrolase 1	4	1.276296776	0.618138173	1.376415459	8p22	1	0	0	0	0	0	0	0	0	0	0	0	0	0	0	0	0	0	1	1	4.45342326	1	NA
ENSG00000104899	AMH	anti-Mullerian hormone	4	1.441428519	0.459531533	1.408987331	19p13.3	1	0	0	0	0	0	1	0	0	0	1	0	0	0	0	0	0	0	3	3	6.132277029	3	2779
ENSG00000105223	PLD3	phospholipase D family member 3	4	-1.010890689	1.083255436	-0.812206415	19q13.2	1	1	1	0	0	0	0	0	0	0	1	0	0	0	0	0	0	0	4	2	-1.499565824	2	2826
ENSG00000105723	GSK3A	glycogen synthase kinase 3 alpha	4	-0.932153283	0.089285775	-0.91964678	19q13.2	0	1	1	0	0	0	0	0	0	0	1	0	0	0	0	0	0	0	3	2	-20.60007384	2	2830
ENSG00000105856	HBP1	HMG-box transcription factor 1	4	0.955645377	0.503528362	1.145452501	7q22.3	0	1	1	0	0	0	0	0	0	0	1	0	0	0	0	0	0	0	3	2	4.549703997	2	1470
ENSG00000106327	TFR2	transferrin receptor 2	4	2.350752388	0.897714564	2.580704158	7q22.1	1	0	0	0	0	0	0	0	0	0	0	0	0	0	0	0	0	0	1	1	5.749498254	2	1460
ENSG00000106624	AEBP1	AE binding protein 1	4	-0.952694847	1.691406745	-1.180011168	7p13	1	0	0	0	0	0	1	0	0	0	0	0	0	0	0	0	0	0	2	2	-1.395301481	5+	1406
ENSG00000107249	GLIS3	GLIS family zinc finger 3	4	0.959969268	1.355999692	0.380360229	9p24.2	0	1	1	0	0	0	0	0	0	0	0	0	0	0	0	0	0	0	2	1	0.561003416	5+	1667
ENSG00000108515	ENO3	enolase 3	4	-0.096345886	1.154377309	-0.134778437	17p13.2	0	1	1	0	0	0	1	0	0	0	0	0	0	0	1	0	0	0	4	3	-0.233508466	2	NA
ENSG00000108582	CPD	carboxypeptidase D	4	-0.118930605	1.059211147	-0.187228928	17q11.2	1	0	1	0	1	0	0	0	0	0	1	0	0	0	0	0	0	0	4	3	-0.353525223	2	2645
ENSG00000108798	ABI3	ABI family member 3	4	0.649645821	0.97931884	0.481964979	17q21.32	1	0	1	1	0	0	0	0	0	0	0	0	0	0	0	0	0	0	3	3	0.984286137	5+	2661
ENSG00000109436	TBC1D9	TBC1 domain family member 9	4	-1.89871978	1.615848965	-2.24175998	4q31.21	1	0	0	0	0	0	0	0	0	0	1	0	0	0	0	0	0	0	2	2	-2.774714752	5+	943
ENSG00000109452	INPP4B	inositol polyphosphate-4-phosphatase type II B	4	0.774838428	1.213663525	0.438361886	4q31.21	0	0	1	0	0	0	1	0	0	0	0	0	0	0	1	0	0	0	3	3	0.722377952	1	945
ENSG00000110148	CCKBR	cholecystokinin B receptor	4	0.298346425	1.212305098	0.175375403	11p15.4	0	1	1	0	0	0	0	0	0	0	0	0	0	0	0	0	0	0	2	1	0.289325523	1	1961
ENSG00000110195	FOLR1	folate receptor 1	4	0.955181946	0.188481465	0.966543341	11q13.4	1	0	1	0	1	0	0	0	0	0	0	0	0	0	0	0	0	0	3	3	10.2561102	1	2037
ENSG00000111058	ACSS3	acyl-CoA synthetase short chain family member 3	4	0.796808608	0.161173723	0.811766182	12q21.31	0	1	1	0	0	0	1	0	0	0	0	0	0	0	0	0	0	0	3	2	10.07318274	2	2198
ENSG00000111275	ALDH2	aldehyde dehydrogenase 2 family member	4	1.126642467	0.664178114	1.242242995	12q24.12	1	0	1	1	0	0	0	0	0	0	0	0	0	0	0	0	0	0	3	3	3.740692351	2	2231
ENSG00000111424	VDR	vitamin D receptor	4	1.109066349	1.485049824	1.64675476	12q13.11	1	0	1	1	0	0	0	0	0	0	0	0	0	0	0	0	0	0	3	3	2.217777118	2	2164
ENSG00000111783	RFX4	regulatory factor X4	4	0.620750406	4.311967202	-1.422943225	12q23.3	0	0	1	0	0	0	0	0	0	0	1	0	0	0	0	0	0	0	2	2	-0.65999724	5+	2223
ENSG00000112290	WASF1	WAS protein family member 1	4	-1.07436757	0.531388336	-1.118535092	6q21	1	0	1	0	0	0	1	0	0	0	0	0	0	0	0	0	0	0	3	3	-4.209859405	2	1285
ENSG00000112531	QKI	QKI, KH domain containing RNA binding	4	0.058736729	1.077967773	0.284668539	6q26	1	0	1	0	0	0	0	0	0	0	1	0	0	0	0	0	0	0	3	3	0.528157792	2	1346
ENSG00000113140	SPARC	secreted protein acidic and cysteine rich	4	1.34741138	2.825334561	0.624284782	5q33.1	1	0	1	0	1	0	0	0	0	0	1	0	0	0	0	0	0	0	4	3	0.441919191	1	1147
ENSG00000113648	H2AFY	H2A histone family member Y	4	-0.872634207	0.964162425	-0.706483989	5q31.1	1	1	0	0	0	0	0	0	0	0	1	0	0	0	0	0	0	0	3	3	-1.465487496	2	1122
ENSG00000113721	PDGFRB	platelet derived growth factor receptor beta	4	-0.041371681	1.460228217	-0.1742988	5q32	1	0	0	0	0	0	0	0	0	0	0	0	0	0	0	0	0	0	1	1	-0.238728163	2	1145
ENSG00000114120	SLC25A36	solute carrier family 25 member 36	4	-0.824398602	1.243611658	-0.409493273	3q23	0	0	1	1	0	0	0	0	0	0	1	0	0	0	0	0	0	0	3	3	-0.658554897	5+	NA
ENSG00000115112	TFCP2L1	transcription factor CP2 like 1	4	1.069847676	1.715902294	1.156327925	2q14.2	1	0	1	0	1	0	0	0	0	0	1	0	0	0	0	0	0	0	4	3	1.347778285	5+	477
ENSG00000115306	SPTBN1	spectrin beta, non-erythrocytic 1	4	0.839369466	1.60821376	0.223519496	2p16.2	1	0	0	0	0	0	0	0	0	0	0	0	0	0	1	0	0	0	2	2	0.277972372	2	413
ENSG00000115414	FN1	fibronectin 1	4	0.096500193	1.938681937	-0.456101096	2q35	1	0	1	0	0	0	0	0	0	0	0	0	0	0	0	0	0	0	2	2	-0.470526998	1	564
ENSG00000115756	HPCAL1	hippocalcin like 1	4	-0.818599125	0.81226139	-0.495358751	2p25.1	1	0	0	0	0	0	1	0	0	0	0	0	0	0	0	0	0	0	2	2	-1.219702812	5+	364
ENSG00000115919	KYNU	kynureninase	4	1.774784301	0.566551988	1.922774687	2q22.2	1	0	0	0	0	0	0	0	0	0	1	0	0	0	0	0	0	0	2	2	6.787637247	2	494
ENSG00000116120	FARSB	phenylalanyl-tRNA synthetase subunit beta	4	0.814409171	1.149800341	0.419178691	2q36.1	0	0	1	1	1	0	0	0	0	0	1	0	0	0	0	0	0	0	4	3	0.729133009	3	570
ENSG00000117036	ETV3	ETS variant 3	4	0.135339048	1.006095017	0.153148065	1q23.1	1	0	1	0	0	0	0	0	0	0	1	0	0	0	0	0	0	0	3	3	0.304440559	2	215
ENSG00000117143	UAP1	UDP-N-acetylglucosamine pyrophosphorylase 1	4	0.129865157	1.076458981	0.210269286	1q23.3	1	1	1	0	0	0	0	0	0	0	0	0	0	0	0	0	0	0	3	2	0.39066846	3	226
ENSG00000118454	ANKRD13C	ankyrin repeat domain 13C	4	0.766504786	0.868606236	0.441656315	1p31.1	0	0	1	0	0	0	0	0	0	0	1	0	0	0	1	0	0	0	3	3	1.016931026	5+	124
ENSG00000118523	CTGF	connective tissue growth factor	4	-2.012140153	2.47611268	-1.290181649	6q23.2	1	0	0	0	1	0	0	0	0	0	0	0	0	0	0	0	0	0	2	2	-1.042102534	1	1308
ENSG00000119917	IFIT3	interferon induced protein with tetratricopeptide repeats 3	4	0.915596297	0.012853616	0.915596297	10q23.31	0	1	0	0	0	0	0	1	0	0	0	0	0	0	0	0	0	0	2	1	142.4651667	1	1909
ENSG00000121413	ZSCAN18	zinc finger and SCAN domain containing 18	4	-1.073662142	1.408533216	-0.573808124	19q13.43	1	0	0	0	0	0	0	0	0	0	0	0	0	0	1	0	0	0	2	2	-0.814759804	5+	2857
ENSG00000121552	CSTA	cystatin A	4	1.816239875	0.622847425	1.749132402	3q21.1	1	0	0	1	0	1	0	0	0	0	0	0	0	0	0	0	0	0	3	3	5.616567818	2	722
ENSG00000121742	GJB6	gap junction protein beta 6	4	1.642399032	0.241239915	1.668734872	13q12.11	1	1	1	0	0	0	0	0	0	0	0	0	0	0	0	0	0	0	3	2	13.8346498	5+	2253
ENSG00000123191	ATP7B	ATPase copper transporting beta	4	1.406092861	0.991540799	1.785881943	13q14.3	1	0	0	0	0	0	0	0	0	0	0	0	0	0	1	0	0	0	2	2	3.602235925	2	2289
ENSG00000124882	EREG	epiregulin	4	0.769615724	1.829371209	0.451095006	4q13.3	1	0	0	0	0	0	1	0	0	0	1	0	0	0	0	0	0	0	3	3	0.49316946	2	876
ENSG00000125835	SNRPB	small nuclear ribonucleoprotein polypeptides B and B1	4	-0.262976875	1.128974219	-0.350264251	20p13	1	1	0	0	0	0	0	0	0	0	1	0	0	0	0	0	0	0	3	2	-0.620499999	2	2860
ENSG00000126821	SGPP1	sphingosine-1-phosphate phosphatase 1	4	1.051299299	0.917813201	1.36335798	14q23.2	1	0	0	0	0	0	0	0	0	0	0	0	0	0	1	0	0	0	2	2	2.970883354	2	2386
ENSG00000128309	MPST	mercaptopyruvate sulfurtransferase	4	0.92049919	1.103822072	0.473708627	22q12.3	1	0	0	0	0	0	0	0	0	0	1	0	0	0	0	0	0	0	2	1	0.858306133	1	2978
ENSG00000128626	MRPS12	mitochondrial ribosomal protein S12	4	1.469390153	1.814729239	1.516358758	19q13.2	1	0	1	0	0	0	0	0	0	0	0	0	0	0	0	0	0	0	2	2	1.671168046	1	2823
ENSG00000128652	HOXD3	homeobox D3	4	0.771374149	0.142769091	0.795849449	2q31.1	0	0	1	0	0	0	0	0	0	0	0	0	0	0	0	0	0	0	1	1	11.14876397	1	524
ENSG00000128923	MINDY2	MINDY lysine 48 deubiquitinase 2	4	-0.097028277	1.19676825	-0.310626719	15q21.3	1	0	1	0	0	0	0	0	0	0	0	0	0	0	1	0	0	0	3	3	-0.519109224	5+	2466
ENSG00000129009	ISLR	immunoglobulin superfamily containing leucine rich repeat	4	0.48650001	3.720160036	-0.743854143	15q24.1	0	0	0	0	0	0	1	0	0	0	1	0	0	0	1	0	0	0	3	3	-0.399904378	1	2487
ENSG00000129194	SOX15	SRY-box 15	4	-0.134657138	2.827186457	0.019571554	17p13.1	1	0	1	0	0	0	0	0	0	0	1	0	0	0	0	0	0	0	3	3	0.013845252	5+	NA
ENSG00000129351	ILF3	interleukin enhancer binding factor 3	4	0.838802766	0.368233938	0.984901221	19p13.2	1	0	0	1	0	0	0	0	0	0	0	0	0	0	0	0	0	0	2	2	5.349323456	2	2791
ENSG00000130303	BST2	bone marrow stromal cell antigen 2	4	3.089477232	1.157147384	2.741908718	19p13.11	0	0	1	0	0	0	1	0	0	0	1	0	0	0	1	0	0	0	4	4	4.739082948	1	2803
ENSG00000130702	LAMA5	laminin subunit alpha 5	4	1.432219326	2.532613365	1.010201396	20q13.33	1	0	0	0	0	0	1	0	0	0	0	0	0	0	0	0	0	0	2	2	0.797754138	2	NA
ENSG00000132000	PODNL1	podocan like 1	4	0.061440557	1.077584659	0.080558631	19p13.12	1	0	1	0	0	0	1	0	0	0	0	0	0	0	0	0	0	0	3	3	0.149517033	5+	2797
ENSG00000132185	FCRLA	Fc receptor like A	4	-0.395932718	1.466109375	-0.428772317	1q23.3	1	0	1	0	0	0	1	0	0	0	0	0	0	0	0	0	0	0	3	3	-0.584911773	5+	225
ENSG00000132205	EMILIN2	elastin microfibril interfacer 2	4	0.082685064	1.311771902	0.286666658	18p11.32	1	0	0	0	0	0	1	0	0	0	0	0	0	0	1	0	0	0	3	3	0.437067844	5+	2698
ENSG00000132256	TRIM5	tripartite motif containing 5	4	0.64133434	0.134810639	0.686667573	11p15.4	1	1	0	0	0	0	1	1	0	0	0	0	0	0	0	0	0	0	4	3	10.18714214	2	1960
ENSG00000132386	SERPINF1	serpin family F member 1	4	1.380978055	3.003851858	0.699240274	17p13.3	1	0	0	0	0	0	0	0	0	0	0	0	0	0	0	0	0	0	1	1	0.465562423	3	2620
ENSG00000132792	CTNNBL1	catenin beta like 1	4	1.508079798	2.310742143	1.09593002	20q11.23	1	0	1	0	0	0	0	0	0	0	0	0	0	0	0	0	0	0	2	2	0.948552415	1	2893
ENSG00000133742	CA1	carbonic anhydrase 1	4	1.980841653	0.922739854	1.93725822	8q21.2	1	0	1	0	0	0	0	0	0	0	0	0	0	0	0	0	0	0	2	2	4.198926081	2	1602
ENSG00000134121	CHL1	cell adhesion molecule L1 like	4	-0.46455704	1.318239926	-0.431500618	3p26.3	1	1	0	0	0	0	1	0	0	0	0	0	0	0	0	0	0	0	3	3	-0.654661735	2	593
ENSG00000134363	FST	follistatin	4	-0.828690701	1.872160527	-1.219998376	5q11.2	1	0	0	0	0	0	0	0	0	0	1	0	0	0	1	0	0	0	3	3	-1.303305307	2	1044
ENSG00000134369	NAV1	neuron navigator 1	4	0.222850862	1.352702196	0.239011226	1q32.1	1	0	0	0	0	0	0	0	0	0	1	0	0	0	0	0	0	0	2	1	0.353383364	5+	290
ENSG00000134602	STK26	serine/threonine kinase 26	4	0.033360212	1.44785164	0.2953298	Xq26.2	1	0	0	0	0	0	0	0	0	0	1	0	0	0	0	0	0	0	2	2	0.407955887	2	3105
ENSG00000134852	CLOCK	clock circadian regulator	4	0.159635126	1.047267695	0.155917019	4q12	0	0	1	1	0	0	0	0	0	0	0	0	0	0	0	0	0	0	2	2	0.297759627	1	861
ENSG00000134986	NREP	neuronal regeneration related protein	4	-1.203276066	0.451279111	-1.275594326	5q22.1	1	0	0	0	0	0	1	0	0	0	0	0	0	0	0	0	0	0	2	2	-5.653238957	5+	1101
ENSG00000135046	ANXA1	annexin A1	4	-0.521229452	3.299701544	0.041077974	9q21.13	1	0	0	0	0	0	0	0	0	0	1	0	0	0	0	0	0	0	2	2	0.024897993	1	1726
ENSG00000135387	CAPRIN1	cell cycle associated protein 1	4	0.862092115	0.813483862	0.488334891	11p13	1	0	1	0	0	0	0	0	0	0	1	0	0	0	1	0	0	0	4	4	1.200601301	2	NA
ENSG00000135837	CEP350	centrosomal protein 350	4	-0.849781436	1.420293683	-0.58695586	1q25.2	1	0	0	1	0	0	0	0	0	0	1	0	0	0	0	0	0	0	3	3	-0.826527453	2	258
ENSG00000135913	USP37	ubiquitin specific peptidase 37	4	-0.989472682	0.449475869	-0.989214929	2q35	1	0	1	1	0	0	0	0	0	0	0	0	0	0	0	0	0	0	3	3	-4.401637541	2	567
ENSG00000136514	RTP4	receptor transporter protein 4	4	0.77658723	0.095843503	0.766088357	3q27.3	0	1	1	0	0	0	0	1	0	0	0	0	0	0	0	0	0	0	3	1	15.98623457	2	795
ENSG00000136628	EPRS	glutamyl-prolyl-tRNA synthetase	4	1.430846967	0.992050013	1.740902509	1q41	1	0	0	0	1	0	0	0	0	0	1	0	0	0	0	0	0	0	3	2	3.509707142	2	315
ENSG00000136960	ENPP2	ectonucleotide pyrophosphatase/phosphodiesterase 2	4	-0.173385805	2.848074763	0.068819579	8q24.12	1	0	0	1	0	0	0	0	0	0	1	0	0	0	0	0	0	0	3	3	0.048327087	2	1636
ENSG00000137710	RDX	radixin	4	0.857907574	0.320614185	0.949202794	11q22.3	0	0	1	0	1	0	0	0	0	0	1	0	0	0	1	0	0	0	4	3	5.921152829	2	2077
ENSG00000137726	FXYD6	FXYD domain containing ion transport regulator 6	4	0.334991347	1.90631838	0.802536661	11q23.3	1	0	0	0	0	0	0	0	0	0	1	0	0	0	1	0	0	0	3	3	0.841975474	5+	2086
ENSG00000139567	ACVRL1	activin A receptor like type 1	4	0.704348946	0.703680754	0.434629788	12q13.13	0	0	1	0	0	0	1	0	0	0	0	0	0	0	0	0	0	0	2	2	1.235303893	2	2169
ENSG00000139626	ITGB7	integrin subunit beta 7	4	0.672828148	0.536354307	0.923481457	12q13.13	1	0	0	0	0	0	0	0	0	0	0	0	0	0	0	0	0	0	1	1	3.443550072	1	2171
ENSG00000139644	TMBIM6	transmembrane BAX inhibitor motif containing 6	4	-0.02259503	0.851654347	0.043827779	12q13.12	1	0	1	0	0	0	0	0	0	0	0	0	0	0	0	0	0	0	2	2	0.102923866	5+	NA
ENSG00000139679	LPAR6	lysophosphatidic acid receptor 6	4	-1.420648693	1.694217555	-0.847646938	13q14.2	0	0	0	0	0	0	1	0	0	0	1	0	0	0	1	0	0	0	3	3	-1.000635291	1	2285
ENSG00000139910	NOVA1	NOVA alternative splicing regulator 1	4	0.297440312	1.867220435	0.048127192	14q12	1	0	0	0	0	0	1	0	0	0	1	0	0	0	0	0	0	0	3	3	0.051549555	5+	2350
ENSG00000140105	WARS	tryptophanyl-tRNA synthetase	4	0.705077277	2.078837799	0.680982962	14q32.2	1	0	0	1	0	0	0	0	0	0	0	0	0	0	0	0	0	0	2	2	0.65515738	3	2421
ENSG00000140836	ZFHX3	zinc finger homeobox 3	4	-0.854386885	1.584021772	-0.646335308	16q22.3	1	0	0	0	0	0	0	0	0	0	0	0	0	0	1	0	0	0	2	2	-0.816068718	2	2594
ENSG00000142197	DOP1B	DOP1 leucine zipper like protein B	4	0.644412662	0.036301168	0.64115795	21q22.12	1	0	0	0	0	0	1	0	0	1	0	0	0	0	0	1	0	0	4	3	35.32437	0	2945
ENSG00000142599	RERE	arginine-glutamic acid dipeptide repeats	4	0.031789386	0.75303922	0.038820865	1p36.23	1	0	0	0	1	0	0	0	0	0	1	0	0	0	0	0	0	0	3	2	0.103104496	3	12
ENSG00000143183	TMCO1	transmembrane and coiled-coil domains 1	4	0.893577352	0.843739368	0.505619026	1q24.1	1	0	0	0	1	0	0	0	0	0	0	0	0	0	0	0	0	0	2	2	1.19851946	5+	232
ENSG00000143226	FCGR2A	Fc fragment of IgG receptor IIa	4	0.88420898	1.009518733	0.563035086	1q23.3	1	1	0	0	0	0	0	0	0	0	0	0	0	0	0	0	0	0	2	2	1.115452479	1	225
ENSG00000143401	ANP32E	acidic nuclear phosphoprotein 32 family member E	4	0.91383479	1.394069061	0.496813933	1q21.2	1	0	0	0	0	0	0	0	0	0	1	0	0	0	0	0	0	0	2	2	0.712753689	2	202
ENSG00000143514	TP53BP2	tumor protein p53 binding protein 2	4	0.669632759	0.051634761	0.66985855	1q41	1	0	1	0	0	0	0	0	0	0	0	0	0	0	0	0	0	0	2	2	25.94603092	2	320
ENSG00000143995	MEIS1	Meis homeobox 1	4	-1.226266991	1.573421971	-0.719220569	2p14	1	0	1	0	0	0	0	0	0	0	0	0	0	0	0	0	0	0	2	2	-0.91421193	1	425
ENSG00000144218	AFF3	AF4/FMR2 family member 3	4	-2.840007445	3.18927044	-2.046856513	2q11.2	1	0	0	0	0	0	0	0	0	0	1	0	0	0	0	0	0	0	2	2	-1.283589179	5+	453
ENSG00000144355	DLX1	distal-less homeobox 1	4	-2.616628044	2.662472994	-3.503096277	2q31.1	0	0	0	0	0	0	1	0	0	0	1	0	0	0	0	0	0	0	2	2	-2.631460514	2	519
ENSG00000144597	EAF1	ELL associated factor 1	4	-0.863063805	0.265432234	-0.879542772	3p25.1	1	1	1	0	0	0	0	0	0	0	0	0	0	0	0	0	0	0	3	2	-6.627249125	2	611
ENSG00000145632	PLK2	polo like kinase 2	4	-0.850458067	2.826146701	0.486369043	5q11.2	1	0	1	0	0	0	0	0	0	0	1	0	0	0	0	0	0	0	3	3	0.344192354	2	1050
ENSG00000145920	CPLX2	complexin 2	4	0.091275271	1.254282106	0.052722936	5q35.2	1	1	0	0	0	0	0	0	0	0	0	0	0	0	0	0	0	0	2	2	0.084068705	2	1173
ENSG00000147050	KDM6A	lysine demethylase 6A	4	-0.045700543	0.825468125	-0.044952909	Xp11.3	1	0	1	0	0	0	1	0	0	0	1	0	0	0	0	0	0	0	4	4	-0.108914948	1	3026
ENSG00000148218	ALAD	aminolevulinate dehydratase	4	0.835449993	1.256343514	0.376771952	9q32	1	0	0	0	0	0	0	0	0	0	1	0	0	0	0	0	0	0	2	1	0.599791296	3	1779
ENSG00000148737	TCF7L2	transcription factor 7 like 2	4	-1.485828094	0.394372185	-1.337334099	10q25.2	1	0	0	0	0	0	0	0	0	0	0	0	0	0	0	0	0	0	1	1	-6.782091384	1	1933
ENSG00000149131	SERPING1	serpin family G member 1	4	0.675428736	1.363073102	-0.003256467	11q12.1	0	1	1	0	0	0	0	0	0	0	1	0	0	0	0	0	0	0	3	2	-0.004778125	1	2014
ENSG00000149294	NCAM1	neural cell adhesion molecule 1	4	1.170867136	2.68930056	0.521671262	11q23.2	1	0	1	0	0	0	0	0	0	0	1	0	0	0	0	1	0	0	4	3	0.38796055	1	2080
ENSG00000151276	MAGI1	membrane associated guanylate kinase, WW and PDZ domain containing 1	4	0.999617649	0.953741061	0.582213057	3p14.1	1	0	1	0	0	0	0	0	0	0	0	0	0	0	1	0	0	0	3	3	1.22090383	2	NA
ENSG00000151414	NEK7	NIMA related kinase 7	4	-0.054267869	1.075951817	0.105705897	1q31.3	1	0	1	0	1	0	0	0	0	0	0	0	0	0	0	0	0	0	3	3	0.19648816	2	285
ENSG00000152256	PDK1	pyruvate dehydrogenase kinase 1	4	-0.72227064	2.549488843	0.434234761	2q31.1	1	0	0	0	0	0	0	0	0	0	1	0	0	0	1	0	0	0	3	3	0.340644567	2	520
ENSG00000153029	MR1	major histocompatibility complex, class I-related	4	1.389918217	1.537110335	1.161232118	1q25.3	1	0	1	0	0	0	0	0	0	0	0	0	0	0	0	0	0	0	2	2	1.510928775	2	261
ENSG00000154188	ANGPT1	angiopoietin 1	4	-1.29567072	1.892567659	-0.797067441	8q23.1	1	0	0	0	0	0	1	0	0	0	0	0	0	0	0	0	0	0	2	2	-0.842313285	2	1624
ENSG00000154229	PRKCA	protein kinase C alpha	4	-0.239471694	1.359874732	-0.381080269	17q24.2	1	1	0	0	0	0	0	0	0	0	1	0	0	0	0	0	0	0	3	3	-0.560463785	2	2677
ENSG00000154639	CXADR	CXADR, Ig-like cell adhesion molecule	4	1.341792615	0.883947661	1.428573142	21q21.1	1	0	0	0	0	0	0	0	0	0	1	0	0	0	0	1	0	0	3	2	3.232257304	0	2927
ENSG00000155158	TTC39B	tetratricopeptide repeat domain 39B	4	0.269688348	1.269551192	0.345290587	9p22.3	1	1	0	0	0	0	0	0	0	0	0	0	0	0	0	0	0	0	2	2	0.543956933	5+	1682
ENSG00000155506	LARP1	La ribonucleoprotein domain family member 1	4	0.617658237	0.907256293	0.540832051	5q33.2	1	0	1	0	0	0	0	0	0	0	0	0	0	0	0	0	0	0	2	2	1.192236539	5+	1150
ENSG00000155897	ADCY8	adenylate cyclase 8	4	-2.355878959	0.595882801	-2.20318977	8q24.22	0	0	1	0	0	0	1	0	0	0	1	0	0	0	0	0	0	0	3	3	-7.394708377	1	1648
ENSG00000156738	MS4A1	membrane spanning 4-domains A1	4	-1.036052375	0.730798964	-1.251150555	11q12.2	1	0	0	1	0	0	0	0	0	0	0	0	0	0	0	0	0	0	2	2	-3.424062204	2	2017
ENSG00000157087	ATP2B2	ATPase plasma membrane Ca2+ transporting 2	4	1.497049601	1.515853014	1.182283036	3p25.3	1	0	1	0	0	0	0	0	0	0	0	0	0	0	0	0	0	0	2	2	1.559891395	5+	NA
ENSG00000158710	TAGLN2	transgelin 2	4	-0.15683912	1.910180925	0.011482316	1q23.2	1	0	1	0	0	0	0	0	0	0	1	0	0	0	0	0	0	0	3	3	0.012022229	5+	220
ENSG00000159082	SYNJ1	synaptojanin 1	4	0.63198114	0.720513993	0.327040824	21q22.11	1	0	0	0	0	0	1	0	0	0	0	0	0	0	0	1	0	0	3	2	0.907798675	0	2940
ENSG00000159228	CBR1	carbonyl reductase 1	4	0.78285775	0.275582402	0.858960123	21q22.12	0	0	1	0	0	0	1	0	0	0	0	0	0	0	0	1	0	0	3	3	6.233780645	0	2944
ENSG00000159388	BTG2	BTG anti-proliferation factor 2	4	-0.659764847	0.111323716	-0.70846735	1q32.1	1	1	1	0	0	0	0	0	0	0	0	0	0	0	0	0	0	0	3	2	-12.72805786	1	293
ENSG00000160185	UBASH3A	ubiquitin associated and SH3 domain containing A	4	0.744577858	0.080824572	0.719548126	21q22.3	1	0	0	0	0	0	0	0	0	0	0	0	0	0	0	1	0	0	2	1	17.80518245	0	2952
ENSG00000160193	WDR4	WD repeat domain 4	4	0.615944322	1.469052779	-0.086245072	21q22.3	1	0	1	0	0	0	1	0	0	0	0	0	0	0	0	0	0	0	3	3	-0.117415893	0	2954
ENSG00000160199	PKNOX1	PBX/knotted 1 homeobox 1	4	0.671363078	0.965020406	0.234400009	21q22.3	1	0	1	0	0	0	0	0	0	0	0	0	0	0	0	0	0	0	2	2	0.485792854	0	2954
ENSG00000160218	TRAPPC10	trafficking protein particle complex 10	4	0.835092426	0.155711247	0.842721741	21q22.3	1	0	0	0	0	0	1	0	0	0	0	0	0	0	0	0	0	0	2	2	10.82416022	0	2955
ENSG00000161133	USP41	ubiquitin specific peptidase 41	4	0.784668124	0.085978814	0.784668124	22q11.21	0	1	0	0	0	0	0	1	0	0	0	0	0	0	0	0	0	0	2	1	18.25259252	1	2962
ENSG00000161203	AP2M1	adaptor related protein complex 2 subunit mu 1	4	-0.031824116	0.852014832	0.03431755	3q27.1	0	0	1	0	0	0	0	0	0	0	0	0	0	0	0	0	0	0	1	1	0.080556226	1	788
ENSG00000161544	CYGB	cytoglobin	4	0.91332403	1.656813173	0.564100724	17q25.1	1	1	0	0	0	0	1	0	0	0	0	0	0	0	0	0	0	0	3	3	0.680946692	5+	NA
ENSG00000161638	ITGA5	integrin subunit alpha 5	4	-0.079362895	1.308207467	-0.284511144	12q13.13	1	0	1	0	1	0	0	0	0	0	0	0	0	0	0	0	0	0	3	3	-0.434963338	1	2172
ENSG00000162407	PLPP3	phospholipid phosphatase 3	4	0.707294541	0.170092629	0.77624467	1p32.2	0	0	1	0	0	0	1	0	0	0	0	0	0	0	0	0	0	0	2	2	9.127316995	1	104
ENSG00000162729	IGSF8	immunoglobulin superfamily member 8	4	-0.837744801	0.264410853	-0.838672164	1q23.2	0	0	1	0	0	0	0	0	0	0	0	0	0	0	0	0	0	0	1	1	-6.343704537	2	221
ENSG00000162909	CAPN2	calpain 2	4	-0.082260187	1.527409233	-0.423884513	1q41	1	0	0	0	1	0	0	0	0	0	1	0	0	0	0	0	0	0	3	2	-0.555037254	1	320
ENSG00000163110	PDLIM5	PDZ and LIM domain 5	4	1.85595601	0.922547319	1.819054436	4q22.3	1	0	1	0	0	0	0	0	0	0	0	0	0	0	0	0	0	0	2	2	3.943547174	2	900
ENSG00000163220	S100A9	S100 calcium binding protein A9	4	0.844270616	0.093844038	0.843568508	1q21.3	0	0	1	0	0	1	1	0	0	0	0	0	0	0	0	0	0	0	3	3	17.97809481	2	208
ENSG00000163406	SLC15A2	solute carrier family 15 member 2	4	0.901048493	0.873120328	0.595857106	3q13.33	1	1	1	0	0	0	0	0	0	0	1	0	0	0	0	0	0	0	4	3	1.364891154	5+	722
ENSG00000163508	EOMES	eomesodermin	4	-2.688255427	3.377096099	-2.422560067	3p24.1	0	1	0	0	0	0	0	0	0	0	1	0	0	0	0	0	0	0	2	2	-1.434700107	2	626
ENSG00000163686	ABHD6	abhydrolase domain containing 6	4	-1.06126743	1.245766914	-0.736795521	3p14.3	1	1	0	0	0	0	0	0	0	0	0	0	0	0	0	0	0	0	2	2	-1.182878615	5+	NA
ENSG00000163751	CPA3	carboxypeptidase A3	4	0.16536608	2.889739256	0.685005258	3q24	1	0	0	0	1	0	0	0	0	0	0	0	0	0	0	0	0	0	2	2	0.474094856	2	752
ENSG00000163947	ARHGEF3	Rho guanine nucleotide exchange factor 3	4	-1.038132823	1.440572921	-0.672460499	3p14.3	1	0	0	0	0	0	1	0	0	0	0	0	0	0	0	0	0	0	2	2	-0.933601472	2	663
ENSG00000164056	SPRY1	sprouty RTK signaling antagonist 1	4	1.469409811	0.59183695	1.666607195	4q28.1	1	0	0	0	0	0	0	0	0	0	0	0	0	0	0	0	0	0	1	1	5.631980885	2	929
ENSG00000164086	DUSP7	dual specificity phosphatase 7	4	-0.222407633	1.858761532	0.260240695	3p21.2	1	0	1	0	0	0	0	0	0	0	0	0	0	0	0	0	0	0	2	2	0.28001515	2	657
ENSG00000164089	ETNPPL	ethanolamine-phosphate phospho-lyase	4	1.123237406	0.401418774	1.132456087	4q25	0	1	1	0	0	0	0	0	0	1	0	0	0	0	0	0	0	0	3	1	5.642267678	4	914
ENSG00000164111	ANXA5	annexin A5	4	1.056581308	1.153146711	0.72379492	4q27	1	0	1	0	0	0	0	0	0	0	0	0	0	0	0	1	0	0	3	2	1.255338828	3	926
ENSG00000164120	HPGD	15-hydroxyprostaglandin dehydrogenase	4	2.968852106	1.957570191	2.983709152	4q34.1	1	0	0	1	0	0	0	0	0	0	0	0	0	0	0	0	0	0	2	2	3.048380248	5+	986
ENSG00000164330	EBF1	early B cell factor 1	4	-1.088255327	2.715510492	-1.684264591	5q33.3	1	0	0	0	1	0	0	0	0	0	1	0	0	0	0	0	0	0	3	2	-1.240477322	2	1153
ENSG00000164694	FNDC1	fibronectin type III domain containing 1	4	-1.044596017	1.60833406	-1.168439787	6q25.3	0	0	0	0	0	0	1	0	1	0	0	0	0	0	1	0	0	0	3	3	-1.452981462	5+	1343
ENSG00000165949	IFI27	interferon alpha inducible protein 27	4	3.373102502	1.953313468	3.241060598	14q32.12	1	0	0	0	0	0	1	0	0	0	0	0	0	0	1	0	0	0	3	3	3.318525829	1	2416
ENSG00000166265	CYYR1	cysteine and tyrosine rich 1	4	1.455478384	1.084240449	1.537330852	21q21.3	1	0	1	0	0	0	0	0	0	1	0	0	0	0	0	0	0	0	3	2	2.835774765	0	2932
ENSG00000166794	PPIB	peptidylprolyl isomerase B	4	0.82184511	1.123718282	0.35717531	15q22.31	1	0	0	0	0	0	0	0	0	0	1	0	0	0	1	0	0	0	3	2	0.635702589	1	NA
ENSG00000166796	LDHC	lactate dehydrogenase C	4	-0.086904157	2.351314912	0.577906003	11p15.1	1	0	1	0	1	0	0	0	0	0	0	0	0	0	0	0	0	0	3	3	0.49155985	2	1977
ENSG00000166797	CIAO2A	cytosolic iron-sulfur assembly component 2A	4	0.817070173	0.193940157	0.83788073	15q22.31	0	1	1	0	0	0	0	0	0	0	0	0	0	0	0	0	0	0	2	1	8.640611054	3	2472
ENSG00000166923	GREM1	gremlin 1, DAN family BMP antagonist	4	-0.961426884	2.259160189	-1.143706103	15q13.3	1	0	1	0	0	0	1	0	0	0	1	0	0	0	0	0	0	0	4	4	-1.01250554	2	2438
ENSG00000166979	EVA1C	eva-1 homolog C	4	0.711407638	1.678100974	0.347126733	21q22.11	1	0	1	1	0	0	1	0	0	0	0	0	0	0	0	0	0	0	4	4	0.413713761	0	2939
ENSG00000167483	FAM129C	family with sequence similarity 129 member C	4	-2.17337985	1.947637318	-1.603192456	19p13.11	1	0	0	1	0	0	0	0	0	0	0	0	0	0	0	0	0	0	2	2	-1.646294658	5+	2803
ENSG00000167555	ZNF528	zinc finger protein 528	4	0.632154909	3.082202965	0.819504158	19q13.41	0	1	1	0	0	0	0	0	0	0	1	0	0	0	0	0	0	0	3	2	0.531765213	3	2851
ENSG00000167851	CD300A	CD300a molecule	4	-0.889878596	1.170432532	-0.852459455	17q25.1	1	0	1	0	0	0	0	0	0	0	0	0	0	0	0	0	0	0	2	2	-1.456657145	1	2685
ENSG00000168329	CX3CR1	C-X3-C motif chemokine receptor 1	4	0.981827715	0.724260828	1.254241637	3p22.2	1	0	0	0	0	0	0	0	0	0	0	0	0	0	0	0	0	0	1	1	3.463508142	1	640
ENSG00000168528	SERINC2	serine incorporator 2	4	0.226945214	1.434387123	0.291061992	1p35.2	1	0	1	0	0	0	1	0	0	0	0	0	0	0	1	0	0	0	4	4	0.405834641	5+	59
ENSG00000168615	ADAM9	ADAM metallopeptidase domain 9	4	0.786203303	0.744000396	1.088908686	8p11.22	1	0	1	0	1	0	0	0	0	0	0	0	0	0	0	0	0	0	3	3	2.927172329	2	1559
ENSG00000170340	B3GNT2	UDP-GlcNAc:betaGal beta-1,3-N-acetylglucosaminyltransferase 2	4	0.88165398	1.755123413	0.516620796	2p15	0	0	0	1	0	0	0	0	1	0	1	0	0	0	1	0	0	0	4	4	0.58870025	2	418
ENSG00000170345	FOS	Fos proto-oncogene, AP-1 transcription factor subunit	4	-1.062965076	1.423772487	-0.448934044	14q24.3	1	1	0	0	0	0	0	0	0	0	0	0	0	0	0	0	0	0	2	2	-0.630626098	1	2398
ENSG00000170348	TMED10	transmembrane p24 trafficking protein 10	4	-0.122405564	1.544639781	-0.049567342	14q24.3	1	0	0	0	0	0	0	0	0	0	1	0	0	0	0	0	0	0	2	1	-0.064179807	1	2398
ENSG00000170425	ADORA2B	adenosine A2b receptor	4	0.697313735	1.566563141	0.225583421	17p12	1	0	0	0	0	0	1	0	0	0	1	0	0	0	0	0	0	0	3	3	0.287997866	2	2634
ENSG00000170624	SGCD	sarcoglycan delta	4	0.8064298	0.797673008	0.511547527	5q33.2	0	0	1	0	0	0	1	0	0	0	0	0	0	0	1	0	0	0	3	3	1.282599567	3	1151
ENSG00000170989	S1PR1	sphingosine-1-phosphate receptor 1	4	0.96422111	0.341881165	0.967359748	1p21.2	0	0	1	0	0	0	1	0	0	0	0	0	0	0	0	0	0	0	2	2	5.659040907	1	165
ENSG00000171243	SOSTDC1	sclerostin domain containing 1	4	3.654721595	1.954366716	3.583829302	7p21.1	1	0	0	0	0	0	0	0	0	0	0	0	0	0	0	0	0	0	1	1	3.667509554	2	1367
ENSG00000171291	ZNF439	zinc finger protein 439	4	-0.640689481	3.732561359	1.136920217	19p13.2	1	0	1	0	0	0	0	0	0	0	1	0	0	0	0	0	0	0	3	3	0.60919037	3	2794
ENSG00000172531	PPP1CA	protein phosphatase 1 catalytic subunit alpha	4	-1.176503087	0.470228689	-1.206187087	11q13.2	0	1	1	0	0	0	0	0	0	0	1	0	0	0	0	0	0	0	3	2	-5.130214789	2	2030
ENSG00000173114	LRRN3	leucine rich repeat neuronal 3	4	-1.494879547	2.626203167	-1.98470686	7q31.1	1	1	0	0	0	0	1	0	0	0	1	0	0	0	0	0	0	0	4	4	-1.511464829	5+	1473
ENSG00000174938	SEZ6L2	seizure related 6 homolog like 2	4	-0.127263505	1.212760387	-0.12527248	16p11.2	0	1	1	0	0	0	1	0	0	0	0	0	0	0	0	0	0	0	3	2	-0.206590653	5+	2556
ENSG00000176293	ZNF135	zinc finger protein 135	4	0.186613159	3.774994977	0.907025889	19q13.43	1	0	0	0	0	0	1	0	0	0	1	0	0	0	0	0	0	0	3	3	0.480544157	3	2857
ENSG00000176340	COX8A	cytochrome c oxidase subunit 8A	4	-1.340339246	0.575105738	-1.357407022	11q13.1	0	1	1	0	0	0	0	0	0	0	1	0	0	0	0	0	0	0	3	2	-4.720547661	2	2023
ENSG00000176623	RMDN1	regulator of microtubule dynamics 1	4	0.952798246	1.238313232	0.523414416	8q21.3	1	0	1	0	0	0	0	0	0	0	0	0	0	1	0	0	0	0	3	2	0.845366749	5+	1604
ENSG00000176788	BASP1	brain abundant membrane attached signal protein 1	4	-1.037726075	1.007886969	-1.49589334	5p15.1	1	1	0	0	0	0	1	0	0	0	0	0	0	0	0	0	0	0	3	3	-2.968375197	5+	1016
ENSG00000176903	PNMA1	PNMA family member 1	4	-0.942219825	0.829813449	-0.567943799	14q24.3	1	0	0	0	0	0	0	0	0	0	0	0	0	0	0	0	0	0	1	1	-1.368846938	5+	2395
ENSG00000177733	HNRNPA0	heterogeneous nuclear ribonucleoprotein A0	4	0.158405234	1.056753638	0.245904317	5q31.2	1	0	1	0	0	0	0	0	0	0	0	0	0	0	1	0	0	0	3	3	0.465395734	2	1125
ENSG00000178222	RNF212	ring finger protein 212	4	-0.720159193	3.149159649	-0.128752905	4p16.3	1	0	1	0	0	0	0	0	0	0	1	0	0	0	0	0	0	0	3	3	-0.08176969	5+	809
ENSG00000178425	NT5DC1	5'-nucleotidase domain containing 1	4	-0.649572254	1.051207723	-0.405301695	6q22.1	1	0	1	0	0	0	0	0	0	0	0	0	0	0	0	0	0	0	2	2	-0.77111628	5+	1291
ENSG00000179091	CYC1	cytochrome c1	4	-1.032549387	0.338863508	-1.069233588	8q24.3	0	1	1	0	0	0	0	0	0	0	1	0	0	0	0	0	0	0	3	2	-6.310703644	1	1661
ENSG00000179115	FARSA	phenylalanyl-tRNA synthetase subunit alpha	4	-0.628916328	0.700410037	-0.381775658	19p13.13	0	1	1	0	0	0	0	0	0	0	0	0	0	0	0	0	0	0	2	1	-1.090149022	3	2795
ENSG00000179163	FUCA1	alpha-L-fucosidase 1	4	0.068510394	1.399139055	0.380701375	1p36.11	1	0	1	0	1	0	0	0	0	0	0	0	0	0	1	0	0	0	4	4	0.544193765	1	45
ENSG00000180370	PAK2	p21 (RAC1) activated kinase 2	4	0.054062489	1.237470713	0.102640698	3q29	1	0	1	0	0	0	0	0	0	0	0	0	0	0	0	0	0	0	2	2	0.165887882	2	806
ENSG00000180543	TSPYL5	TSPY like 5	4	-1.515999878	0.596341761	-1.418395073	8q22.1	1	0	1	0	0	0	0	0	0	0	0	0	0	0	1	0	0	0	3	3	-4.756987238	5+	1613
ENSG00000182087	TMEM259	transmembrane protein 259	4	-0.027239335	1.067666507	-0.122547917	19p13.3	1	0	1	0	0	0	0	0	0	0	1	0	0	0	1	0	0	0	4	3	-0.229562164	5+	2777
ENSG00000182093	WRB	tryptophan rich basic protein	4	-0.519869118	1.390436314	-0.585655126	21q22.2	1	0	1	0	0	0	1	0	0	0	0	0	0	0	0	0	0	0	3	3	-0.842404819	0	NA
ENSG00000182568	SATB1	SATB homeobox 1	4	-1.433172489	2.018161561	-1.382078264	3p24.3	1	0	0	0	0	0	0	0	0	0	0	0	0	0	0	0	0	0	1	1	-1.369640856	1	616
ENSG00000184441		novel transcript, antisense to C21orf2	4	0.873679822	0.190101269	0.870995317	21q22.3	1	0	0	0	0	0	1	0	0	0	0	0	0	0	0	0	0	0	2	2	9.163487663	0	2955
ENSG00000184787	UBE2G2	ubiquitin conjugating enzyme E2 G2	4	0.7203454	0.366816317	0.892118113	21q22.3	1	0	0	0	0	0	0	0	0	0	1	0	0	0	0	0	0	0	2	3	4.864113566	0	2956
ENSG00000184809	B3GALT5-AS1	B3GALT5 antisense RNA 1	4	-0.107542573	2.131946003	0.46277152	21q22.2	0	0	1	0	0	0	1	0	0	0	0	0	0	0	0	0	0	0	2	2	0.43413062	0	2949
ENSG00000184979	USP18	ubiquitin specific peptidase 18	4	0.784668124	0.085978814	0.784668124	22q11.21	0	1	0	0	0	0	0	1	0	0	0	0	0	0	0	0	0	0	2	1	18.25259252	1	2960
ENSG00000185201	IFITM2	interferon induced transmembrane protein 2	4	-1.087629116	1.078354529	-0.851385905	11p15.5	1	0	1	0	0	0	0	0	0	0	1	0	0	0	0	0	0	0	3	3	-1.579046374	1	1953
ENSG00000185274	GALNT17	polypeptide N-acetylgalactosaminyltransferase 17	4	-0.764602218	0.262167286	-0.858486689	7q11.22	0	0	1	0	0	0	1	0	0	0	0	0	0	0	0	0	0	0	2	2	-6.549151895	3	1427
ENSG00000185624	P4HB	prolyl 4-hydroxylase subunit beta	4	0.720812006	1.01629113	0.233910881	17q25.3	1	0	0	0	0	0	0	0	0	0	1	0	0	0	1	0	0	0	3	2	0.460322588	1	NA
ENSG00000185742	C11orf87	chromosome 11 open reading frame 87	4	0.009523279	1.693363036	0.259565837	11q22.3	0	0	1	0	0	0	0	0	1	0	1	0	0	0	0	0	0	0	3	3	0.306568446	5+	2076
ENSG00000186088	GSAP	gamma-secretase activating protein	4	-1.217676199	0.987639319	-0.755092839	7q11.23	1	0	0	0	0	0	1	0	0	0	0	0	0	0	0	0	0	0	2	2	-1.529086226	5+	1433
ENSG00000186439	TRDN	triadin	4	1.176908312	3.240191881	0.721732428	6q22.31	1	0	1	0	0	0	0	0	0	0	1	0	0	0	0	0	0	0	3	3	0.445487462	3	1299
ENSG00000186687	LYRM7	LYR motif containing 7	4	0.637394667	0.515567561	0.878263177	5q23.3	1	0	1	0	0	0	0	0	0	0	0	0	0	0	1	0	0	0	3	3	3.406976091	5+	1118
ENSG00000187091	PLCD1	phospholipase C delta 1	4	0.719275334	1.063150687	0.22579757	3p22.2	0	0	1	0	0	0	0	0	0	0	1	0	0	0	0	0	0	0	2	2	0.424770587	2	NA
ENSG00000187109	NAP1L1	nucleosome assembly protein 1 like 1	4	-1.09572228	0.192625258	-1.097547376	12q21.2	1	0	0	1	0	0	0	0	0	0	0	0	0	0	0	0	0	0	2	2	-11.39567458	2	2193
ENSG00000196159	FAT4	FAT atypical cadherin 4	4	-1.130367528	1.539781618	-0.759526439	4q28.1	0	0	0	0	0	0	1	0	0	0	1	0	0	0	1	0	0	0	3	3	-0.98653787	4	932
ENSG00000196611	MMP1	matrix metallopeptidase 1	4	-0.03681481	2.351201567	0.049683053	11q22.2	1	0	0	0	0	0	1	0	0	0	1	0	0	0	0	0	0	0	3	3	0.042261841	2	2072
ENSG00000196715	VKORC1L1	vitamin K epoxide reductase complex subunit 1 like 1	4	-1.025951877	0.170763041	-0.958025736	7q11.21	0	1	1	0	0	0	0	0	0	0	0	0	0	0	0	0	0	0	2	1	-11.22052796	2	1423
ENSG00000196743	GM2A	GM2 ganglioside activator	4	-0.064571662	1.670537435	-0.283485614	5q33.1	1	0	0	0	0	0	0	0	0	0	0	0	0	0	0	0	0	0	1	1	-0.339394507	1	1147
ENSG00000196776	CD47	CD47 molecule	4	1.146391439	1.477551657	1.681098597	3q13.12	1	0	0	1	0	0	0	0	0	0	0	0	0	0	0	0	0	0	2	2	2.27551922	1	708
ENSG00000196839	ADA	adenosine deaminase	4	0.022410554	0.90225129	0.126506824	20q13.12	1	0	0	0	1	0	1	0	0	0	0	0	0	0	0	0	0	0	3	3	0.280424812	2	2897
ENSG00000196961	AP2A1	adaptor related protein complex 2 subunit alpha 1	4	0.806630272	0.980753944	0.457758635	19q13.33	0	1	1	0	1	0	0	0	0	0	1	0	0	0	0	0	0	0	4	3	0.93348314	1	2845
ENSG00000197747	S100A10	S100 calcium binding protein A10	4	-0.043591785	1.179779466	-0.174771938	1q21.3	0	1	1	0	0	0	1	0	0	0	1	0	0	0	0	0	0	0	4	3	-0.296278997	2	205
ENSG00000198336	MYL4	myosin light chain 4	4	-0.738505145	1.65941701	-0.555842877	17q21.32	1	0	1	0	1	0	0	0	0	0	0	0	0	0	0	0	0	0	3	3	-0.66992549	2	2659
ENSG00000198467	TPM2	tropomyosin 2	4	0.799173347	0.871449964	0.517613462	9p13.3	1	0	0	0	0	0	0	0	0	0	0	0	0	0	1	0	0	0	2	2	1.187936159	2	1710
ENSG00000198682	PAPSS2	3'-phosphoadenosine 5'-phosphosulfate synthase 2	4	0.675140313	1.002234892	1.148550194	10q23.2	1	1	1	1	0	0	0	0	0	0	0	0	0	0	0	0	0	0	4	3	2.291978065	3	1906
ENSG00000198732	SMOC1	SPARC related modular calcium binding 1	4	-4.205224094	3.966424965	-3.904068277	14q24.2	0	0	1	0	0	0	1	0	0	0	1	0	0	0	0	0	0	0	3	3	-1.968557737	5+	2392
ENSG00000198812	LRRC10	leucine rich repeat containing 10	4	0.786140964	0.858579723	0.444141527	12q15	0	0	1	0	0	0	0	0	0	0	0	0	0	0	0	0	0	0	1	1	1.034595892	5+	NA
ENSG00000198825	INPP5F	inositol polyphosphate-5-phosphatase F	4	1.554434332	1.319450332	1.237591983	10q26.11	1	0	0	0	0	0	0	0	0	0	1	0	0	0	0	0	0	0	2	3	1.875920529	2	1941
ENSG00000198833	UBE2J1	ubiquitin conjugating enzyme E2 J1	4	0.807121414	1.265990684	0.202793026	6q15	1	0	1	0	0	0	0	0	0	0	1	0	0	0	0	0	0	0	3	3	0.320370487	1	1268
ENSG00000204010	IFIT1B	interferon induced protein with tetratricopeptide repeats 1B	4	1.062248291	0.126304598	1.062248291	10q23.31	0	1	0	0	0	0	0	1	0	0	0	0	0	0	0	0	0	0	2	1	16.82042152	5+	1909
ENSG00000205364	MT1M	metallothionein 1M	4	1.337327812	1.199454053	1.045672801	16q13	0	1	1	0	0	0	0	0	0	0	1	0	0	0	0	0	0	0	3	2	1.743581255	5+	2574
ENSG00000214063	TSPAN4	tetraspanin 4	4	0.864893705	1.35833354	0.789020483	11p15.5	1	0	0	0	0	0	0	0	0	0	0	0	0	0	0	0	0	0	1	1	1.161747774	5+	1953
ENSG00000215424	MCM3AP-AS1	MCM3AP antisense RNA 1	4	0.625592617	0.808386013	0.360202128	21q22.3	1	0	0	0	0	0	1	0	0	0	1	0	0	0	0	0	0	0	3	3	0.891163682	0	2958
ENSG00000221968	FADS3	fatty acid desaturase 3	4	-0.020210504	1.179021431	-0.277884207	11q12.2	1	0	0	0	0	0	0	0	0	0	0	0	0	0	0	0	0	0	1	1	-0.471381095	5+	2020
ENSG00000237693	IRGM	immunity related GTPase M	4	0.782234163	0.044014828	0.782234163	5q33.1	0	1	0	0	0	0	0	1	0	0	0	0	0	0	0	0	0	0	2	1	35.5441197	3	NA
ENSG00000241945	PWP2	PWP2, small subunit processome component	4	0.875819787	2.142946843	1.860463597	21q22.3	0	0	0	0	0	0	1	0	0	0	1	0	0	0	0	1	0	0	3	4	1.736360006	0	NA
ENSG00000248874	C5orf17	chromosome 5 open reading frame 17 (putative)	4	5.960176881	7.878044784	3.587062898	5p14.2	0	0	0	0	0	0	1	0	0	0	1	0	0	0	0	0	0	0	2	2	0.910648009	5+	NA
ENSG00000250722	SELENOP	selenoprotein P	4	-0.701606854	2.388373437	-1.159673123	5p12	1	0	0	0	0	0	0	0	0	0	0	0	0	0	1	0	0	0	2	2	-0.97109866	2	NA
ENSG00000267206	LCN6	lipocalin 6	4	1.04996681	0.774348391	1.289960381	9q34.3	1	0	1	0	0	0	0	0	0	0	0	0	0	0	0	0	0	0	2	2	3.331731288	5+	NA
ENSG00000270170	NCBP2-AS2	NCBP2 antisense RNA 2 (head to head)	4	-1.09851572	0.102213542	-1.136414335	3q29	0	1	1	0	0	0	0	0	0	0	0	0	0	0	0	0	0	0	2	1	-22.23608174	5+	NA
ENSG00000275214	IFI27	interferon alpha inducible protein 27	4	2.206962575	3.000299894	2.156392539	14	1	0	0	0	0	0	1	0	0	0	0	0	0	0	1	0	0	0	3	3	1.437451332	5+	NA
