# Supplementary material for: Meta-analysis of transcriptomic data reveals clusters of consistently deregulated gene and disease ontologies in Down syndrome
Source: PLoS Comput Biol. 2021 Sep 27;17(9):e1009317. doi: 10.1371/journal.pcbi.1009317 (PMC8496798; doi:10.1371/journal.pcbi.1009317)
Supplement: S2 File — (CSV) [file pcbi.1009317.s008.csv]

	protein_class	gene_dsi	el	year_initial	gene_pli	disease_class	diseaseid	uniprotid	protein_class_name	disease_class_name	score	gene_symbol	geneid	disease_name	disease_type	ei	year_final	source	disease_semantic_type	gene_dpi
1	DTO_05007624	0.526	strong	1989	1.2588e-12	C16;C18;C10	C0268255	Q13510	Enzyme	Congenital, Hereditary, and Neonatal Diseases and Abnormalities; Nutritional and Metabolic Diseases; Nervous System Diseases	1	ASAH1	427	Farber Lipogranulomatosis	disease	1	2019	ALL	Disease or Syndrome	0.808
2	DTO_05007405	0.529	definitive	1983	4.8001e-30	C16;C06;C18;C10	C0019202	P35670	Transporter	Congenital, Hereditary, and Neonatal Diseases and Abnormalities; Digestive System Diseases; Nutritional and Metabolic Diseases; Nervous System Diseases	1	ATP7B	540	Hepatolenticular Degeneration	disease	0.98	2020	ALL	Disease or Syndrome	0.654
3	DTO_05007575	0.587		1993	0.99995	C16;C05;C10	C1834674	P12109	Receptor	Congenital, Hereditary, and Neonatal Diseases and Abnormalities; Musculoskeletal Diseases; Nervous System Diseases	1	COL6A1	1291	BETHLEM MYOPATHY 1	disease	1	2019	ALL	Disease or Syndrome	0.731
4	DTO_05007584	0.53		1994	0.0065562	C16;C10	C0751785	P04080	Enzyme modulator	Congenital, Hereditary, and Neonatal Diseases and Abnormalities; Nervous System Diseases	1	CSTB	1476	Unverricht-Lundborg Syndrome	disease	0.984	2019	ALL	Disease or Syndrome	0.692
5		0.623		1988	2.6956e-08	C16;C18;C10	C0016788	P04066		Congenital, Hereditary, and Neonatal Diseases and Abnormalities; Nutritional and Metabolic Diseases; Nervous System Diseases	1	FUCA1	2517	Fucosidase Deficiency Disease	disease	1	2019	ALL	Disease or Syndrome	0.577
6		0.604		1970	5.2142e-15	C16;C18;C10	C0023521	P54803		Congenital, Hereditary, and Neonatal Diseases and Abnormalities; Nutritional and Metabolic Diseases; Nervous System Diseases	1	GALC	2581	Globoid cell leukodystrophy	disease	1	2020	ALL	Disease or Syndrome	0.615
7	DTO_05007527	0.393		1975	0.15523	C16;C11;C05;C07	C0812437	P17302	Cell-cell junction	Congenital, Hereditary, and Neonatal Diseases and Abnormalities; Eye Diseases; Musculoskeletal Diseases; Stomatognathic Diseases	1	GJA1	2697	Oculo-dento-digital syndrome	disease	1	2019	ALL	Congenital Abnormality	0.885
8	DTO_05007575	0.444	strong	1990	5.0817e-15	C16;C20	C0398738	P05107	Receptor	Congenital, Hereditary, and Neonatal Diseases and Abnormalities; Immune System Diseases	1	ITGB2	3689	Leukocyte adhesion deficiency type 1	disease	1	2019	ALL	Disease or Syndrome	0.923
9	DTO_05007575	0.525		1995	9.5287e-19	C16;C17	C1856934	P16144	Receptor	Congenital, Hereditary, and Neonatal Diseases and Abnormalities; Skin and Connective Tissue Diseases	1	ITGB4	3691	Epidermolysis bullosa with pyloric atresia	disease	1	2017	ALL	Disease or Syndrome	0.731
10	DTO_03300101	0.416	strong	2013	0.9041	C04	C0432284	P09619	Kinase	Neoplasms	1	PDGFRB	5159	Infantile myofibromatosis	disease	1	2019	ALL	Disease or Syndrome	0.846
11	DTO_05007624	0.379	strong	1976	0.1773	C18;C10	C1862939	P00441	Enzyme	Nutritional and Metabolic Diseases; Nervous System Diseases	1	SOD1	6647	AMYOTROPHIC LATERAL SCLEROSIS 1	disease	0.98	2019	ALL	Disease or Syndrome	0.962
12		0.419	strong	1994	0.99772	C16;C05	C1861922	P48436		Congenital, Hereditary, and Neonatal Diseases and Abnormalities; Musculoskeletal Diseases	1	SOX9	6662	CAMPOMELIC DYSPLASIA	disease	0.972	2019	ALL	Disease or Syndrome	0.846
13	DTO_05007542	0.433		1995	0.83661	C16;C05;C19;C15;C14	C0012236	O43435	Transcription factor	Congenital, Hereditary, and Neonatal Diseases and Abnormalities; Musculoskeletal Diseases; Endocrine System Diseases; Hemic and Lymphatic Diseases; Cardiovascular Diseases	1	TBX1	6899	DiGeorge Syndrome	disease	0.988	2019	ALL	Disease or Syndrome	0.808
14	DTO_05007542	0.433		1996	0.83661	C16;C05;C19;C15;C14	C0220704	O43435	Transcription factor	Congenital, Hereditary, and Neonatal Diseases and Abnormalities; Musculoskeletal Diseases; Endocrine System Diseases; Hemic and Lymphatic Diseases; Cardiovascular Diseases	1	TBX1	6899	Shprintzen syndrome	disease	0.96	2019	ALL	Disease or Syndrome	0.808
15	DTO_05007624	0.585		2001	1.2918e-09	C16;C18	C1858664	Q9UP52	Enzyme	Congenital, Hereditary, and Neonatal Diseases and Abnormalities; Nutritional and Metabolic Diseases	1	TFR2	7036	HEMOCHROMATOSIS, TYPE 3	disease	1	2019	ALL	Disease or Syndrome	0.615
16	DTO_05007584	0.445	limited	1994	0.63037	C11	C1850938	P35625	Enzyme modulator	Eye Diseases	1	TIMP3	7078	FUNDUS DYSTROPHY, PSEUDOINFLAMMATORY, OF SORSBY	disease	1	2019	ALL	Disease or Syndrome	0.923
17		0.409	strong	1998	0.9949	C23;C16;C17	C1275126	P19438		Pathological Conditions, Signs and Symptoms; Congenital, Hereditary, and Neonatal Diseases and Abnormalities; Skin and Connective Tissue Diseases	1	TNFRSF1A	7132	TNF receptor-associated periodic fever syndrome (TRAPS)	disease	1	2019	ALL	Disease or Syndrome	0.923
18	DTO_05007527	0.528	definitive	1998	1.658e-07	C16;C17	C0162361	O95452	Cell-cell junction	Congenital, Hereditary, and Neonatal Diseases and Abnormalities; Skin and Connective Tissue Diseases	1	GJB6	10804	Hidrotic Ectodermal Dysplasia	disease	1	2019	ALL	Disease or Syndrome	0.808
19		0.641		1982	6.4201e-07	C16;C18;C17;C05;C10	C0268238	Q8WTS1		Congenital, Hereditary, and Neonatal Diseases and Abnormalities; Nutritional and Metabolic Diseases; Skin and Connective Tissue Diseases; Musculoskeletal Diseases; Nervous System Diseases	1	ABHD5	51099	Triglyceride storage disease with ichthyosis	disease	1	2019	ALL	Disease or Syndrome	0.538
20	DTO_05007624	0.545		1962	0.99953	C16;C17;C05	C0016395	Q9H237	Enzyme	Congenital, Hereditary, and Neonatal Diseases and Abnormalities; Skin and Connective Tissue Diseases; Musculoskeletal Diseases	1	PORCN	64840	Focal Dermal Hypoplasia	disease	0.968	2019	ALL	Disease or Syndrome	0.692
21		0.506	strong	1985	1.6946e-06	C16;C18;C13;C05;C12;C10	C0345407	P00918		Congenital, Hereditary, and Neonatal Diseases and Abnormalities; Nutritional and Metabolic Diseases; Female Urogenital Diseases and Pregnancy Complications; Musculoskeletal Diseases; Male Urogenital Diseases; Nervous System Diseases	0.99	CA2	760	OSTEOPETROSIS, AUTOSOMAL RECESSIVE 3	disease	1	2020	ALL	Disease or Syndrome	0.808
22	DTO_05007616	0.565		2011	0.0094673	C16	C0599973	Q9H4F8	Calcium-binding protein	Congenital, Hereditary, and Neonatal Diseases and Abnormalities	0.99	SMOC1	64093	Waardenburg Anophthalmia Syndrome	disease	1	2019	ALL	Disease or Syndrome	0.846
23	DTO_05007530	0.641		1996	0.0020725	C16;C05;C08;C10;C14	C1832525	Q92629	Cellular structure	Congenital, Hereditary, and Neonatal Diseases and Abnormalities; Musculoskeletal Diseases; Respiratory Tract Diseases; Nervous System Diseases; Cardiovascular Diseases	0.94	SGCD	6444	Limb-girdle muscular dystrophy type 2F	disease	1	2017	ALL	Disease or Syndrome	0.615
24	DTO_05007584	0.438		1999	1.0376e-19	C16;C05	C4551479	P98160	Enzyme modulator	Congenital, Hereditary, and Neonatal Diseases and Abnormalities; Musculoskeletal Diseases	0.93	HSPG2	3339	Schwartz-Jampel Syndrome, Type 1	disease	1	2018	ALL	Disease or Syndrome	0.885
25		0.641	strong	2009	4.7242e-05	C16;C17;C05	C1850169	P23284		Congenital, Hereditary, and Neonatal Diseases and Abnormalities; Skin and Connective Tissue Diseases; Musculoskeletal Diseases	0.93	PPIB	5479	OSTEOGENESIS IMPERFECTA, TYPE IX (disorder)	disease	1	2017	ALL	Disease or Syndrome	0.577
26	DTO_05007405	0.678	strong	1991	0.03103	C16;C18;C10	C0268275	P17900	Transporter	Congenital, Hereditary, and Neonatal Diseases and Abnormalities; Nutritional and Metabolic Diseases; Nervous System Diseases	0.92	GM2A	2760	Tay-Sachs Disease, AB Variant	disease	1	2016	ALL	Disease or Syndrome	0.692
27	DTO_01300327	0.522		1995	0.99593	C23;C16;C14	C1865020	Q12809	Ion channel	Pathological Conditions, Signs and Symptoms; Congenital, Hereditary, and Neonatal Diseases and Abnormalities; Cardiovascular Diseases	0.92	KCNH2	3757	Short QT Syndrome 1	disease	1	2018	ALL	Disease or Syndrome	0.731
28	DTO_05007624	0.682		1969	1.9748e-10	C23;C16;C05	C2748515	O95340	Enzyme	Pathological Conditions, Signs and Symptoms; Congenital, Hereditary, and Neonatal Diseases and Abnormalities; Musculoskeletal Diseases	0.92	PAPSS2	9060	Spondyloepimetaphyseal Dysplasia, Pakistani Type	disease	1	2015	ALL	Congenital Abnormality	0.462
29		0.54	strong	1980	1	C16;C15	C2674218	P16157		Congenital, Hereditary, and Neonatal Diseases and Abnormalities; Hemic and Lymphatic Diseases	0.91	ANK1	286	SPHEROCYTOSIS, TYPE 1 (disorder)	disease	1	2011	ALL	Disease or Syndrome	0.885
30	DTO_05007584	0.422		1987	0.046544	C10;F03	C0002395	P05067	Enzyme modulator	Nervous System Diseases; Mental Disorders	0.9	APP	351	Alzheimer's Disease	disease	0.981	2020	ALL	Disease or Syndrome	0.846
31	DTO_05007575	0.446		1993	1.0857e-60	C16;C15	C1842090	P16671	Receptor	Congenital, Hereditary, and Neonatal Diseases and Abnormalities; Hemic and Lymphatic Diseases	0.9	CD36	948	Platelet Glycoprotein IV Deficiency	disease	0.973	2019	ALL	Disease or Syndrome	0.846
32	DTO_05007624	0.466		1987	4.2013e-10	C18;C10	C0878682	P00450	Enzyme	Nutritional and Metabolic Diseases; Nervous System Diseases	0.9	CP	1356	Ceruloplasmin deficiency	disease	1	2019	ALL	Disease or Syndrome	0.846
33		0.441	strong	2003	0.86061	C11	C1853147	P08603		Eye Diseases	0.9	CFH	3075	MACULAR DEGENERATION, AGE-RELATED, 4 (disorder)	disease	1	2015	ALL	Disease or Syndrome	0.885
34	DTO_05007575	0.525		1996	9.5287e-19	C16;C17	C0268374	P16144	Receptor	Congenital, Hereditary, and Neonatal Diseases and Abnormalities; Skin and Connective Tissue Diseases	0.9	ITGB4	3691	Adult junctional epidermolysis bullosa (disorder)	disease	1	2002	ALL	Disease or Syndrome	0.731
35	DTO_05007624	0.385	limited	2002	7.7197e-18	C08	C0024117	P03956	Enzyme	Respiratory Tract Diseases	0.9	MMP1	4312	Chronic Obstructive Airway Disease	disease	0.875	2019	ALL	Disease or Syndrome	0.885
36	DTO_05007584	0.46	strong	2011	7.8044e-08	C16;C17;C05	C3279564	P36955	Enzyme modulator	Congenital, Hereditary, and Neonatal Diseases and Abnormalities; Skin and Connective Tissue Diseases; Musculoskeletal Diseases	0.9	SERPINF1	5176	Osteogenesis Imperfecta, Type VI	disease	1	2019	ALL	Disease or Syndrome	0.846
37	DTO_05007530	0.641		1997	0.0020725	C14	C1847667	Q92629	Cellular structure	Cardiovascular Diseases	0.9	SGCD	6444	CARDIOMYOPATHY, DILATED, 1L	disease	1	2017	ALL	Disease or Syndrome	0.615
38	DTO_05007624	0.587		1999	2.5389e-58	C16;C08;C09;C14	C2678473	Q96DT5	Enzyme	Congenital, Hereditary, and Neonatal Diseases and Abnormalities; Respiratory Tract Diseases; Otorhinolaryngologic Diseases; Cardiovascular Diseases	0.9	DNAH11	8701	CILIARY DYSKINESIA, PRIMARY, 7 (disorder)	disease	1	2014	ALL	Disease or Syndrome	0.692
39	DTO_05007405	0.603		2002	0.011377	C23;C16;C10	C0795950	Q9UHW9	Transporter	Pathological Conditions, Signs and Symptoms; Congenital, Hereditary, and Neonatal Diseases and Abnormalities; Nervous System Diseases	0.9	SLC12A6	9990	Corpus callosum agenesis neuronopathy	disease	1	2019	ALL	Disease or Syndrome	0.5
40		0.59		2003	5.5977e-08	C16;C18;C05;C19	C1857775	Q8NEA6		Congenital, Hereditary, and Neonatal Diseases and Abnormalities; Nutritional and Metabolic Diseases; Musculoskeletal Diseases; Endocrine System Diseases	0.9	GLIS3	169792	Diabetes Mellitus, Neonatal, with Congenital Hypothyroidism	disease	1	2009	ALL	Disease or Syndrome	0.654
41	DTO_05007584	0.438	strong	1999	1.0376e-19	C16;C05	C0036391	P98160	Enzyme modulator	Congenital, Hereditary, and Neonatal Diseases and Abnormalities; Musculoskeletal Diseases	0.88	HSPG2	3339	Schwartz-Jampel Syndrome	disease	1	2020	ALL	Disease or Syndrome	0.885
42	DTO_05007584	0.438		1999	1.0376e-19	C16;C05;C19	C1857100	P98160	Enzyme modulator	Congenital, Hereditary, and Neonatal Diseases and Abnormalities; Musculoskeletal Diseases; Endocrine System Diseases	0.83	HSPG2	3339	Dyssegmental dysplasia	disease	1	2018	ALL	Disease or Syndrome	0.885
43	DTO_05007624	0.56		2002	0.029431		C1423873	Q13443	Enzyme		0.81	ADAM9	8754	CONE-ROD DYSTROPHY 9	disease	1	2014	ALL	Disease or Syndrome	0.654
44	DTO_05007624	0.44	limited	1980	2.8825e-12	C16;C18;C20;C15	C0392607	P00813	Enzyme	Congenital, Hereditary, and Neonatal Diseases and Abnormalities; Nutritional and Metabolic Diseases; Immune System Diseases; Hemic and Lymphatic Diseases	0.8	ADA	100	Severe combined immunodeficiency due to adenosine deaminase deficiency	disease	0.977	2019	ALL	Disease or Syndrome	0.885
45		0.476	strong	1991	3.3974e-12	C16;C13;C12;C19	C1849930	P03971		Congenital, Hereditary, and Neonatal Diseases and Abnormalities; Female Urogenital Diseases and Pregnancy Complications; Male Urogenital Diseases; Endocrine System Diseases	0.8	AMH	268	Persistent Mullerian duct syndrome	disease	0.958	2020	ALL	Anatomical Abnormality	0.846
46		0.338	strong	1977	0.0018685	C16;C18	C0020479	P02649		Congenital, Hereditary, and Neonatal Diseases and Abnormalities; Nutritional and Metabolic Diseases	0.8	APOE	348	Hyperlipoproteinemia Type III	disease	0.977	2020	ALL	Disease or Syndrome	0.962
47		0.338	strong	1985	0.0018685	C10;F03	C1863051	P02649		Nervous System Diseases; Mental Disorders	0.8	APOE	348	ALZHEIMER DISEASE 2	disease	0.96	2017	ALL	Disease or Syndrome	0.962
48		0.338	strong	1997	0.0018685	C13;C12	C2673196	P02649		Female Urogenital Diseases and Pregnancy Complications; Male Urogenital Diseases	0.8	APOE	348	LIPOPROTEIN GLOMERULOPATHY	disease	0.95	2020	ALL	Disease or Syndrome	0.962
49	DTO_05007624	0.541	strong	1998	1.1451e-07	C16;C17	C0030360	P53634	Enzyme	Congenital, Hereditary, and Neonatal Diseases and Abnormalities; Skin and Connective Tissue Diseases	0.8	CTSC	1075	Papillon-Lefevre Disease	disease	0.968	2020	ALL	Disease or Syndrome	0.731
50	DTO_05007575	0.587		2003	0.99995	C23;C16;C05;C10	C0410179	P12109	Receptor	Pathological Conditions, Signs and Symptoms; Congenital, Hereditary, and Neonatal Diseases and Abnormalities; Musculoskeletal Diseases; Nervous System Diseases	0.8	COL6A1	1291	Ullrich congenital muscular dystrophy 1	disease	0.96	2018	ALL	Disease or Syndrome	0.731
51	DTO_05007575	0.599	strong	2001	6.5112e-08	C23;C16;C05;C10	C0410179	P12110	Receptor	Pathological Conditions, Signs and Symptoms; Congenital, Hereditary, and Neonatal Diseases and Abnormalities; Musculoskeletal Diseases; Nervous System Diseases	0.8	COL6A2	1292	Ullrich congenital muscular dystrophy 1	disease	1	2017	ALL	Disease or Syndrome	0.692
52	DTO_05007624	0.489		1994	0.08824	C16;C04;C13;C17	C1708350	P07954	Enzyme	Congenital, Hereditary, and Neonatal Diseases and Abnormalities; Neoplasms; Female Urogenital Diseases and Pregnancy Complications; Skin and Connective Tissue Diseases	0.8	FH	2271	Hereditary Leiomyomatosis and Renal Cell Cancer	disease	0.972	2020	ALL	Neoplastic Process	0.846
53	DTO_05007584	0.563		2010	0.88941	C04;C11	C0220633	P29992	Enzyme modulator	Neoplasms; Eye Diseases	0.8	GNA11	2767	Uveal melanoma	disease	0.977	2019	ALL	Neoplastic Process	0.731
54	DTO_05007584	0.563	strong	2013	0.88941		C3809243	P29992	Enzyme modulator		0.8	GNA11	2767	HYPOCALCEMIA, AUTOSOMAL DOMINANT 2	disease	1	2017	ALL	Disease or Syndrome	0.731
55		0.441	strong	1990	0.86061	C16;C13;C12;C20	C0398777	P08603		Congenital, Hereditary, and Neonatal Diseases and Abnormalities; Female Urogenital Diseases and Pregnancy Complications; Male Urogenital Diseases; Immune System Diseases	0.8	CFH	3075	Complement Factor H Deficiency	disease	0.947	2016	ALL	Disease or Syndrome	0.885
56	DTO_05007624	0.65		1981	1.9208e-08	C16;C18	C0268581	P50747	Enzyme	Congenital, Hereditary, and Neonatal Diseases and Abnormalities; Nutritional and Metabolic Diseases	0.8	HLCS	3141	Holocarboxylase Synthetase Deficiency	disease	1	2016	ALL	Disease or Syndrome	0.654
57	DTO_01300327	0.522		1995	0.99593	C23;C16;C14	C3150943	Q12809	Ion channel	Pathological Conditions, Signs and Symptoms; Congenital, Hereditary, and Neonatal Diseases and Abnormalities; Cardiovascular Diseases	0.8	KCNH2	3757	Long Qt Syndrome 2	disease	0.989	2019	ALL	Disease or Syndrome	0.731
58		0.564		2004	4.0172e-58	C23;C16;C13;C05;C10;C19	C0432246	O95613		Pathological Conditions, Signs and Symptoms; Congenital, Hereditary, and Neonatal Diseases and Abnormalities; Female Urogenital Diseases and Pregnancy Complications; Musculoskeletal Diseases; Nervous System Diseases; Endocrine System Diseases	0.8	PCNT	5116	Microcephalic Osteodysplastic Primordial Dwarfism, Type II	disease	1	2019	ALL	Congenital Abnormality	0.808
59	DTO_03300101	0.416	strong	2013	0.9041	C04	C4551572	P09619	Kinase	Neoplasms	0.8	PDGFRB	5159	MYOFIBROMATOSIS, INFANTILE, 1	disease	1	2017	ALL	Disease or Syndrome	0.846
60	DTO_05007405	0.388	definitive	1989	0.9941	C16;C18	C1847501	P11166	Transporter	Congenital, Hereditary, and Neonatal Diseases and Abnormalities; Nutritional and Metabolic Diseases	0.8	SLC2A1	6513	Glut1 Deficiency Syndrome	disease	0.983	2019	ALL	Disease or Syndrome	0.808
61	DTO_05007624	0.379	strong	1993	0.1773	C18;C10	C0002736	P00441	Enzyme	Nutritional and Metabolic Diseases; Nervous System Diseases	0.8	SOD1	6647	Amyotrophic Lateral Sclerosis	disease	0.985	2020	ALL	Disease or Syndrome	0.962
62	DTO_05007557	0.604		2011	0.9899	C15	C3463824	P0DN76;Q01081	Nucleic acid binding	Hemic and Lymphatic Diseases	0.8	U2AF1	7307	MYELODYSPLASTIC SYNDROME	group	0.963	2020	ALL	Neoplastic Process	0.577
63	DTO_05007378	0.498	strong	2012	1	C16;C09;C15	C0796004	O15550	Epigenetic regulator	Congenital, Hereditary, and Neonatal Diseases and Abnormalities; Otorhinolaryngologic Diseases; Hemic and Lymphatic Diseases	0.8	KDM6A	7403	Kabuki make-up syndrome	disease	0.97	2020	ALL	Congenital Abnormality	0.769
64		0.372	strong	2009	0.71255		C3805411	P08670			0.8	VIM	7431	CATARACT 30	disease	1	2017	ALL	Disease or Syndrome	0.846
65	DTO_05007527	0.528	moderate	1998	1.658e-07	C23;C10;C09	C2673759	O95452	Cell-cell junction	Pathological Conditions, Signs and Symptoms; Nervous System Diseases; Otorhinolaryngologic Diseases	0.8	GJB6	10804	DEAFNESS, AUTOSOMAL RECESSIVE 1A (disorder)	disease	1	2016	ALL	Disease or Syndrome	0.808
66		0.547	strong	2009	6.4524e-13	C16;C20;C10	C0393591	Q9Y3Z3		Congenital, Hereditary, and Neonatal Diseases and Abnormalities; Immune System Diseases; Nervous System Diseases	0.8	SAMHD1	25939	AICARDI-GOUTIERES SYNDROME	disease	0.978	2019	ALL	Disease or Syndrome	0.769
67	DTO_05007405	0.61	definitive	2010	0.019348	C23;C10;C09	C0796274	Q9NQ40	Transporter	Pathological Conditions, Signs and Symptoms; Nervous System Diseases; Otorhinolaryngologic Diseases	0.8	SLC52A3	113278	Brown-Vialetto-Van Laere Syndrome 1	disease	0.957	2019	ALL	Disease or Syndrome	0.654
68	DTO_05007575	0.599	strong	1993	6.5112e-08	C16;C05;C10	C1834674	P12110	Receptor	Congenital, Hereditary, and Neonatal Diseases and Abnormalities; Musculoskeletal Diseases; Nervous System Diseases	0.79	COL6A2	1292	BETHLEM MYOPATHY 1	disease	1	2016	ALL	Disease or Syndrome	0.692
69		0.522	definitive	1991	0.12642	C10	C2751584	P15328		Nervous System Diseases	0.79	FOLR1	2348	Neurodegeneration Due To Cerebral Folate Transport Deficiency	phenotype	0.952	2019	ALL	Disease or Syndrome	0.885
70	DTO_05007542	0.433	limited	1995	0.83661	C16;C14	C0039685	O43435	Transcription factor	Congenital, Hereditary, and Neonatal Diseases and Abnormalities; Cardiovascular Diseases	0.79	TBX1	6899	Tetralogy of Fallot	disease	0.8	2019	ALL	Congenital Abnormality	0.808
71		0.436		1987	0.0039011	C16;C18;C10;C14	C1527338	P01034		Congenital, Hereditary, and Neonatal Diseases and Abnormalities; Nutritional and Metabolic Diseases; Nervous System Diseases; Cardiovascular Diseases	0.77	CST3	1471	Hereditary Cerebral Amyloid Angiopathy, Icelandic Type	disease	1	2013	ALL	Disease or Syndrome	0.808
72	DTO_03300101	0.493	definitive	1996	0.00096719	C16;C15;C14	C1838163	P37023	Kinase	Congenital, Hereditary, and Neonatal Diseases and Abnormalities; Hemic and Lymphatic Diseases; Cardiovascular Diseases	0.76	ACVRL1	94	OSLER-RENDU-WEBER SYNDROME 2	disease	1	2018	ALL	Disease or Syndrome	0.769
73	DTO_05007624	0.526	strong	2012	1.2588e-12	C23;C16;C05;C10	C1834569	Q13510	Enzyme	Pathological Conditions, Signs and Symptoms; Congenital, Hereditary, and Neonatal Diseases and Abnormalities; Musculoskeletal Diseases; Nervous System Diseases	0.75	ASAH1	427	Jankovic Rivera syndrome	disease	1	2019	ALL	Disease or Syndrome	0.808
74	DTO_05007624	0.541	strong	2000	1.1451e-07	C16;C17;C05	C1855627	P53634	Enzyme	Congenital, Hereditary, and Neonatal Diseases and Abnormalities; Skin and Connective Tissue Diseases; Musculoskeletal Diseases	0.75	CTSC	1075	HAIM-MUNK SYNDROME	disease	1	2020	ALL	Disease or Syndrome	0.731
75	DTO_05007624	0.4		1997	0.11606	C16;C18	C0268237	P10176	Enzyme	Congenital, Hereditary, and Neonatal Diseases and Abnormalities; Nutritional and Metabolic Diseases	0.75	COX8A	1351	Cytochrome-c Oxidase Deficiency	disease	1	2016	ALL	Disease or Syndrome; Congenital Abnormality	0.846
76	DTO_05007405	0.388		2000	0.9941	C10	C1842534	P11166	Transporter	Nervous System Diseases	0.75	SLC2A1	6513	DYSTONIA 18 (disorder)	disease	1	2019	ALL	Disease or Syndrome	0.808
77	DTO_05007624	0.489		1990	0.08824	C23;C16;C18;C10;F01	C0342770	P07954	Enzyme	Pathological Conditions, Signs and Symptoms; Congenital, Hereditary, and Neonatal Diseases and Abnormalities; Nutritional and Metabolic Diseases; Nervous System Diseases; Behavior and Behavior Mechanisms	0.74	FH	2271	Fumarase deficiency	disease	1	2019	ALL	Disease or Syndrome	0.846
78	DTO_05007616	0.383		2004	0.04387	F03	C0005586	P04271	Calcium-binding protein	Mental Disorders	0.74	S100B	6285	Bipolar Disorder	disease	1	2017	ALL	Mental or Behavioral Dysfunction	0.923
79	DTO_05007557	0.595	strong	2014	0.70858	C23;C16;C05;C10;F03;C07;F01	C0265342	P14678	Nucleic acid binding	Pathological Conditions, Signs and Symptoms; Congenital, Hereditary, and Neonatal Diseases and Abnormalities; Musculoskeletal Diseases; Nervous System Diseases; Mental Disorders; Stomatognathic Diseases; Behavior and Behavior Mechanisms	0.74	SNRPB	6628	Cerebrocostomandibular Syndrome	disease	1	2016	ALL	Disease or Syndrome	0.731
80		0.691	strong	2012	8.357e-22	C23;C14	C1631597	Q13061		Pathological Conditions, Signs and Symptoms; Cardiovascular Diseases	0.74	TRDN	10345	VENTRICULAR TACHYCARDIA, CATECHOLAMINERGIC POLYMORPHIC, 1 (disorder)	disease	1	2020	ALL	Disease or Syndrome	0.462
81		0.663	strong	1995	2.5516e-09	C16;C10;F03;C07	C0406740	Q9GZN7		Congenital, Hereditary, and Neonatal Diseases and Abnormalities; Nervous System Diseases; Mental Disorders; Stomatognathic Diseases	0.74	ROGDI	79641	Kohlschutter Tonz syndrome	disease	1	2017	ALL	Disease or Syndrome	0.462
82	DTO_05007624	0.556		1991	5.6185e-05	C16;C06;C18;C17	C0268328	P13716	Enzyme	Congenital, Hereditary, and Neonatal Diseases and Abnormalities; Digestive System Diseases; Nutritional and Metabolic Diseases; Skin and Connective Tissue Diseases	0.73	ALAD	210	Porphobilinogen synthase deficiency	disease	1	2016	ALL	Disease or Syndrome	0.615
83	DTO_05007584	0.507	strong	1988	0.96351	C17;C20;C14	C2717906	P05155	Enzyme modulator	Skin and Connective Tissue Diseases; Immune System Diseases; Cardiovascular Diseases	0.73	SERPING1	710	Hereditary Angioedema Type I	disease	0.958	2018	ALL	Disease or Syndrome	0.769
84	DTO_03300101	0.416	strong	2015	0.9041		C4225270	P09619	Kinase		0.73	PDGFRB	5159	Kosaki overgrowth syndrome	disease	1	2019	ALL	Disease or Syndrome	0.846
85	DTO_03300101	0.678		2013	0.44547		C3806702	Q15120	Kinase		0.73	PDK3	5165	CHARCOT-MARIE-TOOTH DISEASE, X-LINKED DOMINANT, 6	disease	1	2016	ALL	Disease or Syndrome	0.5
86	DTO_05007530	0.53		1997	0.00023947	C16;C05	C0220662	P07951	Cellular structure	Congenital, Hereditary, and Neonatal Diseases and Abnormalities; Musculoskeletal Diseases	0.73	TPM2	7169	ARTHROGRYPOSIS, DISTAL, TYPE 1	disease	1	2018	ALL	Disease or Syndrome; Congenital Abnormality	0.654
87	DTO_00102000	0.352	strong	1988	1.6787e-05	C16;C18;C13;C05;C12	C0342646	P11473	Nuclear receptor	Congenital, Hereditary, and Neonatal Diseases and Abnormalities; Nutritional and Metabolic Diseases; Female Urogenital Diseases and Pregnancy Complications; Musculoskeletal Diseases; Male Urogenital Diseases	0.73	VDR	7421	Vitamin D-Dependent Rickets, Type 2A	disease	1	2020	ALL	Disease or Syndrome	0.885
88	DTO_05007624	0.576	strong	2013	0.42709		C3809824	O43426	Enzyme		0.73	SYNJ1	8867	PARKINSON DISEASE 20, EARLY-ONSET	disease	1	2019	ALL	Disease or Syndrome	0.577
89		0.61	moderate	2014	6.6268e-15	C16;C11;C05	C1832167	Q12797		Congenital, Hereditary, and Neonatal Diseases and Abnormalities; Eye Diseases; Musculoskeletal Diseases	0.72	ASPH	444	Ectopia Lentis, Spontaneous Filtering Blebs, and Craniofacial Dysmorphism	disease	1	2018	ALL	Disease or Syndrome	0.615
90	DTO_05007527	0.393	strong	2003	0.15523	C16;C05	C1861366	P17302	Cell-cell junction	Congenital, Hereditary, and Neonatal Diseases and Abnormalities; Musculoskeletal Diseases	0.72	GJA1	2697	SYNDACTYLY, TYPE III	disease	1	2013	ALL	Disease or Syndrome	0.885
91	DTO_05007624	0.705		1998	1.71e-17	C16;C18	C0017925	P06737	Enzyme	Congenital, Hereditary, and Neonatal Diseases and Abnormalities; Nutritional and Metabolic Diseases	0.72	PYGL	5836	Glycogen Storage Disease Type VI	disease	1	2017	ALL	Disease or Syndrome	0.423
92		0.695	moderate	1968	2.3101e-12	C16;C18;C10	C0268553	Q9UDR5		Congenital, Hereditary, and Neonatal Diseases and Abnormalities; Nutritional and Metabolic Diseases; Nervous System Diseases	0.72	AASS	10157	Hyperlysinemias	disease	1	2016	ALL	Disease or Syndrome	0.577
93		0.526		2015	1		C4310772	Q9P2R6			0.71	RERE	473	NEURODEVELOPMENTAL DISORDER WITH OR WITHOUT ANOMALIES OF THE BRAIN, EYE, OR HEART	disease	1	2018	ALL	Disease or Syndrome	0.846
94	DTO_05007530	0.475	strong	1983	3.8905e-11	C16;C18;C11	C1622345	P06396	Cellular structure	Congenital, Hereditary, and Neonatal Diseases and Abnormalities; Nutritional and Metabolic Diseases; Eye Diseases	0.71	GSN	2934	Meretoja syndrome	disease	1	2013	ALL	Disease or Syndrome	0.885
95		0.516	limited	2008	1.4357e-05	C16;C05	C2678439	P15428		Congenital, Hereditary, and Neonatal Diseases and Abnormalities; Musculoskeletal Diseases	0.71	HPGD	3248	CRANIOOSTEOARTHROPATHY	disease	1	2015	ALL	Disease or Syndrome	0.731
96		0.516		2008	1.4357e-05	C16;C05	C4551679	P15428		Congenital, Hereditary, and Neonatal Diseases and Abnormalities; Musculoskeletal Diseases	0.71	HPGD	3248	HYPERTROPHIC OSTEOARTHROPATHY, PRIMARY, AUTOSOMAL RECESSIVE, 1	disease	1	2017	ALL	Disease or Syndrome	0.731
97	DTO_03300101	0.416	strong	2013	0.9041	C18;C10;C14	C0393590	P09619	Kinase	Nutritional and Metabolic Diseases; Nervous System Diseases; Cardiovascular Diseases	0.71	PDGFRB	5159	Fahr's syndrome (disorder)	disease	1	2015	ALL	Disease or Syndrome	0.846
98	DTO_03300101	0.416	strong	2015	0.9041	C16;C18;C05	C1866182	P09619	Kinase	Congenital, Hereditary, and Neonatal Diseases and Abnormalities; Nutritional and Metabolic Diseases; Musculoskeletal Diseases	0.71	PDGFRB	5159	Penttinen-Aula syndrome	disease	1	2019	ALL	Disease or Syndrome	0.846
99	DTO_05007405	0.388		2008	0.9941	C23;C05;C10	C1832855	P11166	Transporter	Pathological Conditions, Signs and Symptoms; Musculoskeletal Diseases; Nervous System Diseases	0.71	SLC2A1	6513	CHOREOATHETOSIS/SPASTICITY, EPISODIC	disease	1	2016	ALL	Disease or Syndrome	0.808
100		0.565		2015	1	C23;C10;F03;F01	C4310696	P18583		Pathological Conditions, Signs and Symptoms; Nervous System Diseases; Mental Disorders; Behavior and Behavior Mechanisms	0.71	SON	6651	Zhu-Tokita-Takenouchi-Kim syndrome	phenotype	1	2019	ALL	Disease or Syndrome	0.769
101	DTO_05007530	0.53	strong	2002	0.00023947	C05;C10	C1836447	P07951	Cellular structure	Musculoskeletal Diseases; Nervous System Diseases	0.71	TPM2	7169	Nemaline myopathy 4	disease	1	2019	ALL	Disease or Syndrome	0.654
102	DTO_05007624	0.617	strong	2007	4.1806e-18	C16;C18	C0268474	Q16719	Enzyme	Congenital, Hereditary, and Neonatal Diseases and Abnormalities; Nutritional and Metabolic Diseases	0.71	KYNU	8942	Hydroxykynureninuria	phenotype	1	2017	ALL	Disease or Syndrome	0.692
103	DTO_05007405	0.584	strong	2015	0.66924		C4225234	Q9C0K1	Transporter		0.71	SLC39A8	64116	CONGENITAL DISORDER OF GLYCOSYLATION, TYPE IIn	disease	1	2019	ALL	Disease or Syndrome	0.769
104		0.695		2013	0.99997		C3554663	P12814			0.7	ACTN1	87	BLEEDING DISORDER, PLATELET-TYPE, 15	disease	1	2015	ALL	Disease or Syndrome	0.577
105	DTO_05007624	0.582	moderate	1959	0.035922	C16;C18	C3151058	P23526	Enzyme	Congenital, Hereditary, and Neonatal Diseases and Abnormalities; Nutritional and Metabolic Diseases	0.7	AHCY	191	S-adenosylhomocysteine hydrolase deficiency	disease	1	2018	ALL	Disease or Syndrome	0.692
106	DTO_05007624	0.457		1991	3.3959e-10	C25;F03	C0001973	P05091	Enzyme	Chemically-Induced Disorders; Mental Disorders	0.7	ALDH2	217	Alcoholic Intoxication, Chronic	disease	1	2019	ALL	Mental or Behavioral Dysfunction	0.885
107		0.338		1991	0.0018685	C10;F03	C0002395	P02649		Nervous System Diseases; Mental Disorders	0.7	APOE	348	Alzheimer's Disease	disease	0.946	2020	ALL	Disease or Syndrome	0.962
108		0.338		1983	0.0018685	C14	C0010068	P02649		Cardiovascular Diseases	0.7	APOE	348	Coronary heart disease	disease	0.966	2019	ALL	Disease or Syndrome	0.962
109		0.338		1985	0.0018685	C18	C0020443	P02649		Nutritional and Metabolic Diseases	0.7	APOE	348	Hypercholesterolemia	disease	0.957	2019	ALL	Disease or Syndrome	0.962
110		0.338		1994	0.0018685	C14	C0020538	P02649		Cardiovascular Diseases	0.7	APOE	348	Hypertensive disease	group	0.897	2019	ALL	Disease or Syndrome	0.962
111		0.338	strong	2000	0.0018685	C16;C18;C10;C15	C0036489	P02649		Congenital, Hereditary, and Neonatal Diseases and Abnormalities; Nutritional and Metabolic Diseases; Nervous System Diseases; Hemic and Lymphatic Diseases	0.7	APOE	348	Sea-Blue Histiocyte Syndrome	disease	1	2014	ALL	Disease or Syndrome	0.962
112	DTO_05007584	0.422	strong	1993	0.046544	C10;F03	C0497327	P05067	Enzyme modulator	Nervous System Diseases; Mental Disorders	0.7	APP	351	Dementia	disease	0.964	2020	ALL	Mental or Behavioral Dysfunction	0.846
113	DTO_05007584	0.422		1990	0.046544	C16;C18;C10;C14	C2751536	P05067	Enzyme modulator	Congenital, Hereditary, and Neonatal Diseases and Abnormalities; Nutritional and Metabolic Diseases; Nervous System Diseases; Cardiovascular Diseases	0.7	APP	351	CEREBRAL AMYLOID ANGIOPATHY, APP-RELATED	disease	1	2010	ALL	Disease or Syndrome	0.846
114	DTO_05007584	0.445	limited	2007	0.90421	C11	C0242383	P01024	Enzyme modulator	Eye Diseases	0.7	C3	718	Age related macular degeneration	disease	1	2020	ALL	Disease or Syndrome	0.885
115	DTO_05007584	0.445	strong	1972	0.90421	C16;C20	C3151071	P01024	Enzyme modulator	Congenital, Hereditary, and Neonatal Diseases and Abnormalities; Immune System Diseases	0.7	C3	718	COMPLEMENT COMPONENT 3 DEFICIENCY, AUTOSOMAL RECESSIVE	disease	1	2016	ALL	Disease or Syndrome	0.885
116	DTO_05007624	0.359	strong	1988	1.6263e-10	C16;C18	C0268419	P04040	Enzyme	Congenital, Hereditary, and Neonatal Diseases and Abnormalities; Nutritional and Metabolic Diseases	0.7	CAT	847	Acatalasia	disease	1	2019	ALL	Disease or Syndrome	0.962
117	DTO_05007624	0.541	strong	2000	1.1451e-07	C07	C4551681	P53634	Enzyme	Stomatognathic Diseases	0.7	CTSC	1075	Periodontitis, Aggressive, 1	disease	1	2016	ALL	Disease or Syndrome	0.731
118	DTO_01300327	0.587		2013	0.99893		C0796221	P51793	Ion channel		0.7	CLCN4	1183	MENTAL RETARDATION, X-LINKED 15	disease	1	2016	ALL	Disease or Syndrome	0.654
119	DTO_05007530	0.65	strong	2014	2.3873e-07		C4014507	P54851	Cellular structure		0.7	EMP2	2013	NEPHROTIC SYNDROME, TYPE 10	disease	1	2014	ALL	Disease or Syndrome	0.692
120	DTO_05007624	0.769		2001	1.5718e-19	C16;C18	C2752027	P13929	Enzyme	Congenital, Hereditary, and Neonatal Diseases and Abnormalities; Nutritional and Metabolic Diseases	0.7	ENO3	2027	Glycogen Storage Disease XIII	disease	1	2014	ALL	Disease or Syndrome	0.308
121	DTO_05007599	0.365		2017	0.0014045	C23;C16;C05;C26	C0432221	P02751	Signaling	Pathological Conditions, Signs and Symptoms; Congenital, Hereditary, and Neonatal Diseases and Abnormalities; Musculoskeletal Diseases; Wounds and Injuries	0.7	FN1	2335	Spondylometaphyseal dysplasia, 'corner fracture' type	disease	1	2019	ALL	Disease or Syndrome	0.962
122	DTO_05007599	0.365	strong	2008	0.0014045	C13;C12;C20	C1866075	P02751	Signaling	Female Urogenital Diseases and Pregnancy Complications; Male Urogenital Diseases; Immune System Diseases	0.7	FN1	2335	GLOMERULOPATHY WITH FIBRONECTIN DEPOSITS 2 (disorder)	disease	1	2008	ALL	Disease or Syndrome	0.962
123	DTO_05007527	0.393		2006	0.15523	C23;C14	C0003811	P17302	Cell-cell junction	Pathological Conditions, Signs and Symptoms; Cardiovascular Diseases	0.7	GJA1	2697	Cardiac Arrhythmia	phenotype	0.969	2019	ALL	Disease or Syndrome	0.885
124	DTO_05007527	0.393		2001	0.15523	C16;C14	C0152101	P17302	Cell-cell junction	Congenital, Hereditary, and Neonatal Diseases and Abnormalities; Cardiovascular Diseases	0.7	GJA1	2697	Hypoplastic Left Heart Syndrome	disease	1	2009	ALL	Disease or Syndrome	0.885
125	DTO_05007527	0.393	strong	2013	0.15523	C16;C05	C2931244	P17302	Cell-cell junction	Congenital, Hereditary, and Neonatal Diseases and Abnormalities; Musculoskeletal Diseases	0.7	GJA1	2697	Craniometaphyseal dysplasia, autosomal recessive type	disease	1	2013	ALL	Disease or Syndrome	0.885
126	DTO_05007584	0.563		1989	0.88941	C04	C0025202	P29992	Enzyme modulator	Neoplasms	0.7	GNA11	2767	melanoma	disease	1	2019	ALL	Neoplastic Process	0.731
127	DTO_05007584	0.563	strong	2013	0.88941	C18	C1840347	P29992	Enzyme modulator	Nutritional and Metabolic Diseases	0.7	GNA11	2767	HYPOCALCIURIC HYPERCALCEMIA, FAMILIAL, TYPE II (disorder)	disease	1	2016	ALL	Disease or Syndrome	0.731
128		0.686	strong	2014	3.1253e-08		C3810403	Q02108			0.7	GUCY1A1	2982	MOYAMOYA DISEASE 6 WITH OR WITHOUT ACHALASIA	disease	1	2016	ALL	Disease or Syndrome	0.577
129		0.441	strong	1994	0.86061	C13;C12;C20	C0268743	P08603		Female Urogenital Diseases and Pregnancy Complications; Male Urogenital Diseases; Immune System Diseases	0.7	CFH	3075	Membranoproliferative Glomerulonephritis, Type II	disease	1	2016	ALL	Disease or Syndrome	0.885
130		0.441		1999	0.86061	C13;C12;C15	C2931788	P08603		Female Urogenital Diseases and Pregnancy Complications; Male Urogenital Diseases; Hemic and Lymphatic Diseases	0.7	CFH	3075	Atypical Hemolytic Uremic Syndrome	disease	0.983	2019	ALL	Disease or Syndrome	0.885
131		0.516		2008	1.4357e-05	C16;C05	C0345408	P15428		Congenital, Hereditary, and Neonatal Diseases and Abnormalities; Musculoskeletal Diseases	0.7	HPGD	3248	Hereditary clubbing	disease	1	2015	ALL	Congenital Abnormality	0.731
132	DTO_05007575	0.585	limited	2015	8.5332e-06		C4225252	P48551	Receptor		0.7	IFNAR2	3455	IMMUNODEFICIENCY 45	disease	1	2015	ALL	Disease or Syndrome	0.731
133	DTO_05007542	0.547	moderate	1997	4.4508e-15		C4225358	Q92985	Transcription factor		0.7	IRF7	3665	IMMUNODEFICIENCY 39	disease	1	2015	ALL	Disease or Syndrome	0.846
134	DTO_01300327	0.522	strong	2005	0.99593	C23;C14	C0004238	Q12809	Ion channel	Pathological Conditions, Signs and Symptoms; Cardiovascular Diseases	0.7	KCNH2	3757	Atrial Fibrillation	disease	1	2019	ALL	Disease or Syndrome	0.731
135		0.579	moderate	1992	4.4951e-07		C3809482	P30533			0.7	LRPAP1	4043	MYOPIA 23, AUTOSOMAL RECESSIVE	disease	1	2016	ALL	Disease or Syndrome	0.731
136		0.606		2015	1.813e-07		C4225300	P48449			0.7	LSS	4047	CATARACT 44	disease	1	2017	ALL	Disease or Syndrome	0.654
137	DTO_05007624	0.716	limited	2000	7.5619e-10	C16;C18	C3279840	Q02252	Enzyme	Congenital, Hereditary, and Neonatal Diseases and Abnormalities; Nutritional and Metabolic Diseases	0.7	ALDH6A1	4329	Methylmalonate Semialdehyde Dehydrogenase Deficiency	disease	1	2016	ALL	Disease or Syndrome	0.462
138	DTO_03300101	0.416		2013	0.9041		C3554321	P09619	Kinase		0.7	PDGFRB	5159	BASAL GANGLIA CALCIFICATION, IDIOPATHIC, 4	disease	1	2015	ALL	Disease or Syndrome	0.846
139	DTO_05007530	0.606	definitive	1996	3.1147e-18	C16;C14	C1836906	Q99959	Cellular structure	Congenital, Hereditary, and Neonatal Diseases and Abnormalities; Cardiovascular Diseases	0.7	PKP2	5318	Arrhythmogenic Right Ventricular Dysplasia, Familial, 9	disease	1	2017	ALL	Disease or Syndrome	0.538
140	DTO_05007624	0.636		2011	1.737e-19		C0544855	P51178	Enzyme		0.7	PLCD1	5333	NAIL DISORDER, NONSYNDROMIC CONGENITAL, 3	phenotype	1	2011	ALL	Congenital Abnormality	0.577
141	DTO_05007530	0.593	strong	1993	0.85245	C23;C10;C09	C1970239	P35241	Cellular structure	Pathological Conditions, Signs and Symptoms; Nervous System Diseases; Otorhinolaryngologic Diseases	0.7	RDX	5962	DEAFNESS, AUTOSOMAL RECESSIVE, 24	disease	1	2007	ALL	Disease or Syndrome	0.615
142	DTO_05007405	0.388	strong	1998	0.9941	C23;C10	C0036572	P11166	Transporter	Pathological Conditions, Signs and Symptoms; Nervous System Diseases	0.7	SLC2A1	6513	Seizures	phenotype	1	2018	ALL	Sign or Symptom	0.808
143	DTO_05007405	0.388		2011	0.9941	C23;C06;C18;C11;C10;F03;F01	C1837206	P11166	Transporter	Pathological Conditions, Signs and Symptoms; Digestive System Diseases; Nutritional and Metabolic Diseases; Eye Diseases; Nervous System Diseases; Mental Disorders; Behavior and Behavior Mechanisms	0.7	SLC2A1	6513	Cryohydrocytosis, Stomatin-Deficient, with Mental Retardation, Seizures, Cataracts, and Massive Hepatosplenomegaly	disease	1	2014	ALL	Disease or Syndrome	0.808
144	DTO_05007405	0.388	definitive	1989	0.9941	C16;C18	C4551966	P11166	Transporter	Congenital, Hereditary, and Neonatal Diseases and Abnormalities; Nutritional and Metabolic Diseases	0.7	SLC2A1	6513	GLUT1 DEFICIENCY SYNDROME 1	disease	1	2018	ALL	Disease or Syndrome	0.808
145	DTO_05007624	0.379		1995	0.1773	C10	C0085084	P00441	Enzyme	Nervous System Diseases	0.7	SOD1	6647	Motor Neuron Disease	disease	0.981	2019	ALL	Disease or Syndrome	0.962
146		0.419	strong	1996	0.99772	C16;C05;C07	C0031900	P48436		Congenital, Hereditary, and Neonatal Diseases and Abnormalities; Musculoskeletal Diseases; Stomatognathic Diseases	0.7	SOX9	6662	Pierre Robin Syndrome	disease	0.867	2019	ALL	Congenital Abnormality	0.846
147	DTO_05007599	0.445		2015	0.89148		C4225301	P09486	Signaling		0.7	SPARC	6678	OSTEOGENESIS IMPERFECTA, TYPE XVII	disease	1	2015	ALL	Disease or Syndrome	0.846
148		0.485		1999	0.99537	C06;C04	C0009402	Q9NQB0		Digestive System Diseases; Neoplasms	0.7	TCF7L2	6934	Colorectal Carcinoma	disease	0.925	2019	ALL	Neoplastic Process	0.846
149		0.485		2006	0.99537	C18;C19	C0011860	Q9NQB0		Nutritional and Metabolic Diseases; Endocrine System Diseases	0.7	TCF7L2	6934	Diabetes Mellitus, Non-Insulin-Dependent	disease	0.965	2020	ALL	Disease or Syndrome	0.846
150		0.575	strong	2006	0.046788	C16;C14	C2750459	P18206		Congenital, Hereditary, and Neonatal Diseases and Abnormalities; Cardiovascular Diseases	0.7	VCL	7414	CARDIOMYOPATHY, FAMILIAL HYPERTROPHIC, 15	disease	1	2018	ALL	Disease or Syndrome	0.654
151	DTO_00102000	0.352		1995	1.6787e-05	C18;C05	C0029456	P11473	Nuclear receptor	Nutritional and Metabolic Diseases; Musculoskeletal Diseases	0.7	VDR	7421	Osteoporosis	disease	0.955	2019	ALL	Disease or Syndrome	0.885
152	DTO_00102000	0.352		1989	1.6787e-05	C18;C05	C0035579	P11473	Nuclear receptor	Nutritional and Metabolic Diseases; Musculoskeletal Diseases	0.7	VDR	7421	Rickets	disease	0.966	2019	ALL	Disease or Syndrome	0.885
153	DTO_05007624	0.587		1999	2.5389e-58	C16;C08;C09;C14	C4552030	Q96DT5	Enzyme	Congenital, Hereditary, and Neonatal Diseases and Abnormalities; Respiratory Tract Diseases; Otorhinolaryngologic Diseases; Cardiovascular Diseases	0.7	DNAH11	8701	Ciliary Dyskinesia, Primary, 7, With Or Without Situs Inversus	disease	1	1999	ALL	Disease or Syndrome	0.692
154	DTO_05007624	0.576	strong	2015	0.42709		C4479313	O43426	Enzyme		0.7	SYNJ1	8867	EPILEPTIC ENCEPHALOPATHY, EARLY INFANTILE, 53	disease	1	2016	ALL	Disease or Syndrome	0.577
155	DTO_05007624	0.682		2018	0.0032955	C10	C3150910	Q9NSD9	Enzyme	Nervous System Diseases	0.7	FARSB	10056	Brain calcification Rajab type	disease	1	2018	ALL	Disease or Syndrome	0.5
156	DTO_05007584	0.769	definitive	1998	0.2436		C4014584	Q7LDG7	Enzyme modulator		0.7	RASGRP2	10235	BLEEDING DISORDER, PLATELET-TYPE, 18	disease	1	2018	ALL	Disease or Syndrome	0.231
157		0.691		2012	8.357e-22		C3809536	Q13061			0.7	TRDN	10345	VENTRICULAR TACHYCARDIA, CATECHOLAMINERGIC POLYMORPHIC, 5, WITH OR WITHOUT MUSCLE WEAKNESS	disease	1	2017	ALL	Disease or Syndrome	0.462
158	DTO_05007527	0.528	moderate	1998	1.658e-07	C23;C10;C09	C2675237	O95452	Cell-cell junction	Pathological Conditions, Signs and Symptoms; Nervous System Diseases; Otorhinolaryngologic Diseases	0.7	GJB6	10804	Deafness, Autosomal Dominant 3B	disease	1	2016	ALL	Disease or Syndrome	0.808
159		0.547		2009	6.4524e-13	C16;C20;C10	C2749659	Q9Y3Z3		Congenital, Hereditary, and Neonatal Diseases and Abnormalities; Immune System Diseases; Nervous System Diseases	0.7	SAMHD1	25939	AICARDI-GOUTIERES SYNDROME 5 (disorder)	disease	1	2018	ALL	Disease or Syndrome	0.769
160		0.547	strong	2009	6.4524e-13		C3280721	Q9Y3Z3			0.7	SAMHD1	25939	CHILBLAIN LUPUS 2	disease	1	2011	ALL	Disease or Syndrome	0.769
161		0.678		2013	1.1187e-06		C3809684	P57076			0.7	CFAP298	56683	CILIARY DYSKINESIA, PRIMARY, 26	disease	1	2013	ALL	Disease or Syndrome	0.5
162	DTO_05007624	0.65	strong	2001	6.0739e-11	C23;C10;C09	C1832827	P57727	Enzyme	Pathological Conditions, Signs and Symptoms; Nervous System Diseases; Otorhinolaryngologic Diseases	0.7	TMPRSS3	64699	DEAFNESS, CHILDHOOD-ONSET NEUROSENSORY, AUTOSOMAL RECESSIVE 8	disease	1	2017	ALL	Disease or Syndrome	0.538
163		0.449	strong	2000	1.7414e-10	C23;C16;C11;C10	C1849409	P39060		Pathological Conditions, Signs and Symptoms; Congenital, Hereditary, and Neonatal Diseases and Abnormalities; Eye Diseases; Nervous System Diseases	0.7	COL18A1	80781	Knobloch syndrome	disease	1	2018	ALL	Disease or Syndrome	0.808
164	DTO_02300001	0.538	strong	2006	2.4388e-06	C16;C13;C12;C19	C0162809	Q8NFJ6	G-protein coupled receptor	Congenital, Hereditary, and Neonatal Diseases and Abnormalities; Female Urogenital Diseases and Pregnancy Complications; Male Urogenital Diseases; Endocrine System Diseases	0.7	PROKR2	128674	Kallmann Syndrome	disease	0.933	2019	ALL	Disease or Syndrome	0.731
165		0.617		2007	NA	C06	C0010346	A1A4Y4		Digestive System Diseases	0.7	IRGM	345611	Crohn Disease	disease	0.939	2020	ALL	Disease or Syndrome	0.538
166		0.419		2000	0.99772	C16;C05	C1861923	P48436		Congenital, Hereditary, and Neonatal Diseases and Abnormalities; Musculoskeletal Diseases	0.69	SOX9	6662	Acampomelic Campomelic Dysplasia	disease	1	2018	ALL	Disease or Syndrome	0.846
167		0.584		2001	0.0041094	C16;C10;F03	C0040517	P19113		Congenital, Hereditary, and Neonatal Diseases and Abnormalities; Nervous System Diseases; Mental Disorders	0.68	HDC	3067	Gilles de la Tourette syndrome	disease	0.9	2020	ALL	Disease or Syndrome	0.692
168	DTO_05007599	0.291		2006	0.55903	C18;C19	C0011860	P10415	Signaling	Nutritional and Metabolic Diseases; Endocrine System Diseases	0.67	BCL2	596	Diabetes Mellitus, Non-Insulin-Dependent	disease	1	2020	ALL	Disease or Syndrome	0.885
169	DTO_01300327	0.563		2002	0.91489	C10	C0270853	P14867	Ion channel	Nervous System Diseases	0.67	GABRA1	2554	Juvenile Myoclonic Epilepsy	disease	1	2019	ALL	Disease or Syndrome	0.577
170	DTO_05007542	0.547		1995	0.0011217	C04;C12	C0376358	P50539	Transcription factor	Neoplasms; Male Urogenital Diseases	0.66	MXI1	4601	Malignant neoplasm of prostate	disease	1	2001	ALL	Neoplastic Process	0.615
171		0.441	strong	2007	0.86061	C16;C11	C0730295	P08603		Congenital, Hereditary, and Neonatal Diseases and Abnormalities; Eye Diseases	0.65	CFH	3075	BASAL LAMINAR DRUSEN (disorder)	disease	1	2016	ALL	Disease or Syndrome	0.885
172	DTO_05007530	0.606	disputed	1996	3.1147e-18	C16;C14	C1142166	Q99959	Cellular structure	Congenital, Hereditary, and Neonatal Diseases and Abnormalities; Cardiovascular Diseases	0.65	PKP2	5318	Brugada Syndrome (disorder)	disease	1	2016	ALL	Disease or Syndrome	0.538
173	DTO_05007405	0.388	strong	2010	0.9941	C23;C10;F03;F01	C3714756	P11166	Transporter	Pathological Conditions, Signs and Symptoms; Nervous System Diseases; Mental Disorders; Behavior and Behavior Mechanisms	0.65	SLC2A1	6513	Intellectual Disability	group	1	2017	ALL	Mental or Behavioral Dysfunction	0.808
174	DTO_05007575	0.705	strong	1995	0.17646	C08	C0034050	P32927	Receptor	Respiratory Tract Diseases	0.64	CSF2RB	1439	Pulmonary Alveolar Proteinosis	disease	1	2019	ALL	Disease or Syndrome	0.423
175	DTO_05007584	0.445	strong	1972	0.90421		C1332655	P01024	Enzyme modulator		0.63	C3	718	Complement component 3 deficiency	disease	1	2013	ALL	Disease or Syndrome	0.885
176		0.633	strong	2013	3.291e-07	C16;C05	C1865695	O43822		Congenital, Hereditary, and Neonatal Diseases and Abnormalities; Musculoskeletal Diseases	0.63	CFAP410	755	Spondylometaphyseal dysplasia, axial	disease	1	2017	ALL	Disease or Syndrome	0.615
177	DTO_05007624	0.385	limited	1992	7.7197e-18	C16;C17	C0079474	P03956	Enzyme	Congenital, Hereditary, and Neonatal Diseases and Abnormalities; Skin and Connective Tissue Diseases	0.63	MMP1	4312	Hallopeau-Siemens Disease	disease	1	2014	ALL	Disease or Syndrome	0.885
178		0.488		2015	0.99662	C16;C11;C17;C05;C10	C1862178	P07237		Congenital, Hereditary, and Neonatal Diseases and Abnormalities; Eye Diseases; Skin and Connective Tissue Diseases; Musculoskeletal Diseases; Nervous System Diseases	0.63	P4HB	5034	Cole Carpenter syndrome	disease	1	2018	ALL	Disease or Syndrome	0.808
179		0.588	strong	2010	9.41e-10	C23;C16;C10;F03;F01	C1859252	Q9UM00		Pathological Conditions, Signs and Symptoms; Congenital, Hereditary, and Neonatal Diseases and Abnormalities; Nervous System Diseases; Mental Disorders; Behavior and Behavior Mechanisms	0.63	TMCO1	54499	Cerebrofaciothoracic Dysplasia	disease	1	2019	ALL	Disease or Syndrome	0.654
180		0.633		2016	3.291e-07	C18;C10	C0002736	O43822		Nutritional and Metabolic Diseases; Nervous System Diseases	0.62	CFAP410	755	Amyotrophic Lateral Sclerosis	disease	1	2019	ALL	Disease or Syndrome	0.615
181	DTO_05007599	0.38	moderate	2013	0.45504	C09	C1865295	P05305	Signaling	Otorhinolaryngologic Diseases	0.62	EDN1	1906	Auriculo-condylar syndrome	disease	1	2017	ALL	Disease or Syndrome	0.846
182	DTO_05007527	0.393	strong	2006	0.15523		C3151468	P17302	Cell-cell junction		0.62	GJA1	2697	PALMOPLANTAR KERATODERMA AND CONGENITAL ALOPECIA 1	disease	1	2019	ALL	Disease or Syndrome	0.885
183	DTO_05007624	0.379		1999	0.1773	F03	C0011581	P00441	Enzyme	Mental Disorders	0.62	SOD1	6647	Depressive disorder	disease	1	2019	ALL	Mental or Behavioral Dysfunction	0.962
184		0.636		2017	1.319e-07		C4539873	Q9NYP3			0.62	DONSON	29980	MICROCEPHALY, SHORT STATURE, AND LIMB ABNORMALITIES	disease	1	2019	ALL	Disease or Syndrome	0.538
185	DTO_05007575	0.599	strong	2001	6.5112e-08	C05;C10	C1850671	P12110	Receptor	Musculoskeletal Diseases; Nervous System Diseases	0.61	COL6A2	1292	Myosclerosis, Autosomal Recessive	disease	1	2014	ALL	Disease or Syndrome	0.692
186	DTO_05007599	0.38	moderate	2013	0.45504	C09	C4551996	P05305	Signaling	Otorhinolaryngologic Diseases	0.61	EDN1	1906	Auriculocondylar syndrome 1	disease	1	2018	ALL	Disease or Syndrome	0.846
187	DTO_05007527	0.393		2006	0.15523	C14	C0020538	P17302	Cell-cell junction	Cardiovascular Diseases	0.61	GJA1	2697	Hypertensive disease	group	1	2017	ALL	Disease or Syndrome	0.885
188	DTO_05007575	0.525		2008	9.5287e-19	C16;C17	C0282160	P16144	Receptor	Congenital, Hereditary, and Neonatal Diseases and Abnormalities; Skin and Connective Tissue Diseases	0.61	ITGB4	3691	Aplasia Cutis Congenita	disease	1	2019	ALL	Congenital Abnormality	0.731
189		0.488		2015	0.99662	C16;C11;C17;C05;C10	C4317154	P07237		Congenital, Hereditary, and Neonatal Diseases and Abnormalities; Eye Diseases; Skin and Connective Tissue Diseases; Musculoskeletal Diseases; Nervous System Diseases	0.61	P4HB	5034	COLE-CARPENTER SYNDROME 1	disease	1	2017	ALL	Disease or Syndrome	0.808
190	DTO_05007542	0.433	moderate	1995	0.83661	C16;C14	C1857586	O43435	Transcription factor	Congenital, Hereditary, and Neonatal Diseases and Abnormalities; Cardiovascular Diseases	0.61	TBX1	6899	CONOTRUNCAL HEART MALFORMATIONS (disorder)	disease	1	1995	ALL	Disease or Syndrome	0.808
191	DTO_05007530	0.53		2012	0.00023947	C05;C10	C0546264	P07951	Cellular structure	Musculoskeletal Diseases; Nervous System Diseases	0.61	TPM2	7169	Congenital Fiber Type Disproportion	disease	1	2014	ALL	Congenital Abnormality	0.654
192	DTO_02300001	0.678	strong	2008	0.0007129	C17	C3279470	P43657	G-protein coupled receptor	Skin and Connective Tissue Diseases	0.61	LPAR6	10161	HYPOTRICHOSIS 8	disease	1	2014	ALL	Disease or Syndrome	0.385
193		0.508	strong	2003	0.47436	C16;C06;C04	C1832587	O60565		Congenital, Hereditary, and Neonatal Diseases and Abnormalities; Digestive System Diseases; Neoplasms	0.61	GREM1	26585	POLYPOSIS SYNDROME, HEREDITARY MIXED, 1	disease	1	2016	ALL	Disease or Syndrome	0.808
194	DTO_03300101	0.493		1996	0.00096719	C16;C15;C14	C0039445	P37023	Kinase	Congenital, Hereditary, and Neonatal Diseases and Abnormalities; Hemic and Lymphatic Diseases; Cardiovascular Diseases	0.6	ACVRL1	94	Hereditary hemorrhagic telangiectasia	disease	1	2019	ALL	Disease or Syndrome	0.769
195	DTO_05007624	0.44		1976	2.8825e-12	C16;C18;C20	C0268124	P00813	Enzyme	Congenital, Hereditary, and Neonatal Diseases and Abnormalities; Nutritional and Metabolic Diseases; Immune System Diseases	0.6	ADA	100	Adenosine deaminase deficiency	disease	1	2018	ALL	Disease or Syndrome	0.885
196	DTO_05007624	0.44		1984	2.8825e-12		C1863236	P00813	Enzyme		0.6	ADA	100	SCID Due to ADA Deficiency, Early-Onset	disease	1	2019	ALL	Disease or Syndrome	0.885
197	DTO_05007530	0.641		2013	0.9988		C4310767	Q9UEY8	Cellular structure		0.6	ADD3	120	CEREBRAL PALSY, SPASTIC QUADRIPLEGIC, 3	disease	1	2013	ALL	Disease or Syndrome	0.5
198	DTO_05007624	0.457		1994	3.3959e-10	C25;F03	C0085762	P05091	Enzyme	Chemically-Induced Disorders; Mental Disorders	0.6	ALDH2	217	Alcohol abuse	disease	1	2018	ALL	Mental or Behavioral Dysfunction	0.885
199		0.442		1998	1.2009e-07	C23;C04	C0027627	P04083		Pathological Conditions, Signs and Symptoms; Neoplasms	0.6	ANXA1	301	Neoplasm Metastasis	phenotype	0.958	2019	ALL	Neoplastic Process	0.885
200		0.338		1979	0.0018685	C18	C0020473	P02649		Nutritional and Metabolic Diseases	0.6	APOE	348	Hyperlipidemia	disease	0.957	2020	ALL	Disease or Syndrome	0.962
201		0.338		1995	0.0018685	F03	C0036341	P02649		Mental Disorders	0.6	APOE	348	Schizophrenia	disease	0.78	2019	ALL	Mental or Behavioral Dysfunction	0.962
202		0.338		1989	0.0018685	C16;C18	C0745103	P02649		Congenital, Hereditary, and Neonatal Diseases and Abnormalities; Nutritional and Metabolic Diseases	0.6	APOE	348	Hyperlipoproteinemia Type IIa	disease	0.889	2020	ALL	Disease or Syndrome	0.962
203	DTO_05007584	0.422		1993	0.046544	F03	C0338656	P05067	Enzyme modulator	Mental Disorders	0.6	APP	351	Impaired cognition	disease	0.98	2020	ALL	Mental or Behavioral Dysfunction	0.846
204	DTO_05007584	0.422		1990	0.046544	C16;C18;C10;C14	C2931672	P05067	Enzyme modulator	Congenital, Hereditary, and Neonatal Diseases and Abnormalities; Nutritional and Metabolic Diseases; Nervous System Diseases; Cardiovascular Diseases	0.6	APP	351	Cerebral hemorrhage with amyloidosis, hereditary, Dutch type	disease	1	2019	ALL	Disease or Syndrome	0.846
205	DTO_05007599	0.291		1996	0.55903	C10;F03	C0002395	P10415	Signaling	Nervous System Diseases; Mental Disorders	0.6	BCL2	596	Alzheimer's Disease	disease	1	2019	ALL	Disease or Syndrome	0.885
206	DTO_05007599	0.291		1997	0.55903	C06;C04	C0007102	P10415	Signaling	Digestive System Diseases; Neoplasms	0.6	BCL2	596	Malignant tumor of colon	disease	1	2019	ALL	Neoplastic Process	0.885
207	DTO_05007599	0.291		1985	0.55903	C04;C20;C15	C0024301	P10415	Signaling	Neoplasms; Immune System Diseases; Hemic and Lymphatic Diseases	0.6	BCL2	596	Lymphoma, Follicular	disease	0.969	2020	ALL	Neoplastic Process	0.885
208	DTO_05007599	0.291		1988	0.55903	C04;C20;C15	C0024305	P10415	Signaling	Neoplasms; Immune System Diseases; Hemic and Lymphatic Diseases	0.6	BCL2	596	Lymphoma, Non-Hodgkin	disease	0.973	2019	ALL	Neoplastic Process	0.885
209	DTO_05007584	0.507	strong	1971	0.96351	C16;C17;C20;C14	C0019243	P05155	Enzyme modulator	Congenital, Hereditary, and Neonatal Diseases and Abnormalities; Skin and Connective Tissue Diseases; Immune System Diseases; Cardiovascular Diseases	0.6	SERPING1	710	Angioedemas, Hereditary	disease	0.991	2020	ALL	Disease or Syndrome	0.769
210	DTO_05007584	0.507	strong	1995	0.96351	C16;C20	C1852700	P05155	Enzyme modulator	Congenital, Hereditary, and Neonatal Diseases and Abnormalities; Immune System Diseases	0.6	SERPING1	710	Complement Component 4, Partial Deficiency Of	disease	1	1995	ALL	Disease or Syndrome	0.769
211	DTO_05007584	0.445	strong	2005	0.90421		C2752037	P01024	Enzyme modulator		0.6	C3	718	HEMOLYTIC UREMIC SYNDROME, ATYPICAL, SUSCEPTIBILITY TO, 5	disease	1	2016	ALL	Finding	0.885
212	DTO_05007584	0.445	strong	2008	0.90421	C13;C12;C15	C2931788	P01024	Enzyme modulator	Female Urogenital Diseases and Pregnancy Complications; Male Urogenital Diseases; Hemic and Lymphatic Diseases	0.6	C3	718	Atypical Hemolytic Uremic Syndrome	disease	1	2019	ALL	Disease or Syndrome	0.885
213	DTO_05007624	0.359		2001	1.6263e-10	C14	C0020538	P04040	Enzyme	Cardiovascular Diseases	0.6	CAT	847	Hypertensive disease	group	0.957	2020	ALL	Disease or Syndrome	0.962
214	DTO_05007575	0.446		2000	1.0857e-60	C14	C0020538	P16671	Receptor	Cardiovascular Diseases	0.6	CD36	948	Hypertensive disease	group	1	2019	ALL	Disease or Syndrome	0.846
215	DTO_05007575	0.705	strong	2004	0.17646		C3280574	P32927	Receptor		0.6	CSF2RB	1439	SURFACTANT METABOLISM DYSFUNCTION, PULMONARY, 5	disease	1	2011	ALL	Disease or Syndrome	0.423
216		0.436		1989	0.0039011	C11	C2677774	P01034		Eye Diseases	0.6	CST3	1471	Age-Related Macular Degeneration type 11	disease	1	2009	ALL	Disease or Syndrome	0.808
217		0.656		2013	0.13875		C3809553	P08574			0.6	CYC1	1537	MITOCHONDRIAL COMPLEX III DEFICIENCY, NUCLEAR TYPE 6	disease	1	2013	ALL	Disease or Syndrome	0.462
218	DTO_03300101	0.533		2012	0.99967		C3279839	Q13627	Kinase		0.6	DYRK1A	1859	MENTAL RETARDATION, AUTOSOMAL DOMINANT 7	disease	1	2017	ALL	Disease or Syndrome	0.769
219	DTO_05007599	0.38		1999	0.45504	C18;C19	C0011860	P05305	Signaling	Nutritional and Metabolic Diseases; Endocrine System Diseases	0.6	EDN1	1906	Diabetes Mellitus, Non-Insulin-Dependent	disease	1	2019	ALL	Disease or Syndrome	0.846
220	DTO_05007599	0.38		1994	0.45504	C14	C0018801	P05305	Signaling	Cardiovascular Diseases	0.6	EDN1	1906	Heart failure	disease	0.971	2020	ALL	Disease or Syndrome	0.846
221	DTO_05007599	0.38		1994	0.45504	C14	C0018802	P05305	Signaling	Cardiovascular Diseases	0.6	EDN1	1906	Congestive heart failure	disease	0.976	2020	ALL	Disease or Syndrome	0.846
222	DTO_05007599	0.38		1993	0.45504	C14	C0020538	P05305	Signaling	Cardiovascular Diseases	0.6	EDN1	1906	Hypertensive disease	group	0.983	2020	ALL	Disease or Syndrome	0.846
223	DTO_05007599	0.38		1997	0.45504	C08	C0034069	P05305	Signaling	Respiratory Tract Diseases	0.6	EDN1	1906	Pulmonary Fibrosis	disease	1	2019	ALL	Disease or Syndrome	0.846
224	DTO_05007624	0.489	strong	2002	0.08824	C04;C13;C12	C0740457	P07954	Enzyme	Neoplasms; Female Urogenital Diseases and Pregnancy Complications; Male Urogenital Diseases	0.6	FH	2271	Malignant neoplasm of kidney	disease	0.971	2020	ALL	Neoplastic Process	0.846
225	DTO_05007599	0.365		1997	0.0014045	C04;C17	C0006142	P02751	Signaling	Neoplasms; Skin and Connective Tissue Diseases	0.6	FN1	2335	Malignant neoplasm of breast	disease	1	2020	ALL	Neoplastic Process	0.962
226	DTO_05007599	0.365		1996	0.0014045	C13;C12;C19	C0011881	P02751	Signaling	Female Urogenital Diseases and Pregnancy Complications; Male Urogenital Diseases; Endocrine System Diseases	0.6	FN1	2335	Diabetic Nephropathy	disease	0.958	2019	ALL	Disease or Syndrome	0.962
227	DTO_01300327	0.563		2014	0.91489	C10	C3810400	P14867	Ion channel	Nervous System Diseases	0.6	GABRA1	2554	EPILEPTIC ENCEPHALOPATHY, EARLY INFANTILE, 19	disease	1	2017	ALL	Disease or Syndrome	0.577
228	DTO_01300327	0.563		2002	0.91489		C4013473	P14867	Ion channel		0.6	GABRA1	2554	EPILEPSY, IDIOPATHIC GENERALIZED, SUSCEPTIBILITY TO, 13	disease	1	2019	ALL	Finding	0.577
229	DTO_05007527	0.393	strong	2007	0.15523	C16;C11;C05;C07	C2749477	P17302	Cell-cell junction	Congenital, Hereditary, and Neonatal Diseases and Abnormalities; Eye Diseases; Musculoskeletal Diseases; Stomatognathic Diseases	0.6	GJA1	2697	Oculodentodigital Dysplasia, Autosomal Recessive	disease	1	2016	ALL	Disease or Syndrome	0.885
230	DTO_05007527	0.393	strong	2006	0.15523		C4479619	P17302	Cell-cell junction		0.6	GJA1	2697	ERYTHROKERATODERMIA VARIABILIS ET PROGRESSIVA 3	disease	1	2015	ALL	Disease or Syndrome	0.885
231	DTO_05007527	0.393		2001	0.15523	C16;C14	C4551854	P17302	Cell-cell junction	Congenital, Hereditary, and Neonatal Diseases and Abnormalities; Cardiovascular Diseases	0.6	GJA1	2697	HYPOPLASTIC LEFT HEART SYNDROME 1	disease	1	2011	ALL	Disease or Syndrome	0.885
232		0.441		1994	0.86061	C13;C12;C20	C0017662	P08603		Female Urogenital Diseases and Pregnancy Complications; Male Urogenital Diseases; Immune System Diseases	0.6	CFH	3075	Glomerulonephritis, Membranoproliferative	disease	1	2015	ALL	Disease or Syndrome	0.885
233		0.441	strong	1998	0.86061		C2749604	P08603			0.6	CFH	3075	HEMOLYTIC UREMIC SYNDROME, ATYPICAL, SUSCEPTIBILITY TO, 1	disease	1	2016	ALL	Finding	0.885
234		0.516		2008	1.4357e-05	C16;C05	C0029411	P15428		Congenital, Hereditary, and Neonatal Diseases and Abnormalities; Musculoskeletal Diseases	0.6	HPGD	3248	Osteoarthropathy, Primary Hypertrophic	disease	1	2019	ALL	Disease or Syndrome	0.731
235	DTO_05007575	0.636	strong	2009	2.5103e-06	C06	C2675508	Q08334	Receptor	Digestive System Diseases	0.6	IL10RB	3588	INFLAMMATORY BOWEL DISEASE 25, AUTOSOMAL RECESSIVE	disease	1	2017	ALL	Disease or Syndrome	0.577
236	DTO_05007624	0.385		2003	7.7197e-18	C04;C17	C0006142	P03956	Enzyme	Neoplasms; Skin and Connective Tissue Diseases	0.6	MMP1	4312	Malignant neoplasm of breast	disease	0.957	2019	ALL	Neoplastic Process	0.885
237	DTO_05007624	0.385		2000	7.7197e-18	C04;C17	C0678222	P03956	Enzyme	Neoplasms; Skin and Connective Tissue Diseases	0.6	MMP1	4312	Breast Carcinoma	disease	0.959	2019	ALL	Neoplastic Process	0.885
238	DTO_05007624	0.385		1996	7.7197e-18	C04;C17	C1458155	P03956	Enzyme	Neoplasms; Skin and Connective Tissue Diseases	0.6	MMP1	4312	Mammary Neoplasms	group	1	2014	ALL	Neoplastic Process	0.885
239	DTO_05007584	0.46	strong	2011	7.8044e-08	C16;C17;C05	C0029434	P36955	Enzyme modulator	Congenital, Hereditary, and Neonatal Diseases and Abnormalities; Skin and Connective Tissue Diseases; Musculoskeletal Diseases	0.6	SERPINF1	5176	Osteogenesis Imperfecta	disease	1	2018	ALL	Disease or Syndrome; Congenital Abnormality	0.846
240	DTO_05007584	0.547	strong	1995	0.00011009		C3150704	P35237	Enzyme modulator		0.6	SERPINB6	5269	DEAFNESS, AUTOSOMAL RECESSIVE 91	disease	1	1995	ALL	Disease or Syndrome	0.769
241	DTO_05007616	0.528		2006	0.16843	F01	C0011570	P60903	Calcium-binding protein	Behavior and Behavior Mechanisms	0.6	S100A10	6281	Mental Depression	disease	1	2019	ALL	Mental or Behavioral Dysfunction	0.769
242	DTO_05007616	0.528		2006	0.16843	F03	C0011581	P60903	Calcium-binding protein	Mental Disorders	0.6	S100A10	6281	Depressive disorder	disease	1	2019	ALL	Mental or Behavioral Dysfunction	0.769
243	DTO_05007616	0.383		1996	0.04387	F01	C0011570	P04271	Calcium-binding protein	Behavior and Behavior Mechanisms	0.6	S100B	6285	Mental Depression	disease	1	2020	ALL	Mental or Behavioral Dysfunction	0.923
244	DTO_05007405	0.388	strong	2000	0.9941		C3553859	P11166	Transporter		0.6	SLC2A1	6513	EPILEPSY, IDIOPATHIC GENERALIZED, SUSCEPTIBILITY TO, 12	disease	1	2015	ALL	Finding	0.808
245	DTO_05007624	0.379		1994	0.1773	C18;C10	C1862941	P00441	Enzyme	Nutritional and Metabolic Diseases; Nervous System Diseases	0.6	SOD1	6647	Amyotrophic Lateral Sclerosis, Sporadic	disease	0.973	2019	ALL	Disease or Syndrome	0.962
246		0.353		1995	2.146e-06	C04	C0017638	P10451		Neoplasms	0.6	SPP1	6696	Glioma	disease	1	2019	ALL	Neoplastic Process	0.885
247		0.353		1993	2.146e-06	C23;C13;C12	C0022650	P10451		Pathological Conditions, Signs and Symptoms; Female Urogenital Diseases and Pregnancy Complications; Male Urogenital Diseases	0.6	SPP1	6696	Kidney Calculi	disease	1	2019	ALL	Disease or Syndrome	0.885
248	DTO_05007378	0.498		2009	1	C04	C0006826	O15550	Epigenetic regulator	Neoplasms	0.6	KDM6A	7403	Malignant Neoplasms	group	1	2019	ALL	Neoplastic Process	0.769
249		0.575	strong	2002	0.046788	C14	C1969639	P18206		Cardiovascular Diseases	0.6	VCL	7414	Cardiomyopathy, Dilated, 1w	disease	1	2018	ALL	Disease or Syndrome	0.654
250		0.372		2009	0.71255	C16;C11	C1833118	P08670		Congenital, Hereditary, and Neonatal Diseases and Abnormalities; Eye Diseases	0.6	VIM	7431	Cataract, Pulverulent	disease	1	2009	ALL	Disease or Syndrome	0.846
251	DTO_00102000	0.502		1998	0.9126	C04	C1275278	Q92570	Nuclear receptor	Neoplasms	0.6	NR4A3	8013	Extraskeletal Myxoid Chondrosarcoma	disease	1	2019	ALL	Neoplastic Process	0.808
252		0.647	strong	2013	5.24e-09		C4748283	O60318			0.6	MCM3AP	8888	PERIPHERAL NEUROPATHY, AUTOSOMAL RECESSIVE, WITH OR WITHOUT IMPAIRED INTELLECTUAL DEVELOPMENT	disease	1	2018	ALL	Disease or Syndrome	0.654
253	DTO_05007624	0.617	strong	2017	4.1806e-18		C4540014	Q16719	Enzyme		0.6	KYNU	8942	VERTEBRAL, CARDIAC, RENAL, AND LIMB DEFECTS SYNDROME 2	disease	1	2017	ALL	Disease or Syndrome	0.692
254		0.463		2000	0.99957	F03	C0005586	O15516		Mental Disorders	0.6	CLOCK	9575	Bipolar Disorder	disease	1	2019	ALL	Mental or Behavioral Dysfunction	0.885
255		0.695	moderate	2000	2.3101e-12	C16;C18;C10	C0268556	Q9UDR5		Congenital, Hereditary, and Neonatal Diseases and Abnormalities; Nutritional and Metabolic Diseases; Nervous System Diseases	0.6	AASS	10157	Saccharopinuria	disease	1	2013	ALL	Disease or Syndrome	0.577
256	DTO_05007527	0.528	moderate	1998	1.658e-07	C23;C10;C09	C2675235	O95452	Cell-cell junction	Pathological Conditions, Signs and Symptoms; Nervous System Diseases; Otorhinolaryngologic Diseases	0.6	GJB6	10804	Deafness, Autosomal Recessive 1b	disease	1	1998	ALL	Disease or Syndrome	0.808
257		0.633	moderate	2017	0.0018935		C4539843	P57054			0.6	PIGP	51227	EPILEPTIC ENCEPHALOPATHY, EARLY INFANTILE, 55	disease	1	2019	ALL	Disease or Syndrome	0.462
258		0.539	strong	2013	1		C3809875	Q6V0I7			0.6	FAT4	79633	VAN MALDERGEM SYNDROME 2	disease	1	2014	ALL	Disease or Syndrome	0.808
259		0.539	strong	2013	1		C4014939	Q6V0I7			0.6	FAT4	79633	HENNEKAM LYMPHANGIECTASIA-LYMPHEDEMA SYNDROME 2	disease	1	2018	ALL	Disease or Syndrome	0.808
260		0.449		2000	1.7414e-10	C23;C16;C11;C10	C4551775	P39060		Pathological Conditions, Signs and Symptoms; Congenital, Hereditary, and Neonatal Diseases and Abnormalities; Eye Diseases; Nervous System Diseases	0.6	COL18A1	80781	Knobloch Syndrome, Type I	disease	1	2017	ALL	Disease or Syndrome	0.808
261		0.716		2013	0.022082		C4014440	Q5U5X0			0.6	LYRM7	90624	MITOCHONDRIAL COMPLEX III DEFICIENCY, NUCLEAR TYPE 8	disease	1	2018	ALL	Disease or Syndrome	0.346
262	DTO_02300001	0.538		2006	2.4388e-06		C3550478	Q8NFJ6	G-protein coupled receptor		0.6	PROKR2	128674	HYPOGONADOTROPIC HYPOGONADISM 3 WITH OR WITHOUT ANOSMIA	disease	1	2015	ALL	Disease or Syndrome	0.731
263		0.617		NA	NA	C06	C2677079	A1A4Y4		Digestive System Diseases	0.6	IRGM	345611	Inflammatory Bowel Disease 19	disease	NA	NA	ALL	Disease or Syndrome	0.538
264		0.604		1995	5.2142e-15	C16;C18;C10	C0751273	P54803		Congenital, Hereditary, and Neonatal Diseases and Abnormalities; Nutritional and Metabolic Diseases; Nervous System Diseases	0.59	GALC	2581	Infantile Globoid Cell Leukodystrophy	disease	0.9	2019	ALL	Disease or Syndrome	0.615
265		0.409		2002	0.9949	C18;C19	C0011860	P19438		Nutritional and Metabolic Diseases; Endocrine System Diseases	0.59	TNFRSF1A	7132	Diabetes Mellitus, Non-Insulin-Dependent	disease	1	2019	ALL	Disease or Syndrome	0.923
266		0.51		1985	0.28446	C10	C0011303	P02686		Nervous System Diseases	0.58	MBP	4155	Demyelinating Diseases	group	1	2017	ALL	Disease or Syndrome	0.885
267		0.51		2006	0.28446	F03	C0036341	P02686		Mental Disorders	0.58	MBP	4155	Schizophrenia	disease	0.75	2019	ALL	Mental or Behavioral Dysfunction	0.885
268	DTO_05007530	0.641		1997	0.0020725	C14	C0878544	Q92629	Cellular structure	Cardiovascular Diseases	0.58	SGCD	6444	Cardiomyopathies	group	0.9	2015	ALL	Disease or Syndrome	0.615
269		0.736		1998	0.52601	F03	C0036341	Q6PUV4		Mental Disorders	0.58	CPLX2	10814	Schizophrenia	disease	1	2015	ALL	Mental or Behavioral Dysfunction	0.231
270		0.547		1998	0.92613	C23;C16;C05;C10;C19;F03;F01;C14	C0796154	O75487		Pathological Conditions, Signs and Symptoms; Congenital, Hereditary, and Neonatal Diseases and Abnormalities; Musculoskeletal Diseases; Nervous System Diseases; Endocrine System Diseases; Mental Disorders; Behavior and Behavior Mechanisms; Cardiovascular Diseases	0.57	GPC4	2239	SIMPSON-GOLABI-BEHMEL SYNDROME, TYPE 1	disease	0.875	2020	ALL	Disease or Syndrome	0.769
271	DTO_05007599	0.365		1998	0.0014045	C13;C12;C20	C3888104	P02751	Signaling	Female Urogenital Diseases and Pregnancy Complications; Male Urogenital Diseases; Immune System Diseases	0.57	FN1	2335	Glomerulopathy with fibronectin deposits	disease	1	2019	ALL	Disease or Syndrome	0.962
272	DTO_05007575	0.525		1995	9.5287e-19	C16;C17	C0079301	P16144	Receptor	Congenital, Hereditary, and Neonatal Diseases and Abnormalities; Skin and Connective Tissue Diseases	0.57	ITGB4	3691	Junctional Epidermolysis Bullosa	disease	1	2018	ALL	Disease or Syndrome	0.731
273	DTO_03300101	0.493	strong	2010	0.00096719	C08	C0340543	P37023	Kinase	Respiratory Tract Diseases	0.56	ACVRL1	94	Familial primary pulmonary hypertension	disease	1	2017	ALL	Disease or Syndrome	0.769
274	DTO_05007599	0.291		1998	0.55903	C06;C04	C0009375	P10415	Signaling	Digestive System Diseases; Neoplasms	0.56	BCL2	596	Colonic Neoplasms	group	1	2009	ALL	Neoplastic Process	0.885
275	DTO_05007599	0.38		1999	0.45504	C14	C0151744	P05305	Signaling	Cardiovascular Diseases	0.56	EDN1	1906	Myocardial Ischemia	disease	1	2019	ALL	Disease or Syndrome	0.846
276		0.604		1981	5.2142e-15	C16;C18;C10	C0268252	P54803		Congenital, Hereditary, and Neonatal Diseases and Abnormalities; Nutritional and Metabolic Diseases; Nervous System Diseases	0.56	GALC	2581	Late-Onset Globoid Cell Leukodystrophy	disease	1	2019	ALL	Disease or Syndrome	0.615
277	DTO_05007624	0.379		1997	0.1773	C14	C0020538	P00441	Enzyme	Cardiovascular Diseases	0.56	SOD1	6647	Hypertensive disease	group	0.778	2019	ALL	Disease or Syndrome	0.962
278		0.353		1998	2.146e-06	C04	C0555198	P10451		Neoplasms	0.56	SPP1	6696	Malignant Glioma	disease	1	2018	ALL	Neoplastic Process	0.885
279	DTO_05007584	0.38		2011	0.4993	C08	C0034069	P01033	Enzyme modulator	Respiratory Tract Diseases	0.56	TIMP1	7076	Pulmonary Fibrosis	disease	1	2019	ALL	Disease or Syndrome	0.885
280	DTO_05007378	0.498		2011	1	C04;C13;C12	C0005684	O15550	Epigenetic regulator	Neoplasms; Female Urogenital Diseases and Pregnancy Complications; Male Urogenital Diseases	0.56	KDM6A	7403	Malignant neoplasm of urinary bladder	disease	1	2017	ALL	Neoplastic Process	0.769
281	DTO_05007378	0.498		2011	1	C04;C13;C12	C0005695	O15550	Epigenetic regulator	Neoplasms; Female Urogenital Diseases and Pregnancy Complications; Male Urogenital Diseases	0.56	KDM6A	7403	Bladder Neoplasm	disease	1	2017	ALL	Neoplastic Process	0.769
282	DTO_05007599	0.291		1998	0.55903	C04;C13;C19	C0032460	P10415	Signaling	Neoplasms; Female Urogenital Diseases and Pregnancy Complications; Endocrine System Diseases	0.55	BCL2	596	Polycystic Ovary Syndrome	disease	1	2018	ALL	Disease or Syndrome	0.885
283		0.538		2009	0.9565	C17;C20	C0024141	O75626		Skin and Connective Tissue Diseases; Immune System Diseases	0.55	PRDM1	639	Lupus Erythematosus, Systemic	disease	1	2017	ALL	Disease or Syndrome	0.731
284	DTO_05007599	0.38		1997	0.45504	C23;C14	C0149721	P05305	Signaling	Pathological Conditions, Signs and Symptoms; Cardiovascular Diseases	0.55	EDN1	1906	Left Ventricular Hypertrophy	disease	1	2016	ALL	Disease or Syndrome	0.846
285		0.564	strong	2008	4.0172e-58	C23;C16;C05;C10;C19	C0265202	O95613		Pathological Conditions, Signs and Symptoms; Congenital, Hereditary, and Neonatal Diseases and Abnormalities; Musculoskeletal Diseases; Nervous System Diseases; Endocrine System Diseases	0.55	PCNT	5116	Seckel syndrome	disease	1	2011	ALL	Disease or Syndrome	0.808
286	DTO_05007616	0.528		2007	0.16843	F03	C0041696	P60903	Calcium-binding protein	Mental Disorders	0.55	S100A10	6281	Unipolar Depression	disease	1	2019	ALL	Mental or Behavioral Dysfunction	0.769
287	DTO_05007530	0.53	strong	2007	0.00023947	C16;C05	C1834523	P07951	Cellular structure	Congenital, Hereditary, and Neonatal Diseases and Abnormalities; Musculoskeletal Diseases	0.55	TPM2	7169	ARTHROGRYPOSIS, DISTAL, TYPE 2B	disease	1	2018	ALL	Disease or Syndrome	0.654
288	DTO_05007624	0.359		2003	1.6263e-10	C23;C14	C0027051	P04040	Enzyme	Pathological Conditions, Signs and Symptoms; Cardiovascular Diseases	0.54	CAT	847	Myocardial Infarction	disease	1	2018	ALL	Disease or Syndrome	0.962
289	DTO_05007624	0.359		1990	1.6263e-10	C16;C18	C2931868	P04040	Enzyme	Congenital, Hereditary, and Neonatal Diseases and Abnormalities; Nutritional and Metabolic Diseases	0.54	CAT	847	Catalase deficiency	disease	1	2015	ALL	Disease or Syndrome	0.962
290		0.51	strong	2017	5.6753e-12	C06	C0033680	P08174		Digestive System Diseases	0.54	CD55	1604	Protein-Losing Enteropathies	group	1	2019	ALL	Disease or Syndrome	0.808
291	DTO_05007584	0.38		2004	0.4993	C14	C0020538	P01033	Enzyme modulator	Cardiovascular Diseases	0.54	TIMP1	7076	Hypertensive disease	group	1	2019	ALL	Disease or Syndrome	0.885
292		0.539		2013	1	C23;C16;C05;C10;F03;F01	C1832390	Q6V0I7		Pathological Conditions, Signs and Symptoms; Congenital, Hereditary, and Neonatal Diseases and Abnormalities; Musculoskeletal Diseases; Nervous System Diseases; Mental Disorders; Behavior and Behavior Mechanisms	0.54	FAT4	79633	Van Maldergem Wetzburger Verloes syndrome	disease	1	2018	ALL	Disease or Syndrome	0.808
293	DTO_05007599	0.291		1998	0.55903	C14	C0020538	P10415	Signaling	Cardiovascular Diseases	0.53	BCL2	596	Hypertensive disease	group	1	2017	ALL	Disease or Syndrome	0.885
294	DTO_05007624	0.466		1998	4.2013e-10	C18	C0012715	P00450	Enzyme	Nutritional and Metabolic Diseases	0.53	CP	1356	Iron Metabolism Disorders	group	1	2006	ALL	Disease or Syndrome	0.846
295	DTO_05007599	0.38		1994	0.45504	C08	C0020542	P05305	Signaling	Respiratory Tract Diseases	0.53	EDN1	1906	Pulmonary Hypertension	phenotype	1	2010	ALL	Pathologic Function	0.846
296	DTO_05007616	0.383		1998	0.04387	C23;C14	C0027051	P04271	Calcium-binding protein	Pathological Conditions, Signs and Symptoms; Cardiovascular Diseases	0.53	S100B	6285	Myocardial Infarction	disease	1	2011	ALL	Disease or Syndrome	0.923
297	DTO_05007624	0.359		2011	1.6263e-10	C06	C0008370	P04040	Enzyme	Digestive System Diseases	0.52	CAT	847	Cholestasis	disease	1	2019	ALL	Disease or Syndrome	0.962
298	DTO_05007624	0.359		2010	1.6263e-10	C19	C0020550	P04040	Enzyme	Endocrine System Diseases	0.52	CAT	847	Hyperthyroidism	disease	1	2019	ALL	Disease or Syndrome	0.962
299	DTO_05007599	0.38		1996	0.45504	C12;F03	C0242350	P05305	Signaling	Male Urogenital Diseases; Mental Disorders	0.52	EDN1	1906	Erectile dysfunction	disease	1	2017	ALL	Disease or Syndrome	0.846
300	DTO_05007527	0.393	strong	2004	0.15523	C16;C05	C0018522	P17302	Cell-cell junction	Congenital, Hereditary, and Neonatal Diseases and Abnormalities; Musculoskeletal Diseases	0.52	GJA1	2697	Hallermann's Syndrome	disease	1	2012	ALL	Disease or Syndrome	0.885
301		0.441		2004	0.86061	C13;C12;C20	C0268742	P08603		Female Urogenital Diseases and Pregnancy Complications; Male Urogenital Diseases; Immune System Diseases	0.52	CFH	3075	Membranoproliferative Glomerulonephritis, Type I	disease	1	2017	ALL	Disease or Syndrome	0.885
302	DTO_05007599	0.445	strong	1991	0.89148	C16;C17;C05	C0029434	P09486	Signaling	Congenital, Hereditary, and Neonatal Diseases and Abnormalities; Skin and Connective Tissue Diseases; Musculoskeletal Diseases	0.52	SPARC	6678	Osteogenesis Imperfecta	disease	1	2018	ALL	Disease or Syndrome; Congenital Abnormality	0.846
303		0.409		2001	0.9949	C23	C0006625	P19438		Pathological Conditions, Signs and Symptoms	0.52	TNFRSF1A	7132	Cachexia	phenotype	1	2009	ALL	Sign or Symptom	0.923
304	DTO_05007378	0.498		2011	1	C04;C15	C0023480	O15550	Epigenetic regulator	Neoplasms; Hemic and Lymphatic Diseases	0.52	KDM6A	7403	Leukemia, Myelomonocytic, Chronic	disease	1	2018	ALL	Neoplastic Process	0.769
305	DTO_05007378	0.498		2014	1	C06;C04	C0279626	O15550	Epigenetic regulator	Digestive System Diseases; Neoplasms	0.52	KDM6A	7403	Squamous cell carcinoma of esophagus	disease	1	2018	ALL	Neoplastic Process	0.769
306	DTO_03300101	0.493		2003	0.00096719	C08	C0020542	P37023	Kinase	Respiratory Tract Diseases	0.51	ACVRL1	94	Pulmonary Hypertension	phenotype	1	2016	ALL	Pathologic Function	0.769
307	DTO_05007624	0.44	strong	2011	2.8825e-12	C16;C18;C20	C2700553	P00813	Enzyme	Congenital, Hereditary, and Neonatal Diseases and Abnormalities; Nutritional and Metabolic Diseases; Immune System Diseases	0.51	ADA	100	Omenn Syndrome	disease	1	2011	ALL	Disease or Syndrome	0.885
308		0.705		2009	1.7766e-06	F03	C0525045	P40145		Mental Disorders	0.51	ADCY8	114	Mood Disorders	group	1	2013	ALL	Mental or Behavioral Dysfunction	0.577
309	DTO_05007599	0.291		2002	0.55903	C12;F03	C0242350	P10415	Signaling	Male Urogenital Diseases; Mental Disorders	0.51	BCL2	596	Erectile dysfunction	disease	1	2018	ALL	Disease or Syndrome	0.885
310	DTO_05007624	0.359		2004	1.6263e-10	C10;C14	C0007786	P04040	Enzyme	Nervous System Diseases; Cardiovascular Diseases	0.51	CAT	847	Brain Ischemia	disease	1	2018	ALL	Disease or Syndrome	0.962
311	DTO_05007624	0.359		1995	1.6263e-10	C06	C0015695	P04040	Enzyme	Digestive System Diseases	0.51	CAT	847	Fatty Liver	disease	1	2011	ALL	Disease or Syndrome	0.962
312	DTO_05007624	0.359		2011	1.6263e-10	F03	C1269683	P04040	Enzyme	Mental Disorders	0.51	CAT	847	Major Depressive Disorder	disease	1	2014	ALL	Mental or Behavioral Dysfunction	0.962
313	DTO_02300001	0.573		2002	2.1404e-06	C23;C10	C0020429	P32239	G-protein coupled receptor	Pathological Conditions, Signs and Symptoms; Nervous System Diseases	0.51	CCKBR	887	Hyperalgesia	phenotype	1	2019	ALL	Sign or Symptom	0.615
314	DTO_05007575	0.411		2010	5.0781e-05	C20	C0009447	P11836	Receptor	Immune System Diseases	0.51	MS4A1	931	Common Variable Immunodeficiency	disease	1	2011	ALL	Disease or Syndrome	0.846
315	DTO_05007599	0.38		1995	0.45504	C23;C14	C0018800	P05305	Signaling	Pathological Conditions, Signs and Symptoms; Cardiovascular Diseases	0.51	EDN1	1906	Cardiomegaly	phenotype	1	2012	ALL	Finding	0.846
316	DTO_05007599	0.38		1992	0.45504	C08	C0035222	P05305	Signaling	Respiratory Tract Diseases	0.51	EDN1	1906	Respiratory Distress Syndrome, Adult	disease	1	2017	ALL	Disease or Syndrome	0.846
317	DTO_05007542	0.411		2012	0.26176	C23;C10	C0020429	P01100	Transcription factor	Pathological Conditions, Signs and Symptoms; Nervous System Diseases	0.51	FOS	2353	Hyperalgesia	phenotype	1	2018	ALL	Sign or Symptom	0.885
318	DTO_05007542	0.411		2002	0.26176	C14	C0020538	P01100	Transcription factor	Cardiovascular Diseases	0.51	FOS	2353	Hypertensive disease	group	1	2013	ALL	Disease or Syndrome	0.885
319	DTO_01300327	0.563		2005	0.91489	C06;C18;C10	C0019151	P14867	Ion channel	Digestive System Diseases; Nutritional and Metabolic Diseases; Nervous System Diseases	0.51	GABRA1	2554	Hepatic Encephalopathy	disease	1	2014	ALL	Disease or Syndrome	0.577
320	DTO_05007542	0.433		2003	0.83661	C16;C05;C19;C15;C14	C0795907	O43435	Transcription factor	Congenital, Hereditary, and Neonatal Diseases and Abnormalities; Musculoskeletal Diseases; Endocrine System Diseases; Hemic and Lymphatic Diseases; Cardiovascular Diseases	0.51	TBX1	6899	CONOTRUNCAL ANOMALY FACE SYNDROME	disease	1	2006	ALL	Disease or Syndrome	0.808
321	DTO_05007584	0.38		2008	0.4993	C14	C0018799	P01033	Enzyme modulator	Cardiovascular Diseases	0.51	TIMP1	7076	Heart Diseases	group	1	2018	ALL	Disease or Syndrome	0.885
322	DTO_02300001	0.678		2008	0.0007129	C17	C1854310	P43657	G-protein coupled receptor	Skin and Connective Tissue Diseases	0.51	LPAR6	10161	Hypotrichosis simplex	disease	1	2009	ALL	Disease or Syndrome	0.385
323		0.601	strong	2016	0.0014952	C16;C20;C10	C3489725	Q9UMW8		Congenital, Hereditary, and Neonatal Diseases and Abnormalities; Immune System Diseases; Nervous System Diseases	0.51	USP18	11274	Pseudo-TORCH syndrome	disease	1	2016	ALL	Disease or Syndrome	0.615
324		0.678	moderate	2013	1.1187e-06	C16;C08;C09	C4551720	P57076		Congenital, Hereditary, and Neonatal Diseases and Abnormalities; Respiratory Tract Diseases; Otorhinolaryngologic Diseases	0.51	CFAP298	56683	Primary Ciliary Dyskinesia	disease	1	2013	ALL	Disease or Syndrome	0.5
325		0.539		2014	1	C16;C05;C15	C0340834	Q6V0I7		Congenital, Hereditary, and Neonatal Diseases and Abnormalities; Musculoskeletal Diseases; Hemic and Lymphatic Diseases	0.51	FAT4	79633	Hennekam lymphangiectasia-lymphedema syndrome	disease	1	2017	ALL	Disease or Syndrome	0.808
326	DTO_05007405	0.61		2010	0.019348	C10	C0015708	Q9NQ40	Transporter	Nervous System Diseases	0.51	SLC52A3	113278	Fazio-Londe Syndrome	disease	1	2012	ALL	Disease or Syndrome	0.654
327	DTO_03300101	0.493	strong	2002	0.00096719	C08;C14	C2973725	P37023	Kinase	Respiratory Tract Diseases; Cardiovascular Diseases	0.5	ACVRL1	94	Pulmonary arterial hypertension	disease	0.909	2019	ALL	Disease or Syndrome	0.769
328	DTO_03300101	0.493	strong	2001	0.00096719	C08	C3203102	P37023	Kinase	Respiratory Tract Diseases	0.5	ACVRL1	94	Idiopathic pulmonary arterial hypertension	disease	0.971	2020	ALL	Disease or Syndrome	0.769
329	DTO_05007624	0.44	strong	1974	2.8825e-12	C16;C18;C20	C0085110	P00813	Enzyme	Congenital, Hereditary, and Neonatal Diseases and Abnormalities; Nutritional and Metabolic Diseases; Immune System Diseases	0.5	ADA	100	Severe Combined Immunodeficiency	disease	0.991	2019	ALL	Disease or Syndrome	0.885
330	DTO_05007624	0.556		2006	5.6185e-05	C25	C0023176	P13716	Enzyme	Chemically-Induced Disorders	0.5	ALAD	210	Lead Poisoning	disease	1	2014	ALL	Injury or Poisoning	0.615
331	DTO_05007624	0.556		1983	5.6185e-05	C23;C06	C0023890	P13716	Enzyme	Pathological Conditions, Signs and Symptoms; Digestive System Diseases	0.5	ALAD	210	Liver Cirrhosis	disease	1	2014	ALL	Disease or Syndrome	0.615
332	DTO_05007624	0.556		1984	5.6185e-05	C16;C06;C18;C17	C0162533	P13716	Enzyme	Congenital, Hereditary, and Neonatal Diseases and Abnormalities; Digestive System Diseases; Nutritional and Metabolic Diseases; Skin and Connective Tissue Diseases	0.5	ALAD	210	Porphyrias, Hepatic	group	1	1991	ALL	Disease or Syndrome	0.615
333	DTO_05007624	0.556		2007	5.6185e-05	C23;C10	C0270824	P13716	Enzyme	Pathological Conditions, Signs and Symptoms; Nervous System Diseases	0.5	ALAD	210	Visual seizure	disease	1	2010	ALL	Disease or Syndrome	0.615
334	DTO_05007624	0.457		1996	3.3959e-10	C06;C04	C0014859	P05091	Enzyme	Digestive System Diseases; Neoplasms	0.5	ALDH2	217	Esophageal Neoplasms	group	0.981	2020	ALL	Neoplastic Process	0.885
335	DTO_05007624	0.457		1996	3.3959e-10	C06;C04	C0546837	P05091	Enzyme	Digestive System Diseases; Neoplasms	0.5	ALDH2	217	Malignant neoplasm of esophagus	disease	0.982	2020	ALL	Neoplastic Process	0.885
336		0.442		2006	1.2009e-07	C14	C0020538	P04083		Cardiovascular Diseases	0.5	ANXA1	301	Hypertensive disease	group	1	2012	ALL	Disease or Syndrome	0.885
337		0.442		1996	1.2009e-07	C23;C06	C0023893	P04083		Pathological Conditions, Signs and Symptoms; Digestive System Diseases	0.5	ANXA1	301	Liver Cirrhosis, Experimental	disease	1	2014	ALL	Experimental Model of Disease	0.885
338		0.442		2002	1.2009e-07	C04	C0024668	P04083		Neoplasms	0.5	ANXA1	301	Mammary Neoplasms, Experimental	phenotype	1	2005	ALL	Neoplastic Process; Experimental Model of Disease	0.885
339		0.458		2011	3.7978e-15	C16;C06;C18;C10	C0019202	P08758		Congenital, Hereditary, and Neonatal Diseases and Abnormalities; Digestive System Diseases; Nutritional and Metabolic Diseases; Nervous System Diseases	0.5	ANXA5	308	Hepatolenticular Degeneration	disease	1	2011	ALL	Disease or Syndrome	0.769
340		0.338		1995	0.0018685	C14	C0007222	P02649		Cardiovascular Diseases	0.5	APOE	348	Cardiovascular Diseases	group	0.953	2020	ALL	Disease or Syndrome	0.962
341		0.338		1988	0.0018685	C23;C18	C0028754	P02649		Pathological Conditions, Signs and Symptoms; Nutritional and Metabolic Diseases	0.5	APOE	348	Obesity	disease	0.974	2019	ALL	Disease or Syndrome	0.962
342		0.338		1996	0.0018685	C18;C10;C14	C0085220	P02649		Nutritional and Metabolic Diseases; Nervous System Diseases; Cardiovascular Diseases	0.5	APOE	348	Cerebral Amyloid Angiopathy	disease	0.971	2019	ALL	Disease or Syndrome	0.962
343		0.338		1998	0.0018685	C11	C0242383	P02649		Eye Diseases	0.5	APOE	348	Age related macular degeneration	disease	0.902	2019	ALL	Disease or Syndrome	0.962
344		0.338		1993	0.0018685	C10;F03	C0750901	P02649		Nervous System Diseases; Mental Disorders	0.5	APOE	348	Alzheimer Disease, Early Onset	disease	0.935	2020	ALL	Disease or Syndrome	0.962
345	DTO_05007584	0.422	strong	2009	0.046544	C23;C10	C0036572	P05067	Enzyme modulator	Pathological Conditions, Signs and Symptoms; Nervous System Diseases	0.5	APP	351	Seizures	phenotype	1	2019	ALL	Sign or Symptom	0.846
346	DTO_05007584	0.422		1992	0.046544	C18;C10;C14	C0085220	P05067	Enzyme modulator	Nutritional and Metabolic Diseases; Nervous System Diseases; Cardiovascular Diseases	0.5	APP	351	Cerebral Amyloid Angiopathy	disease	1	2019	ALL	Disease or Syndrome	0.846
347	DTO_05007584	0.422		1993	0.046544	C23;C10;F01	C0233794	P05067	Enzyme modulator	Pathological Conditions, Signs and Symptoms; Nervous System Diseases; Behavior and Behavior Mechanisms	0.5	APP	351	Memory impairment	phenotype	0.994	2020	ALL	Mental or Behavioral Dysfunction	0.846
348	DTO_05007584	0.422		1991	0.046544	C10;F03	C0750901	P05067	Enzyme modulator	Nervous System Diseases; Mental Disorders	0.5	APP	351	Alzheimer Disease, Early Onset	disease	0.984	2020	ALL	Disease or Syndrome	0.846
349		0.621		2009	0.44753	C23;C14	C0004238	Q15911;Q6ZP98		Pathological Conditions, Signs and Symptoms; Cardiovascular Diseases	0.5	ZFHX3	463	Atrial Fibrillation	disease	0.966	2019	ALL	Disease or Syndrome	0.654
350	DTO_05007405	0.659	moderate	2007	1	C23;C10;C09	C1832394	Q01814	Transporter	Pathological Conditions, Signs and Symptoms; Nervous System Diseases; Otorhinolaryngologic Diseases	0.5	ATP2B2	491	Deafness, Autosomal Recessive 12	disease	1	2007	ALL	Disease or Syndrome	0.731
351	DTO_05007599	0.291		2005	0.55903	C18;C19	C0011853	P10415	Signaling	Nutritional and Metabolic Diseases; Endocrine System Diseases	0.5	BCL2	596	Diabetes Mellitus, Experimental	disease	1	2013	ALL	Experimental Model of Disease	0.885
352	DTO_05007599	0.291		1987	0.55903	C04;C20;C15	C0023434	P10415	Signaling	Neoplasms; Immune System Diseases; Hemic and Lymphatic Diseases	0.5	BCL2	596	Chronic Lymphocytic Leukemia	disease	0.974	2020	ALL	Neoplastic Process	0.885
353	DTO_05007599	0.291		1987	0.55903	C04;C20;C15	C0024299	P10415	Signaling	Neoplasms; Immune System Diseases; Hemic and Lymphatic Diseases	0.5	BCL2	596	Lymphoma	group	0.981	2020	ALL	Neoplastic Process	0.885
354	DTO_05007599	0.291		1996	0.55903	C11	C0035304	P10415	Signaling	Eye Diseases	0.5	BCL2	596	Retinal Degeneration	phenotype	1	2014	ALL	Pathologic Function	0.885
355	DTO_05007584	0.507		1992	0.96351	C17;C20;C14	C1862892	P05155	Enzyme modulator	Skin and Connective Tissue Diseases; Immune System Diseases; Cardiovascular Diseases	0.5	SERPING1	710	Hereditary Angioedema Type II	disease	1	2014	ALL	Disease or Syndrome	0.769
356	DTO_05007584	0.445		2011	0.90421	C10;C14	C0007787	P01024	Enzyme modulator	Nervous System Diseases; Cardiovascular Diseases	0.5	C3	718	Transient Ischemic Attack	disease	1	2013	ALL	Disease or Syndrome	0.885
357	DTO_05007584	0.445		2000	0.90421	C13;C12;C20	C0017665	P01024	Enzyme modulator	Female Urogenital Diseases and Pregnancy Complications; Male Urogenital Diseases; Immune System Diseases	0.5	C3	718	Membranous glomerulonephritis	disease	1	2015	ALL	Disease or Syndrome	0.885
358	DTO_05007584	0.445		2011	0.90421	C23;C10;C14	C0740392	P01024	Enzyme modulator	Pathological Conditions, Signs and Symptoms; Nervous System Diseases; Cardiovascular Diseases	0.5	C3	718	Infarction, Middle Cerebral Artery	disease	1	2013	ALL	Disease or Syndrome	0.885
359	DTO_05007584	0.445		2007	0.90421	C11	C1969651	P01024	Enzyme modulator	Eye Diseases	0.5	C3	718	Macular Degeneration, Age-Related, 9	disease	1	2013	ALL	Disease or Syndrome	0.885
360		0.633	strong	2013	3.291e-07		C4479651	O43822			0.5	CFAP410	755	RETINAL DYSTROPHY WITH OR WITHOUT MACULAR STAPHYLOMA	disease	1	2016	ALL	Disease or Syndrome	0.615
361	DTO_05007624	0.359		2002	1.6263e-10	C18;C19	C0011853	P04040	Enzyme	Nutritional and Metabolic Diseases; Endocrine System Diseases	0.5	CAT	847	Diabetes Mellitus, Experimental	disease	1	2010	ALL	Experimental Model of Disease	0.962
362	DTO_05007624	0.359		2006	1.6263e-10	C13;C12	C0022661	P04040	Enzyme	Female Urogenital Diseases and Pregnancy Complications; Male Urogenital Diseases	0.5	CAT	847	Kidney Failure, Chronic	disease	1	2010	ALL	Disease or Syndrome	0.962
363	DTO_05007624	0.359		2001	1.6263e-10	C23;C14	C0027055	P04040	Enzyme	Pathological Conditions, Signs and Symptoms; Cardiovascular Diseases	0.5	CAT	847	Myocardial Reperfusion Injury	phenotype	1	2011	ALL	Pathologic Function	0.962
364	DTO_05007624	0.359		1993	1.6263e-10	C23;C14	C0035126	P04040	Enzyme	Pathological Conditions, Signs and Symptoms; Cardiovascular Diseases	0.5	CAT	847	Reperfusion Injury	disease	1	2014	ALL	Injury or Poisoning	0.962
365	DTO_05007624	0.359		1991	1.6263e-10	C06	C0038358	P04040	Enzyme	Digestive System Diseases	0.5	CAT	847	Gastric ulcer	disease	1	2007	ALL	Disease or Syndrome	0.962
366	DTO_05007624	0.359		2011	1.6263e-10	C06;C25	C4277682	P04040	Enzyme	Digestive System Diseases; Chemically-Induced Disorders	0.5	CAT	847	Chemical and Drug Induced Liver Injury	disease	1	2015	ALL	Disease or Syndrome	0.962
367		0.572		2015	6.2783e-05	C13;C12	C0022661	P16152		Female Urogenital Diseases and Pregnancy Complications; Male Urogenital Diseases	0.5	CBR1	873	Kidney Failure, Chronic	disease	1	2015	ALL	Disease or Syndrome	0.654
368	DTO_05007575	0.446		2001	1.0857e-60	C18	C0021655	P16671	Receptor	Nutritional and Metabolic Diseases	0.5	CD36	948	Insulin Resistance	phenotype	1	2015	ALL	Pathologic Function	0.846
369	DTO_05007575	0.599		1995	6.5112e-08	C23;C06	C0023893	P12110	Receptor	Pathological Conditions, Signs and Symptoms; Digestive System Diseases	0.5	COL6A2	1292	Liver Cirrhosis, Experimental	disease	1	2014	ALL	Experimental Model of Disease	0.692
370		0.436	limited	1989	0.0039011	C10;C14	C0038454	P01034		Nervous System Diseases; Cardiovascular Diseases	0.5	CST3	1471	Cerebrovascular accident	group	1	2020	ALL	Disease or Syndrome	0.808
371	DTO_05007584	0.592	moderate	NA	0.00015316	C16;C17	C1842797	P01040	Enzyme modulator	Congenital, Hereditary, and Neonatal Diseases and Abnormalities; Skin and Connective Tissue Diseases	0.5	CSTA	1475	Exfoliative Ichthyosis, Autosomal Recessive, Ichthyosis Bullosa of Siemens-like	disease	NA	NA	ALL	Disease or Syndrome	0.731
372	DTO_02300001	0.457		2007	0.061371		C3151079	P49238	G-protein coupled receptor		0.5	CX3CR1	1524	MACULAR DEGENERATION, AGE-RELATED, 12	disease	1	2007	ALL	Disease or Syndrome	0.885
373	DTO_03300101	0.533	strong	1999	0.99967	C16;C05;C10	C0025958	Q13627	Kinase	Congenital, Hereditary, and Neonatal Diseases and Abnormalities; Musculoskeletal Diseases; Nervous System Diseases	0.5	DYRK1A	1859	Microcephaly	disease	1	2019	ALL	Congenital Abnormality	0.769
374	DTO_05007599	0.38		2003	0.45504	C18;C19	C0011853	P05305	Signaling	Nutritional and Metabolic Diseases; Endocrine System Diseases	0.5	EDN1	1906	Diabetes Mellitus, Experimental	disease	1	2008	ALL	Experimental Model of Disease	0.846
375	DTO_05007599	0.38		2005	0.45504	C23;C14	C0027055	P05305	Signaling	Pathological Conditions, Signs and Symptoms; Cardiovascular Diseases	0.5	EDN1	1906	Myocardial Reperfusion Injury	phenotype	1	2008	ALL	Pathologic Function	0.846
376	DTO_05007599	0.38		1995	0.45504	C13;C12	C0027720	P05305	Signaling	Female Urogenital Diseases and Pregnancy Complications; Male Urogenital Diseases	0.5	EDN1	1906	Nephrosis	disease	1	1997	ALL	Disease or Syndrome	0.846
377	DTO_05007599	0.38		1994	0.45504	C13;C12	C0035078	P05305	Signaling	Female Urogenital Diseases and Pregnancy Complications; Male Urogenital Diseases	0.5	EDN1	1906	Kidney Failure	disease	1	2011	ALL	Disease or Syndrome	0.846
378	DTO_05007599	0.38		2007	0.45504	C23;C14	C0035126	P05305	Signaling	Pathological Conditions, Signs and Symptoms; Cardiovascular Diseases	0.5	EDN1	1906	Reperfusion Injury	disease	1	2008	ALL	Injury or Poisoning	0.846
379	DTO_05007599	0.38		2010	0.45504	F03	C1269683	P05305	Signaling	Mental Disorders	0.5	EDN1	1906	Major Depressive Disorder	disease	0.5	2018	ALL	Mental or Behavioral Dysfunction	0.846
380	DTO_05007620	0.48		2002	2.0054e-06	C17;C05;C20	C0003873	P12318	Cell adhesion	Skin and Connective Tissue Diseases; Musculoskeletal Diseases; Immune System Diseases	0.5	FCGR2A	2212	Rheumatoid Arthritis	disease	0.852	2020	ALL	Disease or Syndrome	0.769
381	DTO_05007620	0.48		2009	2.0054e-06	C06	C0009324	P12318	Cell adhesion	Digestive System Diseases	0.5	FCGR2A	2212	Ulcerative Colitis	disease	1	2019	ALL	Disease or Syndrome	0.769
382	DTO_05007620	0.48		1995	2.0054e-06	C17;C20	C0024141	P12318	Cell adhesion	Skin and Connective Tissue Diseases; Immune System Diseases	0.5	FCGR2A	2212	Lupus Erythematosus, Systemic	disease	0.906	2019	ALL	Disease or Syndrome	0.769
383	DTO_05007620	0.48		2011	2.0054e-06	C17;C15;C14	C0026691	P12318	Cell adhesion	Skin and Connective Tissue Diseases; Hemic and Lymphatic Diseases; Cardiovascular Diseases	0.5	FCGR2A	2212	Mucocutaneous Lymph Node Syndrome	disease	1	2019	ALL	Disease or Syndrome	0.769
384	DTO_05007542	0.411		1994	0.26176	C23;C14	C0035126	P01100	Transcription factor	Pathological Conditions, Signs and Symptoms; Cardiovascular Diseases	0.5	FOS	2353	Reperfusion Injury	disease	1	2004	ALL	Injury or Poisoning	0.885
385	DTO_05007530	0.475		2003	3.8905e-11	C23;C06	C0023893	P06396	Cellular structure	Pathological Conditions, Signs and Symptoms; Digestive System Diseases	0.5	GSN	2934	Liver Cirrhosis, Experimental	disease	1	2014	ALL	Experimental Model of Disease	0.885
386		0.441		2005	0.86061	C11	C0242383	P08603		Eye Diseases	0.5	CFH	3075	Age related macular degeneration	disease	0.961	2019	ALL	Disease or Syndrome	0.885
387		0.441		2004	0.86061	C13;C12;C20	C1720821	P08603		Female Urogenital Diseases and Pregnancy Complications; Male Urogenital Diseases; Immune System Diseases	0.5	CFH	3075	Membranoproliferative Glomerulonephritis, Type III	disease	1	2011	ALL	Disease or Syndrome	0.885
388	DTO_05007575	0.444		1999	5.0817e-15	C01;C08	C0032285	P05107	Receptor	Infections; Respiratory Tract Diseases	0.5	ITGB2	3689	Pneumonia	disease	1	2011	ALL	Disease or Syndrome	0.923
389	DTO_05007575	0.525		1995	9.5287e-19	C16;C17	C0079297	P16144	Receptor	Congenital, Hereditary, and Neonatal Diseases and Abnormalities; Skin and Connective Tissue Diseases	0.5	ITGB4	3691	Epidermolysis Bullosa Progressiva	disease	1	1996	ALL	Disease or Syndrome	0.731
390	DTO_05007575	0.525		1996	9.5287e-19	C16;C17	C2608084	P16144	Receptor	Congenital, Hereditary, and Neonatal Diseases and Abnormalities; Skin and Connective Tissue Diseases	0.5	ITGB4	3691	EPIDERMOLYSIS BULLOSA, JUNCTIONAL, LOCALISATA VARIANT (disorder)	disease	1	1996	ALL	Disease or Syndrome	0.731
391	DTO_01300327	0.522		1995	0.99593	C23;C14	C0003811	Q12809	Ion channel	Pathological Conditions, Signs and Symptoms; Cardiovascular Diseases	0.5	KCNH2	3757	Cardiac Arrhythmia	phenotype	1	2020	ALL	Disease or Syndrome	0.731
392	DTO_01300327	0.522		1995	0.99593	C23;C16;C14	C0023976	Q12809	Ion channel	Pathological Conditions, Signs and Symptoms; Congenital, Hereditary, and Neonatal Diseases and Abnormalities; Cardiovascular Diseases	0.5	KCNH2	3757	Long QT Syndrome	disease	0.99	2020	ALL	Disease or Syndrome	0.731
393	DTO_01300327	0.522		1995	0.99593	C23;C14	C0040479	Q12809	Ion channel	Pathological Conditions, Signs and Symptoms; Cardiovascular Diseases	0.5	KCNH2	3757	Torsades de Pointes	disease	0.968	2019	ALL	Disease or Syndrome	0.731
394	DTO_05007624	0.579		2007	0.99951	C10;F03	C0035258	O00470	Enzyme	Nervous System Diseases; Mental Disorders	0.5	MEIS1	4211	Restless Legs Syndrome	disease	0.875	2019	ALL	Disease or Syndrome	0.615
395	DTO_05007624	0.385		2013	7.7197e-18	C04;C17	C1257931	P03956	Enzyme	Neoplasms; Skin and Connective Tissue Diseases	0.5	MMP1	4312	Mammary Neoplasms, Human	disease	1	2014	ALL	Neoplastic Process	0.885
396	DTO_05007624	0.385		2013	7.7197e-18	C04;C17	C4704874	P03956	Enzyme	Neoplasms; Skin and Connective Tissue Diseases	0.5	MMP1	4312	Mammary Carcinoma, Human	disease	1	2014	ALL	Neoplastic Process	0.885
397	DTO_05007616	0.729		2016	0.00012029		C4310636	P12829	Calcium-binding protein		0.5	MYL4	4635	ATRIAL FIBRILLATION, FAMILIAL, 18	disease	1	2016	ALL	Disease or Syndrome	0.423
398		0.415		1997	0.99999	F03	C0036341	P13591		Mental Disorders	0.5	NCAM1	4684	Schizophrenia	disease	1	2019	ALL	Mental or Behavioral Dysfunction	0.885
399	DTO_03300101	0.416		2004	0.9041	C23;C06	C0023893	P09619	Kinase	Pathological Conditions, Signs and Symptoms; Digestive System Diseases	0.5	PDGFRB	5159	Liver Cirrhosis, Experimental	disease	1	2008	ALL	Experimental Model of Disease	0.846
400	DTO_03300101	0.416	strong	2013	0.9041	C04	C0206648	P09619	Kinase	Neoplasms	0.5	PDGFRB	5159	Myofibromatosis	disease	1	2019	ALL	Neoplastic Process	0.846
401	DTO_05007624	0.582		2006	0.0027913	C23;C06	C0023893	Q13822	Enzyme	Pathological Conditions, Signs and Symptoms; Digestive System Diseases	0.5	ENPP2	5168	Liver Cirrhosis, Experimental	disease	1	2012	ALL	Experimental Model of Disease	0.769
402	DTO_05007530	0.606	strong	1985	3.1147e-18	C16;C14	C0349788	Q99959	Cellular structure	Congenital, Hereditary, and Neonatal Diseases and Abnormalities; Cardiovascular Diseases	0.5	PKP2	5318	Arrhythmogenic Right Ventricular Dysplasia	disease	0.974	2019	ALL	Disease or Syndrome; Congenital Abnormality	0.538
403	DTO_05007530	0.606		2006	3.1147e-18	C14	C0878544	Q99959	Cellular structure	Cardiovascular Diseases	0.5	PKP2	5318	Cardiomyopathies	group	1	2019	ALL	Disease or Syndrome	0.538
404	DTO_03300101	0.44		2005	0.3677	C23;C14	C0018800	P17252	Kinase	Pathological Conditions, Signs and Symptoms; Cardiovascular Diseases	0.5	PRKCA	5578	Cardiomegaly	phenotype	1	2011	ALL	Finding	0.846
405	DTO_05007616	0.383		2004	0.04387	F03	C0005587	P04271	Calcium-binding protein	Mental Disorders	0.5	S100B	6285	Depression, Bipolar	disease	1	2006	ALL	Mental or Behavioral Dysfunction	0.923
406	DTO_05007616	0.383		2009	0.04387	C23	C0018944	P04271	Calcium-binding protein	Pathological Conditions, Signs and Symptoms	0.5	S100B	6285	Hematoma	phenotype	1	2009	ALL	Pathologic Function	0.923
407	DTO_05007616	0.383		2004	0.04387	F03	C0024713	P04271	Calcium-binding protein	Mental Disorders	0.5	S100B	6285	Manic Disorder	disease	1	2006	ALL	Mental or Behavioral Dysfunction	0.923
408	DTO_05007616	0.383		2009	0.04387	C10	C1527311	P04271	Calcium-binding protein	Nervous System Diseases	0.5	S100B	6285	Brain Edema	phenotype	1	2009	ALL	Pathologic Function	0.923
409	DTO_05007624	0.379		2011	0.1773	C18;C19	C0011853	P00441	Enzyme	Nutritional and Metabolic Diseases; Endocrine System Diseases	0.5	SOD1	6647	Diabetes Mellitus, Experimental	disease	1	2013	ALL	Experimental Model of Disease	0.962
410	DTO_05007624	0.379		2010	0.1773	C19	C0020550	P00441	Enzyme	Endocrine System Diseases	0.5	SOD1	6647	Hyperthyroidism	disease	1	2013	ALL	Disease or Syndrome	0.962
411	DTO_05007599	0.445		1996	0.89148	C23;C06	C0023893	P09486	Signaling	Pathological Conditions, Signs and Symptoms; Digestive System Diseases	0.5	SPARC	6678	Liver Cirrhosis, Experimental	disease	1	2014	ALL	Experimental Model of Disease	0.846
412		0.353		2008	2.146e-06	C18	C0006663	P10451		Nutritional and Metabolic Diseases	0.5	SPP1	6696	Calcinosis	phenotype	1	2011	ALL	Pathologic Function	0.885
413		0.353		1998	2.146e-06	C17;C20	C0024141	P10451		Skin and Connective Tissue Diseases; Immune System Diseases	0.5	SPP1	6696	Lupus Erythematosus, Systemic	disease	0.952	2019	ALL	Disease or Syndrome	0.885
414	DTO_05007542	0.433		1997	0.83661	F03	C0036341	O43435	Transcription factor	Mental Disorders	0.5	TBX1	6899	Schizophrenia	disease	1	2017	ALL	Mental or Behavioral Dysfunction	0.808
415	DTO_05007624	0.585		2000	1.2918e-09	C16;C18	C0392514	Q9UP52	Enzyme	Congenital, Hereditary, and Neonatal Diseases and Abnormalities; Nutritional and Metabolic Diseases	0.5	TFR2	7036	Hereditary hemochromatosis	disease	1	2018	ALL	Disease or Syndrome	0.615
416	DTO_05007584	0.38		2006	0.4993	C18;C19	C0011853	P01033	Enzyme modulator	Nutritional and Metabolic Diseases; Endocrine System Diseases	0.5	TIMP1	7076	Diabetes Mellitus, Experimental	disease	1	2011	ALL	Experimental Model of Disease	0.885
417	DTO_05007584	0.38		1996	0.4993	C23;C06	C0023893	P01033	Enzyme modulator	Pathological Conditions, Signs and Symptoms; Digestive System Diseases	0.5	TIMP1	7076	Liver Cirrhosis, Experimental	disease	1	2014	ALL	Experimental Model of Disease	0.885
418	DTO_05007584	0.38		2007	0.4993	C14	C0042373	P01033	Enzyme modulator	Cardiovascular Diseases	0.5	TIMP1	7076	Vascular Diseases	group	1	2007	ALL	Disease or Syndrome	0.885
419	DTO_05007584	0.445		1997	0.63037	C11	C0242383	P35625	Enzyme modulator	Eye Diseases	0.5	TIMP3	7078	Age related macular degeneration	disease	0.905	2019	ALL	Disease or Syndrome	0.923
420		0.409		2005	0.9949	C10;C14	C0007786	P19438		Nervous System Diseases; Cardiovascular Diseases	0.5	TNFRSF1A	7132	Brain Ischemia	disease	1	2006	ALL	Disease or Syndrome	0.923
421		0.409		2002	0.9949	C18;C19	C0011853	P19438		Nutritional and Metabolic Diseases; Endocrine System Diseases	0.5	TNFRSF1A	7132	Diabetes Mellitus, Experimental	disease	1	2011	ALL	Experimental Model of Disease	0.923
422		0.409		1999	0.9949	C20;C10	C0026769	P19438		Immune System Diseases; Nervous System Diseases	0.5	TNFRSF1A	7132	Multiple Sclerosis	disease	0.97	2019	ALL	Disease or Syndrome	0.923
423	DTO_00102000	0.352		1992	1.6787e-05	C23;C17	C0002170	P11473	Nuclear receptor	Pathological Conditions, Signs and Symptoms; Skin and Connective Tissue Diseases	0.5	VDR	7421	Alopecia	disease	0.941	2018	ALL	Disease or Syndrome	0.885
424		0.372		2006	0.71255	C13;C12	C0027720	P08670		Female Urogenital Diseases and Pregnancy Complications; Male Urogenital Diseases	0.5	VIM	7431	Nephrosis	disease	1	2006	ALL	Disease or Syndrome	0.846
425		0.372		2009	0.71255	C11	C1852438	P08670		Eye Diseases	0.5	VIM	7431	CATARACT, COPPOCK-LIKE	disease	1	2009	ALL	Disease or Syndrome	0.846
426	DTO_05007405	0.592		2009	0.99896	C10;F03	C0002395	Q13492	Transporter	Nervous System Diseases; Mental Disorders	0.5	PICALM	8301	Alzheimer's Disease	disease	0.947	2019	ALL	Disease or Syndrome	0.538
427		0.695		2000	2.3101e-12	C16;C18;C10	C0936256	Q9UDR5		Congenital, Hereditary, and Neonatal Diseases and Abnormalities; Nutritional and Metabolic Diseases; Nervous System Diseases	0.5	AASS	10157	Lysine Alpha-Ketoglutarate Reductase Deficiency Disease	disease	1	2013	ALL	Disease or Syndrome	0.577
428		0.695		2000	2.3101e-12	C16;C18;C10	C2936921	Q9UDR5		Congenital, Hereditary, and Neonatal Diseases and Abnormalities; Nutritional and Metabolic Diseases; Nervous System Diseases	0.5	AASS	10157	Saccharopine dehydrogenase deficiency	disease	1	2013	ALL	Disease or Syndrome	0.577
429	DTO_02300001	0.678		2008	0.0007129	C17	C0020678	P43657	G-protein coupled receptor	Skin and Connective Tissue Diseases	0.5	LPAR6	10161	Hypotrichosis	disease	1	2019	ALL	Disease or Syndrome	0.385
430	DTO_05007624	0.588		2007	0.23861	C18;C19	C0011860	Q9Y6M1	Enzyme	Nutritional and Metabolic Diseases; Endocrine System Diseases	0.5	IGF2BP2	10644	Diabetes Mellitus, Non-Insulin-Dependent	disease	0.972	2019	ALL	Disease or Syndrome	0.615
431	DTO_05007527	0.528	moderate	1998	1.658e-07	C23;C10;C09	C1384666	O95452	Cell-cell junction	Pathological Conditions, Signs and Symptoms; Nervous System Diseases; Otorhinolaryngologic Diseases	0.5	GJB6	10804	hearing impairment	phenotype	0.931	2019	ALL	Disease or Syndrome	0.808
432	DTO_05007527	0.528		2003	1.658e-07	C23;C10;C09	C2673760	O95452	Cell-cell junction	Pathological Conditions, Signs and Symptoms; Nervous System Diseases; Otorhinolaryngologic Diseases	0.5	GJB6	10804	DEAFNESS, DIGENIC, GJB2/GJB6 (disorder)	disease	1	2010	ALL	Disease or Syndrome	0.808
433	DTO_05007527	0.528		2003	1.658e-07	C23;C10;C09	C2673761	O95452	Cell-cell junction	Pathological Conditions, Signs and Symptoms; Nervous System Diseases; Otorhinolaryngologic Diseases	0.5	GJB6	10804	DEAFNESS, DIGENIC, GJB2/GJB3 (disorder)	disease	1	2010	ALL	Disease or Syndrome	0.808
434		0.601		2003	0.0014952		C4479376	Q9UMW8			0.5	USP18	11274	PSEUDO-TORCH SYNDROME 2	disease	1	2016	ALL	Disease or Syndrome	0.615
435		0.508		2003	0.47436	C06;C04	C0009402	O60565		Digestive System Diseases; Neoplasms	0.5	GREM1	26585	Colorectal Carcinoma	disease	0.957	2019	ALL	Neoplastic Process	0.808
436		0.59	strong	2006	5.5977e-08	C16;C05;C19	C0010308	Q8NEA6		Congenital, Hereditary, and Neonatal Diseases and Abnormalities; Musculoskeletal Diseases; Endocrine System Diseases	0.5	GLIS3	169792	Congenital Hypothyroidism	disease	1	2020	ALL	Disease or Syndrome	0.654
437		0.59		2010	5.5977e-08	C18;C19	C0011860	Q8NEA6		Nutritional and Metabolic Diseases; Endocrine System Diseases	0.5	GLIS3	169792	Diabetes Mellitus, Non-Insulin-Dependent	disease	1	2019	ALL	Disease or Syndrome	0.654
438		0.617		2008	NA	C06	C0021390	A1A4Y4		Digestive System Diseases	0.5	IRGM	345611	Inflammatory Bowel Diseases	group	1	2017	ALL	Disease or Syndrome	0.538
439	DTO_05007584	0.422	strong	2002	0.046544	C10;C14	C0038454	P05067	Enzyme modulator	Nervous System Diseases; Cardiovascular Diseases	0.49	APP	351	Cerebrovascular accident	group	1	2014	ALL	Disease or Syndrome	0.846
440	DTO_05007620	0.426		2003	NA	C14	C1956346	P16284	Cell adhesion	Cardiovascular Diseases	0.49	PECAM1	5175	Coronary Artery Disease	disease	1	2018	ALL	Disease or Syndrome	0.846
441		0.485		2002	0.99537	C06;C04	C0009404	Q9NQB0		Digestive System Diseases; Neoplasms	0.49	TCF7L2	6934	Colorectal Neoplasms	group	1	2019	ALL	Neoplastic Process	0.846
442	DTO_05007405	0.592		2000	0.99896	C04	C0023467	Q13492	Transporter	Neoplasms	0.49	PICALM	8301	Leukemia, Myelocytic, Acute	disease	1	2012	ALL	Neoplastic Process	0.538
443	DTO_05007624	0.722		2011	0.917	C14	C1956346	O14495	Enzyme	Cardiovascular Diseases	0.49	PLPP3	8613	Coronary Artery Disease	disease	1	2019	ALL	Disease or Syndrome	0.192
444		0.695		2013	0.99997	C15	C2751260	P12814		Hemic and Lymphatic Diseases	0.48	ACTN1	87	Macrothrombocytopenia	disease	0.889	2020	ALL	Disease or Syndrome	0.577
445		0.621		2012	0.44753	C10;C14	C0038454	Q15911;Q6ZP98		Nervous System Diseases; Cardiovascular Diseases	0.48	ZFHX3	463	Cerebrovascular accident	group	1	2019	ALL	Disease or Syndrome	0.654
446	DTO_05007575	0.587		2002	0.99995	C16;C05;C10	C0026850	P12109	Receptor	Congenital, Hereditary, and Neonatal Diseases and Abnormalities; Musculoskeletal Diseases; Nervous System Diseases	0.48	COL6A1	1291	Muscular Dystrophy	disease	1	2019	ALL	Disease or Syndrome	0.731
447	DTO_05007405	0.388		1998	0.9941	C16;C05;C10	C0025958	P11166	Transporter	Congenital, Hereditary, and Neonatal Diseases and Abnormalities; Musculoskeletal Diseases; Nervous System Diseases	0.48	SLC2A1	6513	Microcephaly	disease	1	2019	ALL	Congenital Abnormality	0.808
448		0.485		2005	0.99537	C06;C04	C0007102	Q9NQB0		Digestive System Diseases; Neoplasms	0.48	TCF7L2	6934	Malignant tumor of colon	disease	1	2019	ALL	Neoplastic Process	0.846
449		0.575		2006	0.046788	C14	C0878544	P18206		Cardiovascular Diseases	0.48	VCL	7414	Cardiomyopathies	group	1	2019	ALL	Disease or Syndrome	0.654
450		0.573		2015	0.55218	C04	C0023467	O15327		Neoplasms	0.48	INPP4B	8821	Leukemia, Myelocytic, Acute	disease	1	2019	ALL	Neoplastic Process	0.577
451		0.621		2005	0.44753	C04;C12	C0376358	Q15911;Q6ZP98		Neoplasms; Male Urogenital Diseases	0.47	ZFHX3	463	Malignant neoplasm of prostate	disease	1	2019	ALL	Neoplastic Process	0.654
452	DTO_05007620	0.48		2001	2.0054e-06	C15	C0040034	P12318	Cell adhesion	Hemic and Lymphatic Diseases	0.47	FCGR2A	2212	Thrombocytopenia	phenotype	1	2019	ALL	Disease or Syndrome	0.769
453	DTO_05007542	0.433	moderate	2001	0.83661	C16;C05;C07	C0008925	O43435	Transcription factor	Congenital, Hereditary, and Neonatal Diseases and Abnormalities; Musculoskeletal Diseases; Stomatognathic Diseases	0.47	TBX1	6899	Cleft Palate	disease	1	2018	ALL	Congenital Abnormality	0.808
454	DTO_05007557	0.604		2011	0.9899	C04	C0023467	P0DN76;Q01081	Nucleic acid binding	Neoplasms	0.47	U2AF1	7307	Leukemia, Myelocytic, Acute	disease	1	2019	ALL	Neoplastic Process	0.577
455	DTO_05007624	0.466		1995	4.2013e-10	C18;C19	C0011849	P00450	Enzyme	Nutritional and Metabolic Diseases; Endocrine System Diseases	0.46	CP	1356	Diabetes Mellitus	group	1	2017	ALL	Disease or Syndrome	0.846
456		0.436	limited	1996	0.0039011	C10;F03	C0497327	P01034		Nervous System Diseases; Mental Disorders	0.46	CST3	1471	Dementia	disease	1	2019	ALL	Mental or Behavioral Dysfunction	0.808
457	DTO_05007542	0.623		2009	0.99996	C17;C05;C20	C0003873	P51826	Transcription factor	Skin and Connective Tissue Diseases; Musculoskeletal Diseases; Immune System Diseases	0.46	AFF3	3899	Rheumatoid Arthritis	disease	1	2016	ALL	Disease or Syndrome	0.692
458		0.485		2009	0.99537	F03	C0036341	Q9NQB0		Mental Disorders	0.46	TCF7L2	6934	Schizophrenia	disease	1	2019	ALL	Mental or Behavioral Dysfunction	0.846
459		0.592		1999	0.99394	C04;C17	C0678222	P48552		Neoplasms; Skin and Connective Tissue Diseases	0.46	NRIP1	8204	Breast Carcinoma	disease	1	2018	ALL	Neoplastic Process	0.654
460	DTO_05007624	0.65	strong	2003	6.0739e-11	C23;C10;C09	C1384666	P57727	Enzyme	Pathological Conditions, Signs and Symptoms; Nervous System Diseases; Otorhinolaryngologic Diseases	0.46	TMPRSS3	64699	hearing impairment	phenotype	1	2014	ALL	Disease or Syndrome	0.538
461	DTO_05007527	0.393	strong	2005	0.15523	C16;C17	C4551675	P17302	Cell-cell junction	Congenital, Hereditary, and Neonatal Diseases and Abnormalities; Skin and Connective Tissue Diseases	0.45	GJA1	2697	Keratoderma, Palmoplantar	disease	1	2016	ALL	Disease or Syndrome	0.885
462		0.686		2012	3.1253e-08	C14	C1956346	Q02108		Cardiovascular Diseases	0.45	GUCY1A1	2982	Coronary Artery Disease	disease	1	2019	ALL	Disease or Syndrome	0.577
463	DTO_01300327	0.522	disputed	2002	0.99593	C16;C14	C1142166	Q12809	Ion channel	Congenital, Hereditary, and Neonatal Diseases and Abnormalities; Cardiovascular Diseases	0.45	KCNH2	3757	Brugada Syndrome (disorder)	disease	1	2020	ALL	Disease or Syndrome	0.731
464	DTO_05007405	0.388		2000	0.9941	C23;C10	C0013421	P11166	Transporter	Pathological Conditions, Signs and Symptoms; Nervous System Diseases	0.45	SLC2A1	6513	Dystonia	phenotype	1	2018	ALL	Sign or Symptom	0.808
465		0.485		2008	0.99537	C14	C0010068	Q9NQB0		Cardiovascular Diseases	0.45	TCF7L2	6934	Coronary heart disease	disease	1	2019	ALL	Disease or Syndrome	0.846
466		0.617		2009	NA	C06	C0009324	A1A4Y4		Digestive System Diseases	0.45	IRGM	345611	Ulcerative Colitis	disease	0.875	2016	ALL	Disease or Syndrome	0.538
467		0.338		2006	0.0018685	C13;C12	C1565489	P02649		Female Urogenital Diseases and Pregnancy Complications; Male Urogenital Diseases	0.44	APOE	348	Renal Insufficiency	disease	0.8	2019	ALL	Disease or Syndrome	0.962
468	DTO_05007405	0.529		2000	4.8001e-30	C06	C0162557	P35670	Transporter	Digestive System Diseases	0.44	ATP7B	540	Liver Failure, Acute	disease	0.75	2019	ALL	Disease or Syndrome	0.654
469	DTO_05007624	0.541	strong	1999	1.1451e-07	C16;C17	C4551675	P53634	Enzyme	Congenital, Hereditary, and Neonatal Diseases and Abnormalities; Skin and Connective Tissue Diseases	0.44	CTSC	1075	Keratoderma, Palmoplantar	disease	1	2012	ALL	Disease or Syndrome	0.731
470	DTO_01300327	0.522	strong	2004	0.99593	C23;C14	C0042510	Q12809	Ion channel	Pathological Conditions, Signs and Symptoms; Cardiovascular Diseases	0.44	KCNH2	3757	Ventricular Fibrillation	disease	1	2019	ALL	Disease or Syndrome	0.731
471	DTO_05007405	0.388	strong	2000	0.9941		C0557874	P11166	Transporter		0.44	SLC2A1	6513	Global developmental delay	disease	1	2019	ALL	Mental or Behavioral Dysfunction	0.808
472	DTO_05007530	0.53	strong	2005	0.00023947	C16;C05	C0003886	P07951	Cellular structure	Congenital, Hereditary, and Neonatal Diseases and Abnormalities; Musculoskeletal Diseases	0.44	TPM2	7169	Arthrogryposis	disease	1	2017	ALL	Disease or Syndrome	0.654
473		0.575	limited	2006	0.046788	C14	C0007194	P18206		Cardiovascular Diseases	0.44	VCL	7414	Hypertrophic Cardiomyopathy	disease	1	2019	ALL	Disease or Syndrome	0.654
474		0.653		2008	0.057288	C17;C05;C20	C0003873	Q9BZW8		Skin and Connective Tissue Diseases; Musculoskeletal Diseases; Immune System Diseases	0.44	CD244	51744	Rheumatoid Arthritis	disease	0.5	2011	ALL	Disease or Syndrome	0.5
475		0.59		2009	5.5977e-08	C18;C20;C19	C0011854	Q8NEA6		Nutritional and Metabolic Diseases; Immune System Diseases; Endocrine System Diseases	0.44	GLIS3	169792	Diabetes Mellitus, Insulin-Dependent	disease	1	2017	ALL	Disease or Syndrome	0.654
476	DTO_05007624	0.457		1992	3.3959e-10	C25;F03	C0236664	P05091	Enzyme	Chemically-Induced Disorders; Mental Disorders	0.43	ALDH2	217	Alcohol-Related Disorders	group	1	2015	ALL	Mental or Behavioral Dysfunction	0.885
477		0.506	strong	1991	1.6946e-06	C23;C10;F03;F01	C3714756	P00918		Pathological Conditions, Signs and Symptoms; Nervous System Diseases; Mental Disorders; Behavior and Behavior Mechanisms	0.43	CA2	760	Intellectual Disability	group	1	2002	ALL	Mental or Behavioral Dysfunction	0.808
478	DTO_05007405	0.678	strong	2000	0.03103	C16;C18;C10	C0039373	P17900	Transporter	Congenital, Hereditary, and Neonatal Diseases and Abnormalities; Nutritional and Metabolic Diseases; Nervous System Diseases	0.43	GM2A	2760	Tay-Sachs Disease	disease	1	2015	ALL	Disease or Syndrome	0.692
479	DTO_05007584	0.563		2014	0.88941	C04;C17	C0151779	P29992	Enzyme modulator	Neoplasms; Skin and Connective Tissue Diseases	0.43	GNA11	2767	Cutaneous Melanoma	disease	1	2016	ALL	Neoplastic Process	0.731
480		0.686		2008	3.1253e-08	C14	C0020538	Q02108		Cardiovascular Diseases	0.43	GUCY1A1	2982	Hypertensive disease	group	1	2017	ALL	Disease or Syndrome	0.577
481	DTO_05007405	0.388		2001	0.9941	C23;C10	C0004134	P11166	Transporter	Pathological Conditions, Signs and Symptoms; Nervous System Diseases	0.43	SLC2A1	6513	Ataxia	phenotype	1	2015	ALL	Sign or Symptom	0.808
482	DTO_05007624	0.379		2004	0.1773	C23	C0027746	P00441	Enzyme	Pathological Conditions, Signs and Symptoms	0.43	SOD1	6647	Nerve Degeneration	phenotype	1	2014	ALL	Cell or Molecular Dysfunction	0.962
483		0.508		2008	0.47436	C06;C04	C0009404	O60565		Digestive System Diseases; Neoplasms	0.43	GREM1	26585	Colorectal Neoplasms	group	1	2020	ALL	Neoplastic Process	0.808
484		0.588		2010	9.41e-10	C23;C10;F03;F01	C3714756	Q9UM00		Pathological Conditions, Signs and Symptoms; Nervous System Diseases; Mental Disorders; Behavior and Behavior Mechanisms	0.43	TMCO1	54499	Intellectual Disability	group	1	2019	ALL	Mental or Behavioral Dysfunction	0.654
485	DTO_03300101	0.493		2004	0.00096719	C16;C15;C14	C4551861	P37023	Kinase	Congenital, Hereditary, and Neonatal Diseases and Abnormalities; Hemic and Lymphatic Diseases; Cardiovascular Diseases	0.42	ACVRL1	94	Telangiectasia, Hereditary Hemorrhagic, Type 1	disease	1	2014	ALL	Disease or Syndrome	0.769
486	DTO_05007624	0.44		1986	2.8825e-12	C16;C18;C20;C15	C1863239	P00813	Enzyme	Congenital, Hereditary, and Neonatal Diseases and Abnormalities; Nutritional and Metabolic Diseases; Immune System Diseases; Hemic and Lymphatic Diseases	0.42	ADA	100	Partial adenosine deaminase deficiency	disease	1	1990	ALL	Disease or Syndrome	0.885
487	DTO_05007405	0.529		2007	4.8001e-30	C06	C2711227	P35670	Transporter	Digestive System Diseases	0.42	ATP7B	540	Steatohepatitis	disease	1	2017	ALL	Disease or Syndrome	0.654
488	DTO_05007624	0.541	strong	2000	1.1451e-07	C07	C4025886	P53634	Enzyme	Stomatognathic Diseases	0.42	CTSC	1075	Severe periodontitis	disease	1	2019	ALL	Disease or Syndrome	0.731
489		0.51		2017	5.6753e-12		C4538570	P08174			0.42	CD55	1604	COMPLEMENT HYPERACTIVATION, ANGIOPATHIC THROMBOSIS, AND PROTEIN-LOSING ENTEROPATHY	disease	1	2019	ALL	Disease or Syndrome	0.808
490	DTO_05007599	0.365		1994	0.0014045	C14	C0020538	P02751	Signaling	Cardiovascular Diseases	0.42	FN1	2335	Hypertensive disease	group	1	2018	ALL	Disease or Syndrome	0.962
491		0.641		1991	0.11297	C16;C15	C0013902	P04921		Congenital, Hereditary, and Neonatal Diseases and Abnormalities; Hemic and Lymphatic Diseases	0.42	GYPC	2995	Elliptocytosis, Hereditary	disease	1	2001	ALL	Disease or Syndrome	0.654
492	DTO_01300327	0.522	strong	2002	0.99593	C14	C0018790	Q12809	Ion channel	Cardiovascular Diseases	0.42	KCNH2	3757	Cardiac Arrest	disease	1	2017	ALL	Disease or Syndrome	0.731
493		0.606	moderate	2017	1.813e-07	C23;C17	C0002170	P48449		Pathological Conditions, Signs and Symptoms; Skin and Connective Tissue Diseases	0.42	LSS	4047	Alopecia	disease	1	2019	ALL	Disease or Syndrome	0.654
494		0.415		2004	0.99999	F03	C0525045	P13591		Mental Disorders	0.42	NCAM1	4684	Mood Disorders	group	1	2018	ALL	Mental or Behavioral Dysfunction	0.885
495		0.631		2013	7.2197e-12	C16;C10	C0010964	P14543		Congenital, Hereditary, and Neonatal Diseases and Abnormalities; Nervous System Diseases	0.42	NID1	4811	Dandy-Walker Syndrome	disease	1	2019	ALL	Disease or Syndrome	0.577
496	DTO_05007405	0.388		1998	0.9941	C23;C10	C4316903	P11166	Transporter	Pathological Conditions, Signs and Symptoms; Nervous System Diseases	0.42	SLC2A1	6513	Absence Seizures	phenotype	1	2018	ALL	Disease or Syndrome	0.808
497		0.419	strong	2001	0.99772	C16;C05;C07	C0008925	P48436		Congenital, Hereditary, and Neonatal Diseases and Abnormalities; Musculoskeletal Diseases; Stomatognathic Diseases	0.42	SOX9	6662	Cleft Palate	disease	1	2013	ALL	Congenital Abnormality	0.846
498		0.485		2014	0.99537	F03	C0005586	Q9NQB0		Mental Disorders	0.42	TCF7L2	6934	Bipolar Disorder	disease	1	2016	ALL	Mental or Behavioral Dysfunction	0.846
499	DTO_05007624	0.682		2018	0.0032955	C08	C0206062	Q9NSD9	Enzyme	Respiratory Tract Diseases	0.42	FARSB	10056	Lung Diseases, Interstitial	group	1	2019	ALL	Disease or Syndrome	0.5
500	DTO_05007557	0.653	moderate	2015	1.3806e-08	C16;C05;C19	C0013336	P57081	Nucleic acid binding	Congenital, Hereditary, and Neonatal Diseases and Abnormalities; Musculoskeletal Diseases; Endocrine System Diseases	0.42	WDR4	10785	Dwarfism	disease	1	2018	ALL	Congenital Abnormality	0.538
501		0.526		2012	1.7558e-23	C17	C0033860	O95786		Skin and Connective Tissue Diseases	0.42	DDX58	23586	Psoriasis	disease	1	2016	ALL	Disease or Syndrome	0.808
502		0.636		2017	1.319e-07	C16;C05;C10	C0025958	Q9NYP3		Congenital, Hereditary, and Neonatal Diseases and Abnormalities; Musculoskeletal Diseases; Nervous System Diseases	0.42	DONSON	29980	Microcephaly	disease	1	2019	ALL	Congenital Abnormality	0.538
503		0.449	strong	2011	1.7414e-10	C11	C0271183	P39060		Eye Diseases	0.42	COL18A1	80781	Severe myopia	disease	1	2018	ALL	Disease or Syndrome	0.808
504	DTO_02300001	0.538		2012	2.4388e-06	C16;C10	C0338503	Q8NFJ6	G-protein coupled receptor	Congenital, Hereditary, and Neonatal Diseases and Abnormalities; Nervous System Diseases	0.42	PROKR2	128674	Septo-Optic Dysplasia	disease	1	2013	ALL	Disease or Syndrome	0.731
505		0.59	strong	2006	5.5977e-08	C23;C06	C0239946	Q8NEA6		Pathological Conditions, Signs and Symptoms; Digestive System Diseases	0.42	GLIS3	169792	Fibrosis, Liver	disease	1	2017	ALL	Disease or Syndrome	0.654
506		0.792		2013	3.9153e-13	C25;F03	C0001973	Q96SA4		Chemically-Induced Disorders; Mental Disorders	0.42	SERINC2	347735	Alcoholic Intoxication, Chronic	disease	1	2013	ALL	Mental or Behavioral Dysfunction	0.192
507	DTO_05007624	0.526	strong	2008	1.2588e-12	C23;C10;F03;F01	C3714756	Q13510	Enzyme	Pathological Conditions, Signs and Symptoms; Nervous System Diseases; Mental Disorders; Behavior and Behavior Mechanisms	0.41	ASAH1	427	Intellectual Disability	group	1	2014	ALL	Mental or Behavioral Dysfunction	0.808
508	DTO_05007405	0.529		2007	4.8001e-30	C06	C0015695	P35670	Transporter	Digestive System Diseases	0.41	ATP7B	540	Fatty Liver	disease	1	2017	ALL	Disease or Syndrome	0.654
509	DTO_05007405	0.529		2014	4.8001e-30	C23;C06	C0023890	P35670	Transporter	Pathological Conditions, Signs and Symptoms; Digestive System Diseases	0.41	ATP7B	540	Liver Cirrhosis	disease	1	2015	ALL	Disease or Syndrome	0.654
510	DTO_05007584	0.445	strong	2008	0.90421	C13;C12;C15	C0019061	P01024	Enzyme modulator	Female Urogenital Diseases and Pregnancy Complications; Male Urogenital Diseases; Hemic and Lymphatic Diseases	0.41	C3	718	Hemolytic-Uremic Syndrome	disease	1	2016	ALL	Disease or Syndrome	0.885
511	DTO_05007624	0.466		2003	4.2013e-10	C10;F03	C0497327	P00450	Enzyme	Nervous System Diseases; Mental Disorders	0.41	CP	1356	Dementia	disease	1	2015	ALL	Mental or Behavioral Dysfunction	0.846
512	DTO_05007584	0.592		2011	0.00015316		C4225407	P01040	Enzyme modulator		0.41	CSTA	1475	PEELING SKIN SYNDROME 4	disease	1	2016	ALL	Disease or Syndrome	0.731
513	DTO_05007599	0.38		2012	0.45504	C16;C05;C07	C0008925	P05305	Signaling	Congenital, Hereditary, and Neonatal Diseases and Abnormalities; Musculoskeletal Diseases; Stomatognathic Diseases	0.41	EDN1	1906	Cleft Palate	disease	1	2012	ALL	Congenital Abnormality	0.846
514	DTO_05007599	0.38		2013	0.45504		C2748545	P05305	Signaling		0.41	EDN1	1906	QUESTION MARK EARS, ISOLATED	disease	1	2013	ALL	Anatomical Abnormality	0.846
515		0.547		2019	0.92613	C23;C16;C05;C10;C09	C1850627	O75487		Pathological Conditions, Signs and Symptoms; Congenital, Hereditary, and Neonatal Diseases and Abnormalities; Musculoskeletal Diseases; Nervous System Diseases; Otorhinolaryngologic Diseases	0.41	GPC4	2239	Nasodigitoacoustic syndrome	disease	1	2019	ALL	Disease or Syndrome	0.769
516	DTO_01300327	0.563	moderate	2013	0.91489	C10	C0543888	P14867	Ion channel	Nervous System Diseases	0.41	GABRA1	2554	Epileptic encephalopathy	disease	1	2019	ALL	Disease or Syndrome	0.577
517	DTO_05007527	0.393		1995	0.15523	C04;C17	C0037286	P17302	Cell-cell junction	Neoplasms; Skin and Connective Tissue Diseases	0.41	GJA1	2697	Skin Neoplasms	group	1	2019	ALL	Neoplastic Process	0.885
518	DTO_05007584	0.563		2010	0.88941	C04;C11	C0346373	P29992	Enzyme modulator	Neoplasms; Eye Diseases	0.41	GNA11	2767	Malignant melanoma of iris	disease	1	2017	ALL	Neoplastic Process	0.731
519	DTO_05007584	0.438		1999	1.0376e-19	C16;C05	C0029422	P98160	Enzyme modulator	Congenital, Hereditary, and Neonatal Diseases and Abnormalities; Musculoskeletal Diseases	0.41	HSPG2	3339	Osteochondrodysplasias	group	1	2002	ALL	Disease or Syndrome	0.885
520	DTO_05007405	0.388	strong	2011	0.9941	C15	C0272048	P11166	Transporter	Hemic and Lymphatic Diseases	0.41	SLC2A1	6513	stomatocytic anemia	disease	1	2012	ALL	Disease or Syndrome	0.808
521	DTO_05007624	0.587	strong	2012	2.5389e-58	C08	C0006267	Q96DT5	Enzyme	Respiratory Tract Diseases	0.41	DNAH11	8701	Bronchiectasis	disease	1	2012	ALL	Disease or Syndrome	0.692
522	DTO_05007624	0.587		2009	2.5389e-58	C14	C0010068	Q96DT5	Enzyme	Cardiovascular Diseases	0.41	DNAH11	8701	Coronary heart disease	disease	1	2019	ALL	Disease or Syndrome	0.692
523	DTO_05007608	0.493		2018	3.2268e-16	C23	C0018520	Q13228	Immune response	Pathological Conditions, Signs and Symptoms	0.41	SELENBP1	8991	Halitosis	phenotype	1	2018	ALL	Sign or Symptom	0.846
524	DTO_05007527	0.528		2002	1.658e-07	C16;C17	C0013575	O95452	Cell-cell junction	Congenital, Hereditary, and Neonatal Diseases and Abnormalities; Skin and Connective Tissue Diseases	0.41	GJB6	10804	Ectodermal Dysplasia	disease	1	2002	ALL	Disease or Syndrome	0.808
525		0.526		2015	1.7558e-23		C4225380	O95786			0.41	DDX58	23586	SINGLETON-MERTEN SYNDROME 2	disease	1	2018	ALL	Disease or Syndrome	0.808
526		0.636		2017	1.319e-07	C16;C05;C19	C0013336	Q9NYP3		Congenital, Hereditary, and Neonatal Diseases and Abnormalities; Musculoskeletal Diseases; Endocrine System Diseases	0.41	DONSON	29980	Dwarfism	disease	1	2019	ALL	Congenital Abnormality	0.538
527	DTO_05007530	0.656	strong	2019	0.00028347		C0557874	O94805	Cellular structure		0.41	ACTL6B	51412	Global developmental delay	disease	1	2019	ALL	Mental or Behavioral Dysfunction	0.462
528	DTO_05007530	0.656	strong	2019	0.00028347	C23;C10;F03;F01	C3714756	O94805	Cellular structure	Pathological Conditions, Signs and Symptoms; Nervous System Diseases; Mental Disorders; Behavior and Behavior Mechanisms	0.41	ACTL6B	51412	Intellectual Disability	group	1	2019	ALL	Mental or Behavioral Dysfunction	0.462
529		0.588		2011	9.41e-10	C11	C0017612	Q9UM00		Eye Diseases	0.41	TMCO1	54499	Glaucoma, Open-Angle	disease	1	2018	ALL	Disease or Syndrome	0.654
530		0.449	strong	2010	1.7414e-10		C0344290	P39060			0.41	COL18A1	80781	Vitreoretinal degeneration	disease	1	2010	ALL	Disease or Syndrome	0.808
531	DTO_05007405	0.61		2012	0.019348	C10	C4082299	Q9NQ40	Transporter	Nervous System Diseases	0.41	SLC52A3	113278	Bulbar palsy	disease	1	2012	ALL	Disease or Syndrome	0.654
532	DTO_03300101	0.493	strong	2003	0.00096719	C23;C08;C09	C0014591	P37023	Kinase	Pathological Conditions, Signs and Symptoms; Respiratory Tract Diseases; Otorhinolaryngologic Diseases	0.4	ACVRL1	94	Epistaxis	phenotype	1	2003	ALL	Pathologic Function	0.769
533	DTO_03300101	0.493	strong	2003	0.00096719	C23;C16;C14	C0155675	P37023	Kinase	Pathological Conditions, Signs and Symptoms; Congenital, Hereditary, and Neonatal Diseases and Abnormalities; Cardiovascular Diseases	0.4	ACVRL1	94	Pulmonary Arteriovenous Fistulas	disease	1	2003	ALL	Disease or Syndrome	0.769
534	DTO_03300101	0.493	strong	2003	0.00096719	C08	C0241790	P37023	Kinase	Respiratory Tract Diseases	0.4	ACVRL1	94	Congenital pulmonary arteriovenous malformation	disease	1	2003	ALL	Congenital Abnormality	0.769
535	DTO_03300101	0.493	strong	2003	0.00096719	C16;C14	C0520557	P37023	Kinase	Congenital, Hereditary, and Neonatal Diseases and Abnormalities; Cardiovascular Diseases	0.4	ACVRL1	94	Arteriovenous malformation of liver	disease	1	2003	ALL	Congenital Abnormality	0.769
536	DTO_03300101	0.493	definitive	1996	0.00096719	C08;C14	C1832529	P37023	Kinase	Respiratory Tract Diseases; Cardiovascular Diseases	0.4	ACVRL1	94	HEREDITARY HEMORRHAGIC TELANGIECTASIA-RELATED PULMONARY ARTERIAL HYPERTENSION	disease	1	2015	ALL	Disease or Syndrome	0.769
537	DTO_03300101	0.493	strong	2003	0.00096719	C16;C14	C1857690	P37023	Kinase	Congenital, Hereditary, and Neonatal Diseases and Abnormalities; Cardiovascular Diseases	0.4	ACVRL1	94	Pulmonary arteriovenous malformation	disease	1	2003	ALL	Anatomical Abnormality	0.769
538	DTO_05007530	0.641		2017	0.9988	F03	C0005586	Q9UEY8	Cellular structure	Mental Disorders	0.4	ADD3	120	Bipolar Disorder	disease	1	2019	ALL	Mental or Behavioral Dysfunction	0.5
539		0.631		2018	7.3471e-11		C4693870	Q8IUX7			0.4	AEBP1	165	EHLERS-DANLOS SYNDROME, CLASSIC-LIKE, 2	disease	1	2019	ALL	Disease or Syndrome	0.654
540	DTO_05007624	0.582		2016	0.035922	C16;C18	C4048705	P23526	Enzyme	Congenital, Hereditary, and Neonatal Diseases and Abnormalities; Nutritional and Metabolic Diseases	0.4	AHCY	191	Hypermethioninemia	phenotype	1	2016	ALL	Disease or Syndrome	0.692
541	DTO_05007624	0.556		2010	5.6185e-05	C23;C10	C0036572	P13716	Enzyme	Pathological Conditions, Signs and Symptoms; Nervous System Diseases	0.4	ALAD	210	Seizures	phenotype	1	2010	ALL	Sign or Symptom	0.615
542	DTO_05007624	0.457		1994	3.3959e-10	C25;F03	C0001956	P05091	Enzyme	Chemically-Induced Disorders; Mental Disorders	0.4	ALDH2	217	Alcohol Use Disorder	disease	0.947	2019	ALL	Mental or Behavioral Dysfunction	0.885
543	DTO_05007624	0.457		1999	3.3959e-10	C06;C04	C0009402	P05091	Enzyme	Digestive System Diseases; Neoplasms	0.4	ALDH2	217	Colorectal Carcinoma	disease	0.941	2017	ALL	Neoplastic Process	0.885
544	DTO_05007624	0.457		1993	3.3959e-10	C23	C0016382	P05091	Enzyme	Pathological Conditions, Signs and Symptoms	0.4	ALDH2	217	Flushing	phenotype	0.959	2019	ALL	Sign or Symptom	0.885
545	DTO_05007624	0.457		2014	3.3959e-10	C25	C0236970	P05091	Enzyme	Chemically-Induced Disorders	0.4	ALDH2	217	Alcohol-Induced Disorders	group	1	2016	ALL	Disease or Syndrome	0.885
546	DTO_05007624	0.457		1996	3.3959e-10	C06;C04	C0279626	P05091	Enzyme	Digestive System Diseases; Neoplasms	0.4	ALDH2	217	Squamous cell carcinoma of esophagus	disease	0.97	2019	ALL	Neoplastic Process	0.885
547	DTO_05007599	0.446		2005	0.95208	C23;C01	C0036690	Q15389	Signaling	Pathological Conditions, Signs and Symptoms; Infections	0.4	ANGPT1	284	Septicemia	disease	1	2019	ALL	Disease or Syndrome	0.808
548	DTO_05007599	0.446		2005	0.95208	C23;C01	C0243026	Q15389	Signaling	Pathological Conditions, Signs and Symptoms; Infections	0.4	ANGPT1	284	Sepsis	disease	1	2019	ALL	Disease or Syndrome	0.808
549		0.54		1990	1	C16;C15	C0037889	P16157		Congenital, Hereditary, and Neonatal Diseases and Abnormalities; Hemic and Lymphatic Diseases	0.4	ANK1	286	Hereditary spherocytosis	disease	0.969	2020	ALL	Disease or Syndrome	0.885
550		0.61		2012	6.5152e-12	C17;C05;C20	C0003873	P12429		Skin and Connective Tissue Diseases; Musculoskeletal Diseases; Immune System Diseases	0.4	ANXA3	306	Rheumatoid Arthritis	disease	1	2012	ALL	Disease or Syndrome	0.615
551		0.338		1995	0.0018685	C18	C0002726	P02649		Nutritional and Metabolic Diseases	0.4	APOE	348	Amyloidosis	disease	0.955	2020	ALL	Disease or Syndrome	0.962
552		0.338		1983	0.0018685	C14	C0003850	P02649		Cardiovascular Diseases	0.4	APOE	348	Arteriosclerosis	disease	0.977	2020	ALL	Disease or Syndrome	0.962
553		0.338		1983	0.0018685	C14	C0004153	P02649		Cardiovascular Diseases	0.4	APOE	348	Atherosclerosis	disease	0.978	2020	ALL	Disease or Syndrome	0.962
554		0.338		1996	0.0018685	F03	C0009241	P02649		Mental Disorders	0.4	APOE	348	Cognition Disorders	group	0.977	2019	ALL	Mental or Behavioral Dysfunction	0.962
555		0.338		2007	0.0018685	C23;C10;F03;F01	C0011206	P02649		Pathological Conditions, Signs and Symptoms; Nervous System Diseases; Mental Disorders; Behavior and Behavior Mechanisms	0.4	APOE	348	Delirium	disease	0.4	2020	ALL	Mental or Behavioral Dysfunction	0.962
556		0.338		1993	0.0018685	C10;F03	C0011265	P02649		Nervous System Diseases; Mental Disorders	0.4	APOE	348	Presenile dementia	disease	0.913	2020	ALL	Mental or Behavioral Dysfunction	0.962
557		0.338		2007	0.0018685	C06	C0015695	P02649		Digestive System Diseases	0.4	APOE	348	Fatty Liver	disease	1	2019	ALL	Disease or Syndrome	0.962
558		0.338		1991	0.0018685	C16;C18	C0020445	P02649		Congenital, Hereditary, and Neonatal Diseases and Abnormalities; Nutritional and Metabolic Diseases	0.4	APOE	348	Hypercholesterolemia, Familial	disease	0.875	2020	ALL	Disease or Syndrome	0.962
559		0.338		1988	0.0018685	C18	C0020557	P02649		Nutritional and Metabolic Diseases	0.4	APOE	348	Hypertriglyceridemia	phenotype	0.979	2019	ALL	Disease or Syndrome	0.962
560		0.338		1994	0.0018685	C20;C10	C0026769	P02649		Immune System Diseases; Nervous System Diseases	0.4	APOE	348	Multiple Sclerosis	disease	0.877	2019	ALL	Disease or Syndrome	0.962
561		0.338		1986	0.0018685	C23;C14	C0027051	P02649		Pathological Conditions, Signs and Symptoms; Cardiovascular Diseases	0.4	APOE	348	Myocardial Infarction	disease	0.959	2020	ALL	Disease or Syndrome	0.962
562		0.338		2010	0.0018685	C23;C13;C12	C0033687	P02649		Pathological Conditions, Signs and Symptoms; Female Urogenital Diseases and Pregnancy Complications; Male Urogenital Diseases	0.4	APOE	348	Proteinuria	phenotype	1	2010	ALL	Finding	0.962
563		0.338		1996	0.0018685	C23;C10	C0036572	P02649		Pathological Conditions, Signs and Symptoms; Nervous System Diseases	0.4	APOE	348	Seizures	phenotype	1	2016	ALL	Sign or Symptom	0.962
564		0.338		2000	0.0018685	C23	C0038002	P02649		Pathological Conditions, Signs and Symptoms	0.4	APOE	348	Splenomegaly	phenotype	1	2000	ALL	Finding	0.962
565		0.338		1994	0.0018685	C18	C0242339	P02649		Nutritional and Metabolic Diseases	0.4	APOE	348	Dyslipidemias	group	0.985	2020	ALL	Disease or Syndrome	0.962
566		0.338		1993	0.0018685	C10;F03	C0276496	P02649		Nervous System Diseases; Mental Disorders	0.4	APOE	348	Familial Alzheimer Disease (FAD)	disease	0.978	2018	ALL	Disease or Syndrome	0.962
567		0.338		1993	0.0018685	C10;F03	C0494463	P02649		Nervous System Diseases; Mental Disorders	0.4	APOE	348	Alzheimer Disease, Late Onset	disease	0.956	2020	ALL	Mental or Behavioral Dysfunction	0.962
568		0.338		1997	0.0018685	C10;C14	C0577631	P02649		Nervous System Diseases; Cardiovascular Diseases	0.4	APOE	348	Carotid Atherosclerosis	disease	0.867	2018	ALL	Disease or Syndrome	0.962
569	DTO_05007584	0.422		1997	0.046544	C23;C10;F03;F01	C0002622	P05067	Enzyme modulator	Pathological Conditions, Signs and Symptoms; Nervous System Diseases; Mental Disorders; Behavior and Behavior Mechanisms	0.4	APP	351	Amnesia	disease	1	2020	ALL	Mental or Behavioral Dysfunction	0.846
570	DTO_05007584	0.422		1988	0.046544	C18	C0002726	P05067	Enzyme modulator	Nutritional and Metabolic Diseases	0.4	APP	351	Amyloidosis	disease	0.981	2019	ALL	Disease or Syndrome	0.846
571	DTO_05007584	0.422		2004	0.046544	F03	C0003469	P05067	Enzyme modulator	Mental Disorders	0.4	APP	351	Anxiety Disorders	group	0.9	2017	ALL	Mental or Behavioral Dysfunction	0.846
572	DTO_05007584	0.422		1999	0.046544	F03	C0009241	P05067	Enzyme modulator	Mental Disorders	0.4	APP	351	Cognition Disorders	group	0.988	2020	ALL	Mental or Behavioral Dysfunction	0.846
573	DTO_05007584	0.422		1991	0.046544	C10;F03	C0011265	P05067	Enzyme modulator	Nervous System Diseases; Mental Disorders	0.4	APP	351	Presenile dementia	disease	0.981	2020	ALL	Mental or Behavioral Dysfunction	0.846
574	DTO_05007584	0.422		1993	0.046544	F03	C0234985	P05067	Enzyme modulator	Mental Disorders	0.4	APP	351	Mental deterioration	phenotype	0.956	2020	ALL	Mental or Behavioral Dysfunction	0.846
575	DTO_05007584	0.422		1988	0.046544	C10;F03	C0276496	P05067	Enzyme modulator	Nervous System Diseases; Mental Disorders	0.4	APP	351	Familial Alzheimer Disease (FAD)	disease	0.993	2019	ALL	Disease or Syndrome	0.846
576	DTO_05007584	0.422		1988	0.046544	C23	C0333463	P05067	Enzyme modulator	Pathological Conditions, Signs and Symptoms	0.4	APP	351	Senile Plaques	disease	0.988	2020	ALL	Acquired Abnormality	0.846
577	DTO_05007584	0.422		1991	0.046544	C10;F03	C0494463	P05067	Enzyme modulator	Nervous System Diseases; Mental Disorders	0.4	APP	351	Alzheimer Disease, Late Onset	disease	0.986	2019	ALL	Mental or Behavioral Dysfunction	0.846
578	DTO_05007584	0.422		1994	0.046544	C10	C0524851	P05067	Enzyme modulator	Nervous System Diseases	0.4	APP	351	Neurodegenerative Disorders	group	0.935	2019	ALL	Disease or Syndrome	0.846
579	DTO_05007584	0.422		1997	0.046544	C23;C10;F01	C0751295	P05067	Enzyme modulator	Pathological Conditions, Signs and Symptoms; Nervous System Diseases; Behavior and Behavior Mechanisms	0.4	APP	351	Memory Loss	phenotype	1	2020	ALL	Sign or Symptom	0.846
580	DTO_05007584	0.422		2003	0.046544	F03	C1270972	P05067	Enzyme modulator	Mental Disorders	0.4	APP	351	Mild cognitive disorder	disease	1	2019	ALL	Mental or Behavioral Dysfunction	0.846
581	DTO_05007584	0.422		1996	0.046544	C23	C2936349	P05067	Enzyme modulator	Pathological Conditions, Signs and Symptoms	0.4	APP	351	Plaque, Amyloid	disease	0.973	2019	ALL	Acquired Abnormality	0.846
582	DTO_05007624	0.526		2017	1.2588e-12	C23;C14	C0004238	Q13510	Enzyme	Pathological Conditions, Signs and Symptoms; Cardiovascular Diseases	0.4	ASAH1	427	Atrial Fibrillation	disease	1	2018	ALL	Disease or Syndrome	0.808
583	DTO_05007599	0.291		1993	0.55903	C04	C0001418	P10415	Signaling	Neoplasms	0.4	BCL2	596	Adenocarcinoma	group	0.911	2019	ALL	Neoplastic Process	0.885
584	DTO_05007599	0.291		1994	0.55903	C04	C0001430	P10415	Signaling	Neoplasms	0.4	BCL2	596	Adenoma	group	0.95	2011	ALL	Neoplastic Process	0.885
585	DTO_05007599	0.291		1994	0.55903	C04;C17	C0006142	P10415	Signaling	Neoplasms; Skin and Connective Tissue Diseases	0.4	BCL2	596	Malignant neoplasm of breast	disease	0.961	2020	ALL	Neoplastic Process	0.885
586	DTO_05007599	0.291		1994	0.55903	C04	C0007097	P10415	Signaling	Neoplasms	0.4	BCL2	596	Carcinoma	group	0.911	2018	ALL	Neoplastic Process	0.885
587	DTO_05007599	0.291		1994	0.55903	C06;C04	C0009402	P10415	Signaling	Digestive System Diseases; Neoplasms	0.4	BCL2	596	Colorectal Carcinoma	disease	0.978	2020	ALL	Neoplastic Process	0.885
588	DTO_05007599	0.291		1996	0.55903	C06;C04	C0009404	P10415	Signaling	Digestive System Diseases; Neoplasms	0.4	BCL2	596	Colorectal Neoplasms	group	1	2018	ALL	Neoplastic Process	0.885
589	DTO_05007599	0.291		1996	0.55903	C06;C04	C0014859	P10415	Signaling	Digestive System Diseases; Neoplasms	0.4	BCL2	596	Esophageal Neoplasms	group	1	2020	ALL	Neoplastic Process	0.885
590	DTO_05007599	0.291		1990	0.55903	C04	C0023467	P10415	Signaling	Neoplasms	0.4	BCL2	596	Leukemia, Myelocytic, Acute	disease	0.986	2020	ALL	Neoplastic Process	0.885
591	DTO_05007599	0.291		1992	0.55903	C04;C20;C15;C14	C0026764	P10415	Signaling	Neoplasms; Immune System Diseases; Hemic and Lymphatic Diseases; Cardiovascular Diseases	0.4	BCL2	596	Multiple Myeloma	disease	1	2020	ALL	Neoplastic Process	0.885
592	DTO_05007599	0.291		2009	0.55903	C23;C14	C0027051	P10415	Signaling	Pathological Conditions, Signs and Symptoms; Cardiovascular Diseases	0.4	BCL2	596	Myocardial Infarction	disease	1	2019	ALL	Disease or Syndrome	0.885
593	DTO_05007599	0.291		1999	0.55903	C04;C12	C0033578	P10415	Signaling	Neoplasms; Male Urogenital Diseases	0.4	BCL2	596	Prostatic Neoplasms	group	1	2018	ALL	Neoplastic Process	0.885
594	DTO_05007599	0.291		2000	0.55903	C04	C0039101	P10415	Signaling	Neoplasms	0.4	BCL2	596	synovial sarcoma	disease	0.867	2019	ALL	Neoplastic Process	0.885
595	DTO_05007599	0.291		1991	0.55903	C04;C20;C15	C0079744	P10415	Signaling	Neoplasms; Immune System Diseases; Hemic and Lymphatic Diseases	0.4	BCL2	596	Diffuse Large B-Cell Lymphoma	disease	0.964	2020	ALL	Neoplastic Process	0.885
596	DTO_05007599	0.291		1988	0.55903	C04;C20;C15	C0079745	P10415	Signaling	Neoplasms; Immune System Diseases; Hemic and Lymphatic Diseases	0.4	BCL2	596	Lymphoma, Large-Cell, Follicular	disease	1	2019	ALL	Neoplastic Process	0.885
597	DTO_05007599	0.291		1999	0.55903	C04	C0278996	P10415	Signaling	Neoplasms	0.4	BCL2	596	Malignant Head and Neck Neoplasm	disease	1	2015	ALL	Neoplastic Process	0.885
598	DTO_05007599	0.291		1994	0.55903	C04;C12	C0376358	P10415	Signaling	Neoplasms; Male Urogenital Diseases	0.4	BCL2	596	Malignant neoplasm of prostate	disease	1	2019	ALL	Neoplastic Process	0.885
599	DTO_05007599	0.291		1996	0.55903	C06;C04	C0546837	P10415	Signaling	Digestive System Diseases; Neoplasms	0.4	BCL2	596	Malignant neoplasm of esophagus	disease	1	2020	ALL	Neoplastic Process	0.885
600	DTO_05007599	0.291		1994	0.55903	C04;C17	C0678222	P10415	Signaling	Neoplasms; Skin and Connective Tissue Diseases	0.4	BCL2	596	Breast Carcinoma	disease	0.962	2020	ALL	Neoplastic Process	0.885
601	DTO_05007599	0.291		1998	0.55903	C04;C17	C1458155	P10415	Signaling	Neoplasms; Skin and Connective Tissue Diseases	0.4	BCL2	596	Mammary Neoplasms	group	0.978	2019	ALL	Neoplastic Process	0.885
602	DTO_05007599	0.291		1999	0.55903	C04;C20;C15	C1961099	P10415	Signaling	Neoplasms; Immune System Diseases; Hemic and Lymphatic Diseases	0.4	BCL2	596	Precursor T-Cell Lymphoblastic Leukemia-Lymphoma	disease	1	2020	ALL	Neoplastic Process	0.885
603	DTO_05007599	0.291		1988	0.55903	C04;C20;C15	C4721532	P10415	Signaling	Neoplasms; Immune System Diseases; Hemic and Lymphatic Diseases	0.4	BCL2	596	Lymphoma, Non-Hodgkin, Familial	disease	1	2019	ALL	Neoplastic Process	0.885
604		0.538		2011	0.9565	C06	C0009324	O75626		Digestive System Diseases	0.4	PRDM1	639	Ulcerative Colitis	disease	1	2016	ALL	Disease or Syndrome	0.731
605		0.538		2005	0.9565	C04;C20;C15	C0079744	O75626		Neoplasms; Immune System Diseases; Hemic and Lymphatic Diseases	0.4	PRDM1	639	Diffuse Large B-Cell Lymphoma	disease	0.889	2017	ALL	Neoplastic Process	0.731
606	DTO_05007584	0.507		2014	0.96351	C16;C17;C20;C14	C0398776	P05155	Enzyme modulator	Congenital, Hereditary, and Neonatal Diseases and Abnormalities; Skin and Connective Tissue Diseases; Immune System Diseases; Cardiovascular Diseases	0.4	SERPING1	710	Hereditary C1 esterase inhibitor deficiency - dysfunctional factor	disease	1	2014	ALL	Disease or Syndrome	0.769
607	DTO_05007584	0.507		1989	0.96351	C17;C20;C14	C2931758	P05155	Enzyme modulator	Skin and Connective Tissue Diseases; Immune System Diseases; Cardiovascular Diseases	0.4	SERPING1	710	Acquired angioedema	disease	1	2019	ALL	Disease or Syndrome	0.769
608	DTO_05007584	0.445		2017	0.90421	C13;C12	C2609414	P01024	Enzyme modulator	Female Urogenital Diseases and Pregnancy Complications; Male Urogenital Diseases	0.4	C3	718	Acute kidney injury	disease	1	2017	ALL	Injury or Poisoning	0.885
609	DTO_05007624	0.359		2006	1.6263e-10	C17;C05;C20	C0003873	P04040	Enzyme	Skin and Connective Tissue Diseases; Musculoskeletal Diseases; Immune System Diseases	0.4	CAT	847	Rheumatoid Arthritis	disease	0.917	2019	ALL	Disease or Syndrome	0.962
610	DTO_05007624	0.359		1995	1.6263e-10	C08;C20	C0004096	P04040	Enzyme	Respiratory Tract Diseases; Immune System Diseases	0.4	CAT	847	Asthma	disease	0.857	2019	ALL	Disease or Syndrome	0.962
611	DTO_05007624	0.359		1997	1.6263e-10	C04;C17	C0006142	P04040	Enzyme	Neoplasms; Skin and Connective Tissue Diseases	0.4	CAT	847	Malignant neoplasm of breast	disease	0.963	2019	ALL	Neoplastic Process	0.962
612	DTO_05007624	0.359		2001	1.6263e-10	C04	C0006826	P04040	Enzyme	Neoplasms	0.4	CAT	847	Malignant Neoplasms	group	0.968	2019	ALL	Neoplastic Process	0.962
613	DTO_05007624	0.359		2000	1.6263e-10	C18;C19	C0011849	P04040	Enzyme	Nutritional and Metabolic Diseases; Endocrine System Diseases	0.4	CAT	847	Diabetes Mellitus	group	0.976	2020	ALL	Disease or Syndrome	0.962
614	DTO_05007624	0.359		2001	1.6263e-10	C18;C20;C19	C0011854	P04040	Enzyme	Nutritional and Metabolic Diseases; Immune System Diseases; Endocrine System Diseases	0.4	CAT	847	Diabetes Mellitus, Insulin-Dependent	disease	0.923	2018	ALL	Disease or Syndrome	0.962
615	DTO_05007624	0.359		1992	1.6263e-10	C18;C19	C0011860	P04040	Enzyme	Nutritional and Metabolic Diseases; Endocrine System Diseases	0.4	CAT	847	Diabetes Mellitus, Non-Insulin-Dependent	disease	0.952	2019	ALL	Disease or Syndrome	0.962
616	DTO_05007624	0.359		2005	1.6263e-10	C17;C20	C0024141	P04040	Enzyme	Skin and Connective Tissue Diseases; Immune System Diseases	0.4	CAT	847	Lupus Erythematosus, Systemic	disease	0.818	2019	ALL	Disease or Syndrome	0.962
617	DTO_05007624	0.359		1986	1.6263e-10	C04	C0027651	P04040	Enzyme	Neoplasms	0.4	CAT	847	Neoplasms	group	1	2020	ALL	Neoplastic Process	0.962
618	DTO_05007624	0.359		1987	1.6263e-10	C04;C17	C0678222	P04040	Enzyme	Neoplasms; Skin and Connective Tissue Diseases	0.4	CAT	847	Breast Carcinoma	disease	0.964	2019	ALL	Neoplastic Process	0.962
619	DTO_02300001	0.573		1996	2.1404e-06	F03	C0030319	P32239	G-protein coupled receptor	Mental Disorders	0.4	CCKBR	887	Panic Disorder	disease	0.909	2012	ALL	Mental or Behavioral Dysfunction	0.615
620	DTO_05007575	0.446		1998	1.0857e-60	C14	C0010068	P16671	Receptor	Cardiovascular Diseases	0.4	CD36	948	Coronary heart disease	disease	1	2019	ALL	Disease or Syndrome	0.846
621	DTO_05007575	0.446		1992	1.0857e-60	C01	C0024530	P16671	Receptor	Infections	0.4	CD36	948	Malaria	disease	0.958	2019	ALL	Disease or Syndrome	0.846
622		0.363		1991	2.4476e-07	C04	C0023467	P16070		Neoplasms	0.4	CD44	960	Leukemia, Myelocytic, Acute	disease	1	2019	ALL	Neoplastic Process	0.962
623		0.363		1993	2.4476e-07	C06;C04	C0024623	P16070		Digestive System Diseases; Neoplasms	0.4	CD44	960	Malignant neoplasm of stomach	disease	0.982	2019	ALL	Neoplastic Process	0.962
624		0.363		1990	2.4476e-07	C23;C04	C0027627	P16070		Pathological Conditions, Signs and Symptoms; Neoplasms	0.4	CD44	960	Neoplasm Metastasis	phenotype	0.979	2020	ALL	Neoplastic Process	0.962
625		0.363		1996	2.4476e-07	C06;C04;C19	C0346647	P16070		Digestive System Diseases; Neoplasms; Endocrine System Diseases	0.4	CD44	960	Malignant neoplasm of pancreas	disease	0.933	2019	ALL	Neoplastic Process	0.962
626		0.468		2019	0.91924	F03	C0005586	Q08722		Mental Disorders	0.4	CD47	961	Bipolar Disorder	disease	1	2019	ALL	Mental or Behavioral Dysfunction	0.769
627	DTO_05007624	0.541		1999	1.1451e-07	C07	C0031106	P53634	Enzyme	Stomatognathic Diseases	0.4	CTSC	1075	Aggressive Periodontitis	disease	0.909	2019	ALL	Disease or Syndrome	0.731
628	DTO_05007624	0.466		2003	4.2013e-10	C23;C10	C0004134	P00450	Enzyme	Pathological Conditions, Signs and Symptoms; Nervous System Diseases	0.4	CP	1356	Ataxia	phenotype	1	2003	ALL	Sign or Symptom	0.846
629	DTO_05007624	0.466		1987	4.2013e-10	C16;C06;C18;C10	C0019202	P00450	Enzyme	Congenital, Hereditary, and Neonatal Diseases and Abnormalities; Digestive System Diseases; Nutritional and Metabolic Diseases; Nervous System Diseases	0.4	CP	1356	Hepatolenticular Degeneration	disease	0.906	2020	ALL	Disease or Syndrome	0.846
630	DTO_05007624	0.466		2004	4.2013e-10	C10	C0030567	P00450	Enzyme	Nervous System Diseases	0.4	CP	1356	Parkinson Disease	disease	0.938	2020	ALL	Disease or Syndrome	0.846
631	DTO_05007624	0.466		2003	4.2013e-10	C11	C0035304	P00450	Enzyme	Eye Diseases	0.4	CP	1356	Retinal Degeneration	phenotype	1	2003	ALL	Pathologic Function	0.846
632	DTO_05007624	0.466		2000	4.2013e-10	C18	C0282193	P00450	Enzyme	Nutritional and Metabolic Diseases	0.4	CP	1356	Iron Overload	disease	1	2019	ALL	Disease or Syndrome	0.846
633		0.436		1988	0.0039011	C10;F03	C0002395	P01034		Nervous System Diseases; Mental Disorders	0.4	CST3	1471	Alzheimer's Disease	disease	0.935	2019	ALL	Disease or Syndrome	0.808
634		0.436		2004	0.0039011	C14	C0007222	P01034		Cardiovascular Diseases	0.4	CST3	1471	Cardiovascular Diseases	group	0.96	2019	ALL	Disease or Syndrome	0.808
635		0.436		2006	0.0039011	C13;C12	C0022658	P01034		Female Urogenital Diseases and Pregnancy Complications; Male Urogenital Diseases	0.4	CST3	1471	Kidney Diseases	group	1	2020	ALL	Disease or Syndrome	0.808
636		0.436		2011	0.0039011	C13;C12	C0022660	P01034		Female Urogenital Diseases and Pregnancy Complications; Male Urogenital Diseases	0.4	CST3	1471	Kidney Failure, Acute	disease	1	2020	ALL	Disease or Syndrome	0.808
637	DTO_05007584	0.53	moderate	2016	0.0065562	C23;C10;F03;F01	C3714756	P04080	Enzyme modulator	Pathological Conditions, Signs and Symptoms; Nervous System Diseases; Mental Disorders; Behavior and Behavior Mechanisms	0.4	CSTB	1476	Intellectual Disability	group	1	2016	ALL	Mental or Behavioral Dysfunction	0.692
638	DTO_02300001	0.457		2001	0.061371	C14	C0010068	P49238	G-protein coupled receptor	Cardiovascular Diseases	0.4	CX3CR1	1524	Coronary heart disease	disease	1	2016	ALL	Disease or Syndrome	0.885
639	DTO_05007599	0.572		2012	0.016675	C17;C05;C20	C0003873	P53805	Signaling	Skin and Connective Tissue Diseases; Musculoskeletal Diseases; Immune System Diseases	0.4	RCAN1	1827	Rheumatoid Arthritis	disease	1	2019	ALL	Disease or Syndrome	0.808
640	DTO_05007599	0.572		1995	0.016675	C16;C10	C0013080	P53805	Signaling	Congenital, Hereditary, and Neonatal Diseases and Abnormalities; Nervous System Diseases	0.4	RCAN1	1827	Down Syndrome	disease	0.965	2019	ALL	Disease or Syndrome	0.808
641	DTO_05007599	0.38		1998	0.45504	C08;C20	C0004096	P05305	Signaling	Respiratory Tract Diseases; Immune System Diseases	0.4	EDN1	1906	Asthma	disease	1	2019	ALL	Disease or Syndrome	0.846
642	DTO_05007599	0.38		1997	0.45504	C14	C0007222	P05305	Signaling	Cardiovascular Diseases	0.4	EDN1	1906	Cardiovascular Diseases	group	0.958	2020	ALL	Disease or Syndrome	0.846
643	DTO_05007599	0.38		1996	0.45504	C13;C12	C0022658	P05305	Signaling	Female Urogenital Diseases and Pregnancy Complications; Male Urogenital Diseases	0.4	EDN1	1906	Kidney Diseases	group	1	2019	ALL	Disease or Syndrome	0.846
644	DTO_05007599	0.38		2007	0.45504	C23	C0030193	P05305	Signaling	Pathological Conditions, Signs and Symptoms	0.4	EDN1	1906	Pain	phenotype	0.933	2020	ALL	Sign or Symptom	0.846
645	DTO_05007599	0.38		2003	0.45504	C10;C14	C0038454	P05305	Signaling	Nervous System Diseases; Cardiovascular Diseases	0.4	EDN1	1906	Cerebrovascular accident	group	1	2019	ALL	Disease or Syndrome	0.846
646	DTO_05007599	0.38		1995	0.45504	C23;C10;C14	C0038525	P05305	Signaling	Pathological Conditions, Signs and Symptoms; Nervous System Diseases; Cardiovascular Diseases	0.4	EDN1	1906	Subarachnoid Hemorrhage	disease	1	2019	ALL	Disease or Syndrome	0.846
647	DTO_05007599	0.38		2009	0.45504	C08;C10	C0520679	P05305	Signaling	Respiratory Tract Diseases; Nervous System Diseases	0.4	EDN1	1906	Sleep Apnea, Obstructive	disease	1	2019	ALL	Disease or Syndrome	0.846
648	DTO_05007599	0.38		2013	0.45504		C3810332	P05305	Signaling		0.4	EDN1	1906	AURICULOCONDYLAR SYNDROME 3	disease	1	2013	ALL	Disease or Syndrome	0.846
649	DTO_03300101	0.497		2018	1.1953e-05	C23;C14	C0004238	P29320	Kinase	Pathological Conditions, Signs and Symptoms; Cardiovascular Diseases	0.4	EPHA3	2042	Atrial Fibrillation	disease	1	2018	ALL	Disease or Syndrome	0.692
650	DTO_03300101	0.497		2010	1.1953e-05	C04	C0006826	P29320	Kinase	Neoplasms	0.4	EPHA3	2042	Malignant Neoplasms	group	0.933	2019	ALL	Neoplastic Process	0.692
651	DTO_05007542	0.453		1994	0.96413	C04	C0023418	P11308	Transcription factor	Neoplasms	0.4	ERG	2078	leukemia	disease	1	2019	ALL	Neoplastic Process	0.808
652	DTO_05007542	0.453		1988	0.96413	C04	C0023467	P11308	Transcription factor	Neoplasms	0.4	ERG	2078	Leukemia, Myelocytic, Acute	disease	1	2019	ALL	Neoplastic Process	0.808
653	DTO_05007542	0.453		2006	0.96413	C04;C12	C0033578	P11308	Transcription factor	Neoplasms; Male Urogenital Diseases	0.4	ERG	2078	Prostatic Neoplasms	group	0.981	2019	ALL	Neoplastic Process	0.808
654	DTO_05007542	0.453		2005	0.96413	C04;C12	C0376358	P11308	Transcription factor	Neoplasms; Male Urogenital Diseases	0.4	ERG	2078	Malignant neoplasm of prostate	disease	0.971	2020	ALL	Neoplastic Process	0.808
655	DTO_05007542	0.453		1994	0.96413	C04	C0553580	P11308	Transcription factor	Neoplasms	0.4	ERG	2078	Ewings sarcoma	disease	0.941	2019	ALL	Neoplastic Process	0.808
656	DTO_05007542	0.453		1990	0.96413	C04;C20;C15	C1961102	P11308	Transcription factor	Neoplasms; Immune System Diseases; Hemic and Lymphatic Diseases	0.4	ERG	2078	Precursor Cell Lymphoblastic Leukemia Lymphoma	disease	0.909	2017	ALL	Neoplastic Process	0.808
657	DTO_05007542	0.548		1992	0.99888	C04;C17	C0678222	P15036	Transcription factor	Neoplasms; Skin and Connective Tissue Diseases	0.4	ETS2	2114	Breast Carcinoma	disease	1	2013	ALL	Neoplastic Process	0.808
658	DTO_05007620	0.48		2004	2.0054e-06	C01	C0024530	P12318	Cell adhesion	Infections	0.4	FCGR2A	2212	Malaria	disease	0.923	2017	ALL	Disease or Syndrome	0.769
659		0.547		NA	0.92613	C16;C04;C13;C12	C0027708	O75487		Congenital, Hereditary, and Neonatal Diseases and Abnormalities; Neoplasms; Female Urogenital Diseases and Pregnancy Complications; Male Urogenital Diseases	0.4	GPC4	2239	Nephroblastoma	disease	NA	NA	ALL	Neoplastic Process	0.769
660	DTO_05007624	0.489		2003	0.08824	C04;C13;C12	C0022665	P07954	Enzyme	Neoplasms; Female Urogenital Diseases and Pregnancy Complications; Male Urogenital Diseases	0.4	FH	2271	Kidney Neoplasm	disease	0.9	2018	ALL	Neoplastic Process	0.846
661	DTO_05007624	0.489		2003	0.08824	C04;C13;C12	C1378703	P07954	Enzyme	Neoplasms; Female Urogenital Diseases and Pregnancy Complications; Male Urogenital Diseases	0.4	FH	2271	Renal carcinoma	disease	0.962	2020	ALL	Neoplastic Process	0.846
662	DTO_05007599	0.365		1992	0.0014045	C04	C0007097	P02751	Signaling	Neoplasms	0.4	FN1	2335	Carcinoma	group	1	2019	ALL	Neoplastic Process	0.962
663	DTO_05007599	0.365		1995	0.0014045	C06;C04	C0009402	P02751	Signaling	Digestive System Diseases; Neoplasms	0.4	FN1	2335	Colorectal Carcinoma	disease	1	2019	ALL	Neoplastic Process	0.962
664	DTO_05007599	0.365		1990	0.0014045	C18;C19	C0011849	P02751	Signaling	Nutritional and Metabolic Diseases; Endocrine System Diseases	0.4	FN1	2335	Diabetes Mellitus	group	1	2019	ALL	Disease or Syndrome	0.962
665	DTO_05007599	0.365		1991	0.0014045	C04	C0017636	P02751	Signaling	Neoplasms	0.4	FN1	2335	Glioblastoma	disease	1	2019	ALL	Neoplastic Process	0.962
666	DTO_05007599	0.365		1992	0.0014045	C08	C0034069	P02751	Signaling	Respiratory Tract Diseases	0.4	FN1	2335	Pulmonary Fibrosis	disease	1	2019	ALL	Disease or Syndrome	0.962
667	DTO_05007599	0.365		2012	0.0014045	C13;C12	C0041956	P02751	Signaling	Female Urogenital Diseases and Pregnancy Complications; Male Urogenital Diseases	0.4	FN1	2335	Ureteral obstruction	phenotype	1	2020	ALL	Disease or Syndrome	0.962
668	DTO_05007599	0.365		1997	0.0014045	C04;C17	C0678222	P02751	Signaling	Neoplasms; Skin and Connective Tissue Diseases	0.4	FN1	2335	Breast Carcinoma	disease	1	2020	ALL	Neoplastic Process	0.962
669	DTO_05007599	0.365		2002	0.0014045	C04;C17	C1458155	P02751	Signaling	Neoplasms; Skin and Connective Tissue Diseases	0.4	FN1	2335	Mammary Neoplasms	group	1	2019	ALL	Neoplastic Process	0.962
670	DTO_05007599	0.365		1991	0.0014045	C04	C1621958	P02751	Signaling	Neoplasms	0.4	FN1	2335	Glioblastoma Multiforme	disease	1	2019	ALL	Neoplastic Process	0.962
671		0.522		1998	0.12642	C16;C10	C0027794	P15328		Congenital, Hereditary, and Neonatal Diseases and Abnormalities; Nervous System Diseases	0.4	FOLR1	2348	Neural Tube Defects	group	1	2019	ALL	Congenital Abnormality	0.885
672		0.522	strong	2015	0.12642	C23;C10	C0036572	P15328		Pathological Conditions, Signs and Symptoms; Nervous System Diseases	0.4	FOLR1	2348	Seizures	phenotype	1	2015	ALL	Sign or Symptom	0.885
673		0.522		1991	0.12642	C04;C13;C19	C0919267	P15328		Neoplasms; Female Urogenital Diseases and Pregnancy Complications; Endocrine System Diseases	0.4	FOLR1	2348	ovarian neoplasm	disease	0.818	2019	ALL	Neoplastic Process	0.885
674		0.522		1991	0.12642	C04;C13;C19	C1140680	P15328		Neoplasms; Female Urogenital Diseases and Pregnancy Complications; Endocrine System Diseases	0.4	FOLR1	2348	Malignant neoplasm of ovary	disease	0.857	2019	ALL	Neoplastic Process	0.885
675		0.522		2011	0.12642	C23;C10;F03;F01	C3714756	P15328		Pathological Conditions, Signs and Symptoms; Nervous System Diseases; Mental Disorders; Behavior and Behavior Mechanisms	0.4	FOLR1	2348	Intellectual Disability	group	1	2011	ALL	Mental or Behavioral Dysfunction	0.885
676	DTO_05007542	0.411		1991	0.26176	C04;C17	C0006142	P01100	Transcription factor	Neoplasms; Skin and Connective Tissue Diseases	0.4	FOS	2353	Malignant neoplasm of breast	disease	1	2018	ALL	Neoplastic Process	0.885
677	DTO_05007542	0.411		1991	0.26176	C04;C17	C0678222	P01100	Transcription factor	Neoplasms; Skin and Connective Tissue Diseases	0.4	FOS	2353	Breast Carcinoma	disease	1	2018	ALL	Neoplastic Process	0.885
678	DTO_05007542	0.411		1996	0.26176	C06;C04	C2239176	P01100	Transcription factor	Digestive System Diseases; Neoplasms	0.4	FOS	2353	Liver carcinoma	disease	0.941	2019	ALL	Neoplastic Process	0.885
679		0.623	strong	1993	2.6956e-08	C23;C10	C0036572	P04066		Pathological Conditions, Signs and Symptoms; Nervous System Diseases	0.4	FUCA1	2517	Seizures	phenotype	1	1993	ALL	Sign or Symptom	0.577
680		0.623	strong	1992	2.6956e-08	C23;C10;F03;F01	C3714756	P04066		Pathological Conditions, Signs and Symptoms; Nervous System Diseases; Mental Disorders; Behavior and Behavior Mechanisms	0.4	FUCA1	2517	Intellectual Disability	group	1	1992	ALL	Mental or Behavioral Dysfunction	0.577
681	DTO_01300327	0.563		2002	0.91489	C23;C10	C0004134	P14867	Ion channel	Pathological Conditions, Signs and Symptoms; Nervous System Diseases	0.4	GABRA1	2554	Ataxia	phenotype	1	2002	ALL	Sign or Symptom	0.577
682		0.604	strong	2010	5.2142e-15	C23;C10	C0036572	P54803		Pathological Conditions, Signs and Symptoms; Nervous System Diseases	0.4	GALC	2581	Seizures	phenotype	1	2010	ALL	Sign or Symptom	0.615
683	DTO_05007527	0.393		2000	0.15523	C04;C17	C0006142	P17302	Cell-cell junction	Neoplasms; Skin and Connective Tissue Diseases	0.4	GJA1	2697	Malignant neoplasm of breast	disease	1	2019	ALL	Neoplastic Process	0.885
684	DTO_05007527	0.393		2002	0.15523	C04;C12	C0376358	P17302	Cell-cell junction	Neoplasms; Male Urogenital Diseases	0.4	GJA1	2697	Malignant neoplasm of prostate	disease	1	2019	ALL	Neoplastic Process	0.885
685	DTO_05007527	0.393		2000	0.15523	C04;C17	C0678222	P17302	Cell-cell junction	Neoplasms; Skin and Connective Tissue Diseases	0.4	GJA1	2697	Breast Carcinoma	disease	1	2019	ALL	Neoplastic Process	0.885
686	DTO_05007527	0.393		2001	0.15523	C04;C17	C1458155	P17302	Cell-cell junction	Neoplasms; Skin and Connective Tissue Diseases	0.4	GJA1	2697	Mammary Neoplasms	group	1	2019	ALL	Neoplastic Process	0.885
687	DTO_05007527	0.393		2001	0.15523		C3275750	P17302	Cell-cell junction		0.4	GJA1	2697	ATRIOVENTRICULAR SEPTAL DEFECT 3	disease	1	2001	ALL	Disease or Syndrome	0.885
688	DTO_05007405	0.678	strong	2015	0.03103	C23;C10	C0036572	P17900	Transporter	Pathological Conditions, Signs and Symptoms; Nervous System Diseases	0.4	GM2A	2760	Seizures	phenotype	1	2015	ALL	Sign or Symptom	0.692
689	DTO_05007584	0.563		2010	0.88941	C04;C11	C0346388	P29992	Enzyme modulator	Neoplasms; Eye Diseases	0.4	GNA11	2767	Malignant melanoma of choroid	disease	1	2013	ALL	Neoplastic Process	0.731
690	DTO_05007530	0.475	strong	1990	3.8905e-11	C18	C0002726	P06396	Cellular structure	Nutritional and Metabolic Diseases	0.4	GSN	2934	Amyloidosis	disease	1	2020	ALL	Disease or Syndrome	0.885
691	DTO_05007530	0.475		1996	3.8905e-11	C04;C17	C0006142	P06396	Cellular structure	Neoplasms; Skin and Connective Tissue Diseases	0.4	GSN	2934	Malignant neoplasm of breast	disease	1	2018	ALL	Neoplastic Process	0.885
692	DTO_05007530	0.475		1990	3.8905e-11	C16;C18;C11	C1628319	P06396	Cellular structure	Congenital, Hereditary, and Neonatal Diseases and Abnormalities; Nutritional and Metabolic Diseases; Eye Diseases	0.4	GSN	2934	Lattice corneal dystrophy Type II	disease	0.909	2019	ALL	Disease or Syndrome	0.885
693		0.641		2018	0.11297	C23;C14	C0004238	P04921		Pathological Conditions, Signs and Symptoms; Cardiovascular Diseases	0.4	GYPC	2995	Atrial Fibrillation	disease	1	2018	ALL	Disease or Syndrome	0.654
694		0.441		1988	0.86061	C13;C12;C15	C0019061	P08603		Female Urogenital Diseases and Pregnancy Complications; Male Urogenital Diseases; Hemic and Lymphatic Diseases	0.4	CFH	3075	Hemolytic-Uremic Syndrome	disease	0.989	2019	ALL	Disease or Syndrome	0.885
695		0.441		2006	0.86061	C01	C0025303	P08603		Infections	0.4	CFH	3075	Meningococcal Infections	group	1	2019	ALL	Disease or Syndrome	0.885
696		0.441	strong	2012	0.86061		C4087273	P08603			0.4	CFH	3075	C3 glomerulopathy	disease	1	2018	ALL	Disease or Syndrome	0.885
697	DTO_05007584	0.544		1996	0.96283	C04;C17	C0006142	P24593	Enzyme modulator	Neoplasms; Skin and Connective Tissue Diseases	0.4	IGFBP5	3488	Malignant neoplasm of breast	disease	0.941	2018	ALL	Neoplastic Process	0.692
698	DTO_05007584	0.544		1993	0.96283	C04;C17	C0678222	P24593	Enzyme modulator	Neoplasms; Skin and Connective Tissue Diseases	0.4	IGFBP5	3488	Breast Carcinoma	disease	0.938	2018	ALL	Neoplastic Process	0.692
699	DTO_05007575	0.474		1999	0.00023013	C08;C20	C0004096	P24394	Receptor	Respiratory Tract Diseases; Immune System Diseases	0.4	IL4R	3566	Asthma	disease	0.954	2020	ALL	Disease or Syndrome	0.846
700	DTO_05007575	0.474		2002	0.00023013	C17	C0013595	P24394	Receptor	Skin and Connective Tissue Diseases	0.4	IL4R	3566	Eczema	disease	1	2020	ALL	Disease or Syndrome	0.846
701	DTO_05007575	0.525		1999	9.5287e-19	C16;C17	C0080333	P16144	Receptor	Congenital, Hereditary, and Neonatal Diseases and Abnormalities; Skin and Connective Tissue Diseases	0.4	ITGB4	3691	Weber-Cockayne Syndrome	disease	1	2002	ALL	Disease or Syndrome	0.731
702	DTO_01300327	0.522		2000	0.99593	C04	C0027651	Q12809	Ion channel	Neoplasms	0.4	KCNH2	3757	Neoplasms	group	1	2019	ALL	Neoplastic Process	0.731
703	DTO_01300327	0.522	strong	2017	0.99593	C23;C14	C0151879	Q12809	Ion channel	Pathological Conditions, Signs and Symptoms; Cardiovascular Diseases	0.4	KCNH2	3757	Shortened QT interval	phenotype	1	2017	ALL	Finding	0.731
704	DTO_05007542	0.623		2008	0.99996	C23;C10	C0036572	P51826	Transcription factor	Pathological Conditions, Signs and Symptoms; Nervous System Diseases	0.4	AFF3	3899	Seizures	phenotype	1	2008	ALL	Sign or Symptom	0.692
705		0.546		2016	2.679e-07	C23;C06	C0023890	Q08380		Pathological Conditions, Signs and Symptoms; Digestive System Diseases	0.4	LGALS3BP	3959	Liver Cirrhosis	disease	1	2020	ALL	Disease or Syndrome	0.769
706		0.546		2016	2.679e-07	C23;C06	C0239946	Q08380		Pathological Conditions, Signs and Symptoms; Digestive System Diseases	0.4	LGALS3BP	3959	Fibrosis, Liver	disease	0.974	2019	ALL	Disease or Syndrome	0.769
707		0.606		2018	1.813e-07		C4748930	P48449			0.4	LSS	4047	HYPOTRICHOSIS 14	disease	1	2018	ALL	Disease or Syndrome	0.654
708	DTO_05007624	0.579		2017	0.99951	C10;F03	C0021603	O00470	Enzyme	Nervous System Diseases; Mental Disorders	0.4	MEIS1	4211	Sleep Initiation and Maintenance Disorders	disease	1	2017	ALL	Disease or Syndrome	0.615
709	DTO_05007624	0.385		1998	7.7197e-18	C14	C0004153	P03956	Enzyme	Cardiovascular Diseases	0.4	MMP1	4312	Atherosclerosis	disease	1	2018	ALL	Disease or Syndrome	0.885
710	DTO_05007624	0.385		2000	7.7197e-18	C06;C04	C0009402	P03956	Enzyme	Digestive System Diseases; Neoplasms	0.4	MMP1	4312	Colorectal Carcinoma	disease	0.931	2019	ALL	Neoplastic Process	0.885
711	DTO_05007624	0.385		1993	7.7197e-18	C23;C04	C0027627	P03956	Enzyme	Pathological Conditions, Signs and Symptoms; Neoplasms	0.4	MMP1	4312	Neoplasm Metastasis	phenotype	0.989	2020	ALL	Neoplastic Process	0.885
712	DTO_05007624	0.385		2001	7.7197e-18	C04;C08	C0242379	P03956	Enzyme	Neoplasms; Respiratory Tract Diseases	0.4	MMP1	4312	Malignant neoplasm of lung	disease	0.842	2019	ALL	Neoplastic Process	0.885
713	DTO_05007584	0.599		1995	3.4206e-18	C01;C08	C0021400	P20591	Enzyme modulator	Infections; Respiratory Tract Diseases	0.4	MX1	4599	Influenza	disease	1	2019	ALL	Disease or Syndrome	0.731
714		0.415		2008	0.99999	F03	C1269683	P13591		Mental Disorders	0.4	NCAM1	4684	Major Depressive Disorder	disease	1	2018	ALL	Mental or Behavioral Dysfunction	0.885
715	DTO_03300101	0.653		2018	0.97169	C23;C14	C0004238	Q13177	Kinase	Pathological Conditions, Signs and Symptoms; Cardiovascular Diseases	0.4	PAK2	5062	Atrial Fibrillation	disease	1	2018	ALL	Disease or Syndrome	0.538
716		0.564		NA	4.0172e-58	C16;C05;C19	C0878659	O95613		Congenital, Hereditary, and Neonatal Diseases and Abnormalities; Musculoskeletal Diseases; Endocrine System Diseases	0.4	PCNT	5116	Disproportionate short stature	phenotype	NA	NA	ALL	Finding	0.808
717	DTO_03300101	0.416		2014	0.9041	C23;C10	C0013421	P09619	Kinase	Pathological Conditions, Signs and Symptoms; Nervous System Diseases	0.4	PDGFRB	5159	Dystonia	phenotype	1	2015	ALL	Sign or Symptom	0.846
718	DTO_03300101	0.416		NA	0.9041	C15	C1851585	P09619	Kinase	Hemic and Lymphatic Diseases	0.4	PDGFRB	5159	MYELOPROLIFERATIVE DISORDER, CHRONIC, WITH EOSINOPHILIA	disease	NA	NA	ALL	Disease or Syndrome	0.846
719	DTO_05007624	0.582		2013	0.0027913	C23	C0005612	Q13822	Enzyme	Pathological Conditions, Signs and Symptoms	0.4	ENPP2	5168	Birth Weight	phenotype	1	2019	ALL	Organism Attribute	0.769
720	DTO_03300101	0.482		1998	0.8549	C06;C04	C2239176	P14618	Kinase	Digestive System Diseases; Neoplasms	0.4	PKM	5315	Liver carcinoma	disease	1	2020	ALL	Neoplastic Process	0.808
721	DTO_05007530	0.606		2017	3.1147e-18	C23;C14	C0004238	Q99959	Cellular structure	Pathological Conditions, Signs and Symptoms; Cardiovascular Diseases	0.4	PKP2	5318	Atrial Fibrillation	disease	1	2018	ALL	Disease or Syndrome	0.538
722	DTO_05007616	0.528		2006	0.16843	F01	C0344315	P60903	Calcium-binding protein	Behavior and Behavior Mechanisms	0.4	S100A10	6281	Depressed mood	phenotype	1	2019	ALL	Mental or Behavioral Dysfunction	0.769
723	DTO_05007616	0.383		1996	0.04387	F03	C0011581	P04271	Calcium-binding protein	Mental Disorders	0.4	S100B	6285	Depressive disorder	disease	1	2020	ALL	Mental or Behavioral Dysfunction	0.923
724	DTO_05007616	0.383		1988	0.04387	C16;C10	C0013080	P04271	Calcium-binding protein	Congenital, Hereditary, and Neonatal Diseases and Abnormalities; Nervous System Diseases	0.4	S100B	6285	Down Syndrome	disease	1	2019	ALL	Disease or Syndrome	0.923
725	DTO_05007616	0.383		2005	0.04387	F03	C0036341	P04271	Calcium-binding protein	Mental Disorders	0.4	S100B	6285	Schizophrenia	disease	1	2020	ALL	Mental or Behavioral Dysfunction	0.923
726	DTO_05007530	0.641		1999	0.0020725	C14	C0007193	Q92629	Cellular structure	Cardiovascular Diseases	0.4	SGCD	6444	Cardiomyopathy, Dilated	group	1	2018	ALL	Disease or Syndrome	0.615
727	DTO_05007530	0.641	strong	1996	0.0020725	C16;C05;C10	C0686353	Q92629	Cellular structure	Congenital, Hereditary, and Neonatal Diseases and Abnormalities; Musculoskeletal Diseases; Nervous System Diseases	0.4	SGCD	6444	Muscular Dystrophies, Limb-Girdle	group	0.895	2019	ALL	Disease or Syndrome	0.615
728	DTO_05007405	0.388		2004	0.9941	C04;C17	C0006142	P11166	Transporter	Neoplasms; Skin and Connective Tissue Diseases	0.4	SLC2A1	6513	Malignant neoplasm of breast	disease	0.97	2019	ALL	Neoplastic Process	0.808
729	DTO_05007405	0.388		1990	0.9941	C18;C19	C0011860	P11166	Transporter	Nutritional and Metabolic Diseases; Endocrine System Diseases	0.4	SLC2A1	6513	Diabetes Mellitus, Non-Insulin-Dependent	disease	0.853	2020	ALL	Disease or Syndrome	0.808
730	DTO_05007405	0.388		2016	0.9941	C23;C10	C0037772	P11166	Transporter	Pathological Conditions, Signs and Symptoms; Nervous System Diseases	0.4	SLC2A1	6513	Spastic Paraplegia	disease	1	2016	ALL	Disease or Syndrome	0.808
731	DTO_05007405	0.388	strong	2016	0.9941	C11	C0086543	P11166	Transporter	Eye Diseases	0.4	SLC2A1	6513	Cataract	disease	1	2016	ALL	Acquired Abnormality	0.808
732	DTO_05007405	0.388		1998	0.9941	C23;C10	C0494475	P11166	Transporter	Pathological Conditions, Signs and Symptoms; Nervous System Diseases	0.4	SLC2A1	6513	Tonic - clonic seizures	disease	1	2001	ALL	Disease or Syndrome	0.808
733	DTO_05007405	0.388	strong	2011	0.9941		C0677598	P11166	Transporter		0.4	SLC2A1	6513	Stomatocytosis Result	phenotype	1	2012	ALL	Laboratory or Test Result	0.808
734	DTO_05007405	0.388		2004	0.9941	C04;C17	C0678222	P11166	Transporter	Neoplasms; Skin and Connective Tissue Diseases	0.4	SLC2A1	6513	Breast Carcinoma	disease	0.969	2019	ALL	Neoplastic Process	0.808
735	DTO_05007405	0.388		1993	0.9941	C06;C04	C2239176	P11166	Transporter	Digestive System Diseases; Neoplasms	0.4	SLC2A1	6513	Liver carcinoma	disease	1	2019	ALL	Neoplastic Process	0.808
736	DTO_05007405	0.388	definitive	1989	0.9941		C3149117	P11166	Transporter		0.4	SLC2A1	6513	GLUT1 DEFICIENCY SYNDROME 1, AUTOSOMAL RECESSIVE	disease	1	2017	ALL	Disease or Syndrome	0.808
737	DTO_05007557	0.595	strong	2014	0.70858	C16;C05;C07	C0008925	P14678	Nucleic acid binding	Congenital, Hereditary, and Neonatal Diseases and Abnormalities; Musculoskeletal Diseases; Stomatognathic Diseases	0.4	SNRPB	6628	Cleft Palate	disease	1	2014	ALL	Congenital Abnormality	0.731
738	DTO_05007624	0.379		2001	0.1773	C18;C19	C0011849	P00441	Enzyme	Nutritional and Metabolic Diseases; Endocrine System Diseases	0.4	SOD1	6647	Diabetes Mellitus	group	1	2019	ALL	Disease or Syndrome	0.962
739	DTO_05007624	0.379		2001	0.1773	C18;C19	C0011860	P00441	Enzyme	Nutritional and Metabolic Diseases; Endocrine System Diseases	0.4	SOD1	6647	Diabetes Mellitus, Non-Insulin-Dependent	disease	0.929	2019	ALL	Disease or Syndrome	0.962
740	DTO_05007624	0.379		1977	0.1773	C16;C10	C0013080	P00441	Enzyme	Congenital, Hereditary, and Neonatal Diseases and Abnormalities; Nervous System Diseases	0.4	SOD1	6647	Down Syndrome	disease	1	2017	ALL	Disease or Syndrome	0.962
741	DTO_05007624	0.379		1993	0.1773	C10	C0030567	P00441	Enzyme	Nervous System Diseases	0.4	SOD1	6647	Parkinson Disease	disease	0.971	2020	ALL	Disease or Syndrome	0.962
742	DTO_05007624	0.379		1989	0.1773	C18;C10	C4551993	P00441	Enzyme	Nutritional and Metabolic Diseases; Nervous System Diseases	0.4	SOD1	6647	Amyotrophic Lateral Sclerosis, Familial	disease	1	2020	ALL	Disease or Syndrome	0.962
743		0.419		2010	0.99772	C04;C08	C0242379	P48436		Neoplasms; Respiratory Tract Diseases	0.4	SOX9	6662	Malignant neoplasm of lung	disease	1	2020	ALL	Neoplastic Process	0.846
744		0.419		2011	0.99772	C16;C13;C12;C19	C0266361	P48436		Congenital, Hereditary, and Neonatal Diseases and Abnormalities; Female Urogenital Diseases and Pregnancy Complications; Male Urogenital Diseases; Endocrine System Diseases	0.4	SOX9	6662	True Hermaphroditism (disorder)	disease	1	2011	ALL	Congenital Abnormality	0.846
745	DTO_05007599	0.445		1995	0.89148	C06;C04	C0009402	P09486	Signaling	Digestive System Diseases; Neoplasms	0.4	SPARC	6678	Colorectal Carcinoma	disease	1	2019	ALL	Neoplastic Process	0.846
746		0.353		1997	2.146e-06	C04;C17	C0006142	P10451		Neoplasms; Skin and Connective Tissue Diseases	0.4	SPP1	6696	Malignant neoplasm of breast	disease	0.986	2019	ALL	Neoplastic Process	0.885
747		0.353		1996	2.146e-06	C23;C04	C0027627	P10451		Pathological Conditions, Signs and Symptoms; Neoplasms	0.4	SPP1	6696	Neoplasm Metastasis	phenotype	0.989	2020	ALL	Neoplastic Process	0.885
748		0.353		2002	2.146e-06	C23;C13;C12	C0033687	P10451		Pathological Conditions, Signs and Symptoms; Female Urogenital Diseases and Pregnancy Complications; Male Urogenital Diseases	0.4	SPP1	6696	Proteinuria	phenotype	1	2002	ALL	Finding	0.885
749		0.353		2006	2.146e-06	C23;C06	C0239946	P10451		Pathological Conditions, Signs and Symptoms; Digestive System Diseases	0.4	SPP1	6696	Fibrosis, Liver	disease	1	2019	ALL	Disease or Syndrome	0.885
750		0.353		1996	2.146e-06	C04;C08	C0242379	P10451		Neoplasms; Respiratory Tract Diseases	0.4	SPP1	6696	Malignant neoplasm of lung	disease	0.966	2019	ALL	Neoplastic Process	0.885
751		0.353		1997	2.146e-06	C04;C17	C0678222	P10451		Neoplasms; Skin and Connective Tissue Diseases	0.4	SPP1	6696	Breast Carcinoma	disease	0.986	2019	ALL	Neoplastic Process	0.885
752		0.353		2002	2.146e-06	C04;C17	C1458155	P10451		Neoplasms; Skin and Connective Tissue Diseases	0.4	SPP1	6696	Mammary Neoplasms	group	0.95	2019	ALL	Neoplastic Process	0.885
753	DTO_05007542	0.433		1996	0.83661	C16;C14	C0018798	O43435	Transcription factor	Congenital, Hereditary, and Neonatal Diseases and Abnormalities; Cardiovascular Diseases	0.4	TBX1	6899	Congenital Heart Defects	group	1	2018	ALL	Congenital Abnormality	0.808
754	DTO_05007624	0.585		2000	1.2918e-09	C16;C18	C0018995	Q9UP52	Enzyme	Congenital, Hereditary, and Neonatal Diseases and Abnormalities; Nutritional and Metabolic Diseases	0.4	TFR2	7036	Hemochromatosis	disease	1	2017	ALL	Disease or Syndrome	0.615
755		0.409		2004	0.9949	C20	C0004364	P19438		Immune System Diseases	0.4	TNFRSF1A	7132	Autoimmune Diseases	group	0.923	2019	ALL	Disease or Syndrome	0.923
756		0.409		2011	0.9949	C23;C06	C0008312	P19438		Pathological Conditions, Signs and Symptoms; Digestive System Diseases	0.4	TNFRSF1A	7132	Primary biliary cirrhosis	disease	1	2017	ALL	Disease or Syndrome	0.923
757		0.409		2011	0.9949	C23;C06	C0023892	P19438		Pathological Conditions, Signs and Symptoms; Digestive System Diseases	0.4	TNFRSF1A	7132	Biliary cirrhosis	disease	1	2011	ALL	Disease or Syndrome	0.923
758	DTO_05007530	0.53	strong	2002	0.00023947	C05;C10	C0206157	P07951	Cellular structure	Musculoskeletal Diseases; Nervous System Diseases	0.4	TPM2	7169	Myopathies, Nemaline	disease	0.941	2018	ALL	Disease or Syndrome	0.654
759	DTO_05007530	0.53	strong	2006	0.00023947	C16;C05	C0265213	P07951	Cellular structure	Congenital, Hereditary, and Neonatal Diseases and Abnormalities; Musculoskeletal Diseases	0.4	TPM2	7169	Distal arthrogryposis syndrome	disease	1	2020	ALL	Disease or Syndrome	0.654
760	DTO_05007378	0.498		2009	1	C04	C0027651	O15550	Epigenetic regulator	Neoplasms	0.4	KDM6A	7403	Neoplasms	group	1	2020	ALL	Neoplastic Process	0.769
761	DTO_05007378	0.498		2012	1		C3275495	O15550	Epigenetic regulator		0.4	KDM6A	7403	KABUKI SYNDROME 2	disease	1	2019	ALL	Disease or Syndrome	0.769
762	DTO_00102000	0.352		1994	1.6787e-05	C04;C17	C0006142	P11473	Nuclear receptor	Neoplasms; Skin and Connective Tissue Diseases	0.4	VDR	7421	Malignant neoplasm of breast	disease	0.919	2019	ALL	Neoplastic Process	0.885
763	DTO_00102000	0.352		1996	1.6787e-05	C04	C0006826	P11473	Nuclear receptor	Neoplasms	0.4	VDR	7421	Malignant Neoplasms	group	0.956	2019	ALL	Neoplastic Process	0.885
764	DTO_00102000	0.352		1996	1.6787e-05	C19	C0020503	P11473	Nuclear receptor	Endocrine System Diseases	0.4	VDR	7421	Hyperparathyroidism, Secondary	disease	0.947	2020	ALL	Disease or Syndrome	0.885
765	DTO_00102000	0.352		2001	1.6787e-05	C14	C0020538	P11473	Nuclear receptor	Cardiovascular Diseases	0.4	VDR	7421	Hypertensive disease	group	1	2019	ALL	Disease or Syndrome	0.885
766	DTO_00102000	0.352		1999	1.6787e-05	C20;C10	C0026769	P11473	Nuclear receptor	Immune System Diseases; Nervous System Diseases	0.4	VDR	7421	Multiple Sclerosis	disease	0.891	2019	ALL	Disease or Syndrome	0.885
767	DTO_00102000	0.352		1999	1.6787e-05	C04	C0027651	P11473	Nuclear receptor	Neoplasms	0.4	VDR	7421	Neoplasms	group	0.957	2020	ALL	Neoplastic Process	0.885
768	DTO_00102000	0.352		2002	1.6787e-05	C04;C12	C0033578	P11473	Nuclear receptor	Neoplasms; Male Urogenital Diseases	0.4	VDR	7421	Prostatic Neoplasms	group	1	2018	ALL	Neoplastic Process	0.885
769	DTO_00102000	0.352		1998	1.6787e-05	C18	C0042870	P11473	Nuclear receptor	Nutritional and Metabolic Diseases	0.4	VDR	7421	Vitamin D Deficiency	disease	0.933	2019	ALL	Disease or Syndrome	0.885
770	DTO_00102000	0.352		1996	1.6787e-05	C04;C12	C0376358	P11473	Nuclear receptor	Neoplasms; Male Urogenital Diseases	0.4	VDR	7421	Malignant neoplasm of prostate	disease	0.891	2019	ALL	Neoplastic Process	0.885
771	DTO_00102000	0.352		1994	1.6787e-05	C04;C17	C0678222	P11473	Nuclear receptor	Neoplasms; Skin and Connective Tissue Diseases	0.4	VDR	7421	Breast Carcinoma	disease	0.909	2019	ALL	Neoplastic Process	0.885
772	DTO_00102000	0.352		2003	1.6787e-05	C04;C17	C1458155	P11473	Nuclear receptor	Neoplasms; Skin and Connective Tissue Diseases	0.4	VDR	7421	Mammary Neoplasms	group	0.895	2019	ALL	Neoplastic Process	0.885
773	DTO_00102000	0.352		1991	1.6787e-05	C16;C18;C13;C05;C12	C3536983	P11473	Nuclear receptor	Congenital, Hereditary, and Neonatal Diseases and Abnormalities; Nutritional and Metabolic Diseases; Female Urogenital Diseases and Pregnancy Complications; Musculoskeletal Diseases; Male Urogenital Diseases	0.4	VDR	7421	Familial Hypophosphatemic Rickets	disease	1	2018	ALL	Disease or Syndrome	0.885
774	DTO_05007530	0.476		1999	0.17989	C23;C04	C0027627	P15311	Cellular structure	Pathological Conditions, Signs and Symptoms; Neoplasms	0.4	EZR	7430	Neoplasm Metastasis	phenotype	0.975	2020	ALL	Neoplastic Process	0.808
775		0.372		1989	0.71255	C04;C17	C0006142	P08670		Neoplasms; Skin and Connective Tissue Diseases	0.4	VIM	7431	Malignant neoplasm of breast	disease	0.967	2020	ALL	Neoplastic Process	0.846
776		0.372		1997	0.71255	C23;C04	C0027627	P08670		Pathological Conditions, Signs and Symptoms; Neoplasms	0.4	VIM	7431	Neoplasm Metastasis	phenotype	0.986	2020	ALL	Neoplastic Process	0.846
777		0.372		2003	0.71255	C04;C12	C0376358	P08670		Neoplasms; Male Urogenital Diseases	0.4	VIM	7431	Malignant neoplasm of prostate	disease	1	2020	ALL	Neoplastic Process	0.846
778		0.372		1989	0.71255	C04;C17	C0678222	P08670		Neoplasms; Skin and Connective Tissue Diseases	0.4	VIM	7431	Breast Carcinoma	disease	0.969	2020	ALL	Neoplastic Process	0.846
779	DTO_05007405	0.592		2009	0.99896	C10;F03	C0494463	Q13492	Transporter	Nervous System Diseases; Mental Disorders	0.4	PICALM	8301	Alzheimer Disease, Late Onset	disease	0.963	2018	ALL	Mental or Behavioral Dysfunction	0.538
780	DTO_05007624	0.587		2008	2.5389e-58	C23	C0043094	Q96DT5	Enzyme	Pathological Conditions, Signs and Symptoms	0.4	DNAH11	8701	Weight Gain	phenotype	1	2008	ALL	Finding	0.692
781	DTO_05007624	0.587	strong	2002	2.5389e-58	C16;C08;C09	C4551720	Q96DT5	Enzyme	Congenital, Hereditary, and Neonatal Diseases and Abnormalities; Respiratory Tract Diseases; Otorhinolaryngologic Diseases	0.4	DNAH11	8701	Primary Ciliary Dyskinesia	disease	1	2018	ALL	Disease or Syndrome	0.692
782		0.573		2009	0.55218	C04;C17	C0006142	O15327		Neoplasms; Skin and Connective Tissue Diseases	0.4	INPP4B	8821	Malignant neoplasm of breast	disease	1	2017	ALL	Neoplastic Process	0.577
783	DTO_05007608	0.493		2018	3.2268e-16		C4748387	Q13228	Immune response		0.4	SELENBP1	8991	EXTRAORAL HALITOSIS DUE TO METHANETHIOL OXIDASE DEFICIENCY	disease	1	2018	ALL	Disease or Syndrome	0.846
784		0.463		2003	0.99957	F03	C0525045	O15516		Mental Disorders	0.4	CLOCK	9575	Mood Disorders	group	1	2019	ALL	Mental or Behavioral Dysfunction	0.885
785		0.463		2000	0.99957	F03	C1269683	O15516		Mental Disorders	0.4	CLOCK	9575	Major Depressive Disorder	disease	1	2019	ALL	Mental or Behavioral Dysfunction	0.885
786	DTO_05007624	0.682		2018	0.0032955	C16;C05;C10	C0025958	Q9NSD9	Enzyme	Congenital, Hereditary, and Neonatal Diseases and Abnormalities; Musculoskeletal Diseases; Nervous System Diseases	0.4	FARSB	10056	Microcephaly	disease	1	2018	ALL	Congenital Abnormality	0.5
787	DTO_05007624	0.682		2018	0.0032955	C18;C10	C0270685	Q9NSD9	Enzyme	Nutritional and Metabolic Diseases; Nervous System Diseases	0.4	FARSB	10056	Cerebral calcification	phenotype	1	2018	ALL	Finding	0.5
788		0.695		2000	2.3101e-12	C16;C18;C10	C0543533	Q9UDR5		Congenital, Hereditary, and Neonatal Diseases and Abnormalities; Nutritional and Metabolic Diseases; Nervous System Diseases	0.4	AASS	10157	Hyperlysinemia, type I	disease	1	2016	ALL	Disease or Syndrome	0.577
789		0.695	strong	2016	2.3101e-12	C23;C10;F03;F01	C3714756	Q9UDR5		Pathological Conditions, Signs and Symptoms; Nervous System Diseases; Mental Disorders; Behavior and Behavior Mechanisms	0.4	AASS	10157	Intellectual Disability	group	1	2016	ALL	Mental or Behavioral Dysfunction	0.577
790	DTO_02300001	0.678		2011	0.0007129	C17	C0343073	P43657	G-protein coupled receptor	Skin and Connective Tissue Diseases	0.4	LPAR6	10161	Wooly hair	phenotype	1	2011	ALL	Finding	0.385
791	DTO_05007527	0.528	strong	2002	1.658e-07	C17;C05	C0022596	O95452	Cell-cell junction	Skin and Connective Tissue Diseases; Musculoskeletal Diseases	0.4	GJB6	10804	Palmoplantar Keratosis	disease	1	2002	ALL	Disease or Syndrome	0.808
792	DTO_05007527	0.528		NA	1.658e-07	C23;C16;C10;C09	C1844678	O95452	Cell-cell junction	Pathological Conditions, Signs and Symptoms; Congenital, Hereditary, and Neonatal Diseases and Abnormalities; Nervous System Diseases; Otorhinolaryngologic Diseases	0.4	GJB6	10804	Progressive hearing loss stapes fixation	disease	NA	NA	ALL	Disease or Syndrome	0.808
793	DTO_05007557	0.931		2018	8.6107e-06	C23;C14	C0004238	Q96GD3	Nucleic acid binding	Pathological Conditions, Signs and Symptoms; Cardiovascular Diseases	0.4	SCMH1	22955	Atrial Fibrillation	disease	1	2018	ALL	Disease or Syndrome	0.077
794	DTO_05007405	0.931		2018	1	C23;C14	C0004238	Q9UIA9	Transporter	Pathological Conditions, Signs and Symptoms; Cardiovascular Diseases	0.4	XPO7	23039	Atrial Fibrillation	disease	1	2018	ALL	Disease or Syndrome	0.077
795		0.526		2007	1.7558e-23	C06;C01	C0019196	O95786		Digestive System Diseases; Infections	0.4	DDX58	23586	Hepatitis C	disease	1	2019	ALL	Disease or Syndrome	0.808
796		0.526		2008	1.7558e-23	C01;C08	C0021400	O95786		Infections; Respiratory Tract Diseases	0.4	DDX58	23586	Influenza	disease	1	2019	ALL	Disease or Syndrome	0.808
797	DTO_05007584	0.529		2011	0.93914	C04	C0206732	Q9GZV5	Enzyme modulator	Neoplasms	0.4	WWTR1	25937	Epithelioid hemangioendothelioma	disease	1	2019	ALL	Neoplastic Process	0.615
798		0.547	limited	2010	6.4524e-13	C23;C10	C0013421	Q9Y3Z3		Pathological Conditions, Signs and Symptoms; Nervous System Diseases	0.4	SAMHD1	25939	Dystonia	phenotype	1	2010	ALL	Sign or Symptom	0.769
799		0.547	strong	2018	6.4524e-13	C23;C10	C0036572	Q9Y3Z3		Pathological Conditions, Signs and Symptoms; Nervous System Diseases	0.4	SAMHD1	25939	Seizures	phenotype	1	2018	ALL	Sign or Symptom	0.769
800		0.636		2017	1.319e-07	C16;C05;C10	C1855079	Q9NYP3		Congenital, Hereditary, and Neonatal Diseases and Abnormalities; Musculoskeletal Diseases; Nervous System Diseases	0.4	DONSON	29980	Microcephaly-Micromelia Syndrome	disease	1	2017	ALL	Disease or Syndrome	0.538
801		0.633	moderate	2019	0.0018935	C23;C10	C0036572	P57054		Pathological Conditions, Signs and Symptoms; Nervous System Diseases	0.4	PIGP	51227	Seizures	phenotype	1	2019	ALL	Sign or Symptom	0.462
802		0.633	moderate	2019	0.0018935		C0232466	P57054			0.4	PIGP	51227	Feeding difficulties	phenotype	1	2019	ALL	Finding	0.462
803		0.633	moderate	2019	0.0018935		C0557874	P57054			0.4	PIGP	51227	Global developmental delay	disease	1	2019	ALL	Mental or Behavioral Dysfunction	0.462
804		0.633	moderate	2019	0.0018935	C23;C10;F03;F01	C3714756	P57054		Pathological Conditions, Signs and Symptoms; Nervous System Diseases; Mental Disorders; Behavior and Behavior Mechanisms	0.4	PIGP	51227	Intellectual Disability	group	1	2019	ALL	Mental or Behavioral Dysfunction	0.462
805		0.633	moderate	2019	0.0018935	C23;C11;C10	C4048268	P57054		Pathological Conditions, Signs and Symptoms; Eye Diseases; Nervous System Diseases	0.4	PIGP	51227	Cortical visual impairment	phenotype	1	2019	ALL	Pathologic Function	0.462
806	DTO_05007530	0.656	strong	2019	0.00028347	C23;C05;C10	C0026838	O94805	Cellular structure	Pathological Conditions, Signs and Symptoms; Musculoskeletal Diseases; Nervous System Diseases	0.4	ACTL6B	51412	Muscle Spasticity	phenotype	1	2019	ALL	Sign or Symptom	0.462
807	DTO_05007530	0.656	strong	2019	0.00028347	C23;C10	C0036572	O94805	Cellular structure	Pathological Conditions, Signs and Symptoms; Nervous System Diseases	0.4	ACTL6B	51412	Seizures	phenotype	1	2019	ALL	Sign or Symptom	0.462
808	DTO_05007530	0.656	strong	2019	0.00028347		C4553743	O94805	Cellular structure		0.4	ACTL6B	51412	Spasticity, CTCAE	phenotype	1	2019	ALL	Finding	0.462
809		0.638		2016	1.0489e-10	C06	C0008313	P57075		Digestive System Diseases	0.4	UBASH3A	53347	Cholangitis, Sclerosing	disease	1	2017	ALL	Disease or Syndrome	0.538
810		0.638		2013	1.0489e-10	C06	C0566602	P57075		Digestive System Diseases	0.4	UBASH3A	53347	Primary sclerosing cholangitis	disease	1	2017	ALL	Disease or Syndrome	0.538
811		0.588	strong	NA	9.41e-10	C16;C05;C07	C0008925	Q9UM00		Congenital, Hereditary, and Neonatal Diseases and Abnormalities; Musculoskeletal Diseases; Stomatognathic Diseases	0.4	TMCO1	54499	Cleft Palate	disease	NA	NA	ALL	Congenital Abnormality	0.654
812	DTO_05007557	0.584		2007	0.95263	F03	C0004352	Q9NWB1	Nucleic acid binding	Mental Disorders	0.4	RBFOX1	54715	Autistic Disorder	disease	0.909	2019	ALL	Mental or Behavioral Dysfunction	0.692
813		0.678		2013	1.1187e-06	C16;C08;C09;C14	C4551906	P57076		Congenital, Hereditary, and Neonatal Diseases and Abnormalities; Respiratory Tract Diseases; Otorhinolaryngologic Diseases; Cardiovascular Diseases	0.4	CFAP298	56683	Ciliary Dyskinesia, Primary, 1, With Or Without Situs Inversus	disease	1	2013	ALL	Disease or Syndrome	0.5
814	DTO_05007405	0.636		2004	0.99988	F03	C0036341	Q9P2U7	Transporter	Mental Disorders	0.4	SLC17A7	57030	Schizophrenia	disease	0.25	2019	ALL	Mental or Behavioral Dysfunction	0.308
815		0.449	strong	NA	1.7414e-10	C11	C0035305	P39060		Eye Diseases	0.4	COL18A1	80781	Retinal Detachment	disease	NA	NA	ALL	Disease or Syndrome	0.808
816		0.449	strong	NA	1.7414e-10	C11	C0086543	P39060		Eye Diseases	0.4	COL18A1	80781	Cataract	disease	NA	NA	ALL	Acquired Abnormality	0.808
817	DTO_05007405	0.61		2010	0.019348	C06;C04	C0279626	Q9NQ40	Transporter	Digestive System Diseases; Neoplasms	0.4	SLC52A3	113278	Squamous cell carcinoma of esophagus	disease	0.923	2019	ALL	Neoplastic Process	0.654
818		0.59		2006	5.5977e-08	C16;C18;C19	C0158981	Q8NEA6		Congenital, Hereditary, and Neonatal Diseases and Abnormalities; Nutritional and Metabolic Diseases; Endocrine System Diseases	0.4	GLIS3	169792	Neonatal diabetes mellitus	disease	1	2018	ALL	Disease or Syndrome	0.654
819	DTO_05007624	0.46		1983	0.95448	C25;F03	C0001973	P00352	Enzyme	Chemically-Induced Disorders; Mental Disorders	0.39	ALDH1A1	216	Alcoholic Intoxication, Chronic	disease	1	2017	ALL	Mental or Behavioral Dysfunction	0.846
820		0.442		2002	1.2009e-07	C04;C12	C0376358	P04083		Neoplasms; Male Urogenital Diseases	0.39	ANXA1	301	Malignant neoplasm of prostate	disease	1	2017	ALL	Neoplastic Process	0.885
821	DTO_05007599	0.291		1988	0.55903	C04;C20;C15	C0079740	P10415	Signaling	Neoplasms; Immune System Diseases; Hemic and Lymphatic Diseases	0.39	BCL2	596	High Grade Lymphoma (neoplasm)	disease	1	2018	ALL	Neoplastic Process	0.885
822	DTO_05007624	0.359		1996	1.6263e-10	C23;C04	C0027627	P04040	Enzyme	Pathological Conditions, Signs and Symptoms; Neoplasms	0.39	CAT	847	Neoplasm Metastasis	phenotype	1	2019	ALL	Neoplastic Process	0.962
823		0.436		1983	0.0039011	C16;C18;C10;C14	C1510489	P01034		Congenital, Hereditary, and Neonatal Diseases and Abnormalities; Nutritional and Metabolic Diseases; Nervous System Diseases; Cardiovascular Diseases	0.39	CST3	1471	Cerebral Amyloid Angiopathy, Hereditary	disease	1	2008	ALL	Disease or Syndrome	0.808
824	DTO_05007599	0.38		2006	0.45504	C23;C14	C0004238	P05305	Signaling	Pathological Conditions, Signs and Symptoms; Cardiovascular Diseases	0.39	EDN1	1906	Atrial Fibrillation	disease	1	2019	ALL	Disease or Syndrome	0.846
825	DTO_05007542	0.548		1992	0.99888	C04;C17	C0006142	P15036	Transcription factor	Neoplasms; Skin and Connective Tissue Diseases	0.39	ETS2	2114	Malignant neoplasm of breast	disease	1	2013	ALL	Neoplastic Process	0.808
826	DTO_05007542	0.565		2008	0.99999	C04;C12	C0376358	P41161	Transcription factor	Neoplasms; Male Urogenital Diseases	0.39	ETV5	2119	Malignant neoplasm of prostate	disease	1	2019	ALL	Neoplastic Process	0.731
827	DTO_03300101	0.44		2002	0.3677	C04	C1621958	P17252	Kinase	Neoplasms	0.39	PRKCA	5578	Glioblastoma Multiforme	disease	1	2020	ALL	Neoplastic Process	0.846
828	DTO_05007616	0.528		2007	0.16843	F03	C1269683	P60903	Calcium-binding protein	Mental Disorders	0.39	S100A10	6281	Major Depressive Disorder	disease	1	2019	ALL	Mental or Behavioral Dysfunction	0.769
829	DTO_05007405	0.647		2004	3.5691e-10	C04;C17	C0006142	P22732	Transporter	Neoplasms; Skin and Connective Tissue Diseases	0.39	SLC2A5	6518	Malignant neoplasm of breast	disease	1	2019	ALL	Neoplastic Process	0.5
830	DTO_05007542	0.433		1997	0.83661	C16;C05;C19;C15;C14	C2936346	O43435	Transcription factor	Congenital, Hereditary, and Neonatal Diseases and Abnormalities; Musculoskeletal Diseases; Endocrine System Diseases; Hemic and Lymphatic Diseases; Cardiovascular Diseases	0.39	TBX1	6899	22q11 Deletion Syndrome	disease	1	2012	ALL	Disease or Syndrome	0.808
831	DTO_05007530	0.53	strong	2007	0.00023947	C05;C10	C0270960	P07951	Cellular structure	Musculoskeletal Diseases; Nervous System Diseases	0.39	TPM2	7169	Congenital myopathy (disorder)	group	1	2017	ALL	Congenital Abnormality	0.654
832	DTO_05007530	0.53		2007	0.00023947	C05;C10	C3710589	P07951	Cellular structure	Musculoskeletal Diseases; Nervous System Diseases	0.39	TPM2	7169	Cap Myopathy	disease	1	2018	ALL	Disease or Syndrome; Congenital Abnormality	0.654
833		0.463		2000	0.99957	F01	C0011570	O15516		Behavior and Behavior Mechanisms	0.39	CLOCK	9575	Mental Depression	disease	1	2018	ALL	Mental or Behavioral Dysfunction	0.885
834		0.463		2000	0.99957	F03	C0011581	O15516		Mental Disorders	0.39	CLOCK	9575	Depressive disorder	disease	1	2018	ALL	Mental or Behavioral Dysfunction	0.885
835	DTO_05007530	0.525		2004	0.0016769	F03	C0005586	Q96HC4	Cellular structure	Mental Disorders	0.39	PDLIM5	10611	Bipolar Disorder	disease	0.8	2014	ALL	Mental or Behavioral Dysfunction	0.808
836	DTO_05007405	0.564		2006	7.5281e-09	C06	C2711227	Q99541	Transporter	Digestive System Diseases	0.38	PLIN2	123	Steatohepatitis	disease	1	2019	ALL	Disease or Syndrome	0.692
837		0.442		1996	1.2009e-07	C04	C0007137	P04083		Neoplasms	0.38	ANXA1	301	Squamous cell carcinoma	disease	1	2017	ALL	Neoplastic Process	0.885
838		0.67		2009	0.44051	C04;C12	C0376358	P31249		Neoplasms; Male Urogenital Diseases	0.38	HOXD3	3232	Malignant neoplasm of prostate	disease	1	2018	ALL	Neoplastic Process	0.462
839	DTO_01300327	0.522		2005	0.99593	C04	C0006826	Q12809	Ion channel	Neoplasms	0.38	KCNH2	3757	Malignant Neoplasms	group	1	2018	ALL	Neoplastic Process	0.731
840	DTO_05007624	0.385		2002	7.7197e-18	C06;C04	C0009404	P03956	Enzyme	Digestive System Diseases; Neoplasms	0.38	MMP1	4312	Colorectal Neoplasms	group	1	2013	ALL	Neoplastic Process	0.885
841	DTO_05007584	0.46		2007	7.8044e-08	C04;C12	C0376358	P36955	Enzyme modulator	Neoplasms; Male Urogenital Diseases	0.38	SERPINF1	5176	Malignant neoplasm of prostate	disease	1	2018	ALL	Neoplastic Process	0.846
842	DTO_05007621	0.545		2002	8.2884e-07	C04;C12	C0376358	P49908	Extracellular structure	Neoplasms; Male Urogenital Diseases	0.38	SELENOP	6414	Malignant neoplasm of prostate	disease	1	2019	ALL	Neoplastic Process	0.769
843	DTO_05007405	0.388		1996	0.9941	C06;C04	C0007102	P11166	Transporter	Digestive System Diseases; Neoplasms	0.38	SLC2A1	6513	Malignant tumor of colon	disease	1	2020	ALL	Neoplastic Process	0.808
844	DTO_05007405	0.388		2003	0.9941	C04;C17	C1458155	P11166	Transporter	Neoplasms; Skin and Connective Tissue Diseases	0.38	SLC2A1	6513	Mammary Neoplasms	group	1	2018	ALL	Neoplastic Process	0.808
845	DTO_05007405	0.647		2004	3.5691e-10	C04;C17	C0678222	P22732	Transporter	Neoplasms; Skin and Connective Tissue Diseases	0.38	SLC2A5	6518	Breast Carcinoma	disease	1	2019	ALL	Neoplastic Process	0.5
846	DTO_05007599	0.445		1999	0.89148	C04;C13;C19	C0919267	P09486	Signaling	Neoplasms; Female Urogenital Diseases and Pregnancy Complications; Endocrine System Diseases	0.38	SPARC	6678	ovarian neoplasm	disease	1	2019	ALL	Neoplastic Process	0.846
847	DTO_05007599	0.445		1999	0.89148	C04;C13;C19	C1140680	P09486	Signaling	Neoplasms; Female Urogenital Diseases and Pregnancy Complications; Endocrine System Diseases	0.38	SPARC	6678	Malignant neoplasm of ovary	disease	1	2019	ALL	Neoplastic Process	0.846
848		0.353		2005	2.146e-06	C04	C0025500	P10451		Neoplasms	0.38	SPP1	6696	Mesothelioma	disease	1	2017	ALL	Neoplastic Process	0.885
849	DTO_05007584	0.445		2003	0.63037	C06;C04	C0024623	P35625	Enzyme modulator	Digestive System Diseases; Neoplasms	0.38	TIMP3	7078	Malignant neoplasm of stomach	disease	1	2016	ALL	Neoplastic Process	0.923
850		0.409	strong	2004	0.9949		C3860213	P19438			0.38	TNFRSF1A	7132	Autoinflammatory disorder	disease	1	2015	ALL	Disease or Syndrome	0.923
851		0.372		2003	0.71255	C04;C17	C1458155	P08670		Neoplasms; Skin and Connective Tissue Diseases	0.38	VIM	7431	Mammary Neoplasms	group	1	2016	ALL	Neoplastic Process	0.846
852		0.587		2008	0.019033	C06;C04	C2239176	P78543		Digestive System Diseases; Neoplasms	0.38	BTG2	7832	Liver carcinoma	disease	1	2019	ALL	Neoplastic Process	0.538
853		0.592		1999	0.99394	C04;C17	C0006142	P48552		Neoplasms; Skin and Connective Tissue Diseases	0.38	NRIP1	8204	Malignant neoplasm of breast	disease	1	2019	ALL	Neoplastic Process	0.654
854		0.573		2010	0.55218	C04;C17	C0678222	O15327		Neoplasms; Skin and Connective Tissue Diseases	0.38	INPP4B	8821	Breast Carcinoma	disease	1	2017	ALL	Neoplastic Process	0.577
855	DTO_05007530	0.525		2004	0.0016769	F03	C0036341	Q96HC4	Cellular structure	Mental Disorders	0.38	PDLIM5	10611	Schizophrenia	disease	0.75	2019	ALL	Mental or Behavioral Dysfunction	0.808
856		0.588		2011	9.41e-10	C11	C0339573	Q9UM00		Eye Diseases	0.38	TMCO1	54499	Glaucoma, Primary Open Angle	disease	0.889	2019	ALL	Disease or Syndrome	0.654
857	DTO_05007624	0.65	definitive	2000	6.0739e-11	C23;C10;C09	C3711374	P57727	Enzyme	Pathological Conditions, Signs and Symptoms; Nervous System Diseases; Otorhinolaryngologic Diseases	0.38	TMPRSS3	64699	Nonsyndromic Deafness	disease	0.929	2019	ALL	Disease or Syndrome	0.538
858	DTO_05007624	0.46		2015	0.95448	C04	C0025202	P00352	Enzyme	Neoplasms	0.37	ALDH1A1	216	melanoma	disease	1	2019	ALL	Neoplastic Process	0.846
859	DTO_05007584	0.422		2009	0.046544	C16;C10	C0016667	P05067	Enzyme modulator	Congenital, Hereditary, and Neonatal Diseases and Abnormalities; Nervous System Diseases	0.37	APP	351	Fragile X Syndrome	disease	0.875	2018	ALL	Disease or Syndrome	0.846
860	DTO_05007599	0.498		2003	0.12727	C04;C12	C0376358	P18075	Signaling	Neoplasms; Male Urogenital Diseases	0.37	BMP7	655	Malignant neoplasm of prostate	disease	1	2018	ALL	Neoplastic Process	0.769
861	DTO_05007624	0.359		2007	1.6263e-10	C06	C0400966	P04040	Enzyme	Digestive System Diseases	0.37	CAT	847	Non-alcoholic Fatty Liver Disease	disease	1	2019	ALL	Disease or Syndrome	0.962
862	DTO_05007584	0.512		2004	0.24889	C04;C17	C0678222	P04233	Enzyme modulator	Neoplasms; Skin and Connective Tissue Diseases	0.37	CD74	972	Breast Carcinoma	disease	0.875	2017	ALL	Neoplastic Process	0.808
863		0.436		2000	0.0039011	C10;F03	C0494463	P01034		Nervous System Diseases; Mental Disorders	0.37	CST3	1471	Alzheimer Disease, Late Onset	disease	0.778	2009	ALL	Mental or Behavioral Dysfunction	0.808
864	DTO_05007542	0.547		2010	4.4508e-15	C01;C08	C0021400	Q92985	Transcription factor	Infections; Respiratory Tract Diseases	0.37	IRF7	3665	Influenza	disease	1	2019	ALL	Disease or Syndrome	0.846
865	DTO_01300327	0.522		2009	0.99593	F03	C0036341	Q12809	Ion channel	Mental Disorders	0.37	KCNH2	3757	Schizophrenia	disease	1	2020	ALL	Mental or Behavioral Dysfunction	0.731
866		0.537		2001	1	F03	C0036341	P11137		Mental Disorders	0.37	MAP2	4133	Schizophrenia	disease	0.857	2019	ALL	Mental or Behavioral Dysfunction	0.692
867	DTO_05007624	0.385		2004	7.7197e-18	C08;C20	C0004096	P03956	Enzyme	Respiratory Tract Diseases; Immune System Diseases	0.37	MMP1	4312	Asthma	disease	1	2019	ALL	Disease or Syndrome	0.885
868	DTO_05007624	0.385		1998	7.7197e-18	C04;C08	C0024121	P03956	Enzyme	Neoplasms; Respiratory Tract Diseases	0.37	MMP1	4312	Lung Neoplasms	group	1	2016	ALL	Neoplastic Process	0.885
869	DTO_05007624	0.485		2006	7.6959e-10	C04;C08	C0242379	Q06830	Enzyme	Neoplasms; Respiratory Tract Diseases	0.37	PRDX1	5052	Malignant neoplasm of lung	disease	1	2019	ALL	Neoplastic Process	0.846
870		0.535		2002	7.2696e-16	C04;C08	C0242379	Q9Y6N7		Neoplasms; Respiratory Tract Diseases	0.37	ROBO1	6091	Malignant neoplasm of lung	disease	1	2019	ALL	Neoplastic Process	0.731
871	DTO_05007405	0.388		1994	0.9941	C04;C13;C12	C0279702	P11166	Transporter	Neoplasms; Female Urogenital Diseases and Pregnancy Complications; Male Urogenital Diseases	0.37	SLC2A1	6513	Conventional (Clear Cell) Renal Cell Carcinoma	disease	1	2019	ALL	Neoplastic Process	0.808
872		0.419		1999	0.99772	C16;C13;C12;C19	C2936419	P48436		Congenital, Hereditary, and Neonatal Diseases and Abnormalities; Female Urogenital Diseases and Pregnancy Complications; Male Urogenital Diseases; Endocrine System Diseases	0.37	SOX9	6662	46, XX Testicular Disorders of Sex Development	disease	0.875	2015	ALL	Congenital Abnormality	0.846
873		0.353		1997	2.146e-06	C04	C0001418	P10451		Neoplasms	0.37	SPP1	6696	Adenocarcinoma	group	1	2016	ALL	Neoplastic Process	0.885
874	DTO_05007624	0.722		2011	0.917	C14	C0010054	O14495	Enzyme	Cardiovascular Diseases	0.37	PLPP3	8613	Coronary Arteriosclerosis	disease	1	2019	ALL	Disease or Syndrome	0.192
875	DTO_05007624	0.56		2006	0.029431	C04;C12	C0376358	Q13443	Enzyme	Neoplasms; Male Urogenital Diseases	0.37	ADAM9	8754	Malignant neoplasm of prostate	disease	1	2018	ALL	Neoplastic Process	0.654
876	DTO_05007557	0.617		2006	0.75121	F03	C0036341	Q96PU8	Nucleic acid binding	Mental Disorders	0.37	QKI	9444	Schizophrenia	disease	0.8	2014	ALL	Mental or Behavioral Dysfunction	0.5
877		0.463		2001	0.99957	F03	C0036341	O15516		Mental Disorders	0.37	CLOCK	9575	Schizophrenia	disease	1	2014	ALL	Mental or Behavioral Dysfunction	0.885
878	DTO_05007584	0.513		2005	0.98014	C04;C17	C0006142	P19883	Enzyme modulator	Neoplasms; Skin and Connective Tissue Diseases	0.37	FST	10468	Malignant neoplasm of breast	disease	1	2018	ALL	Neoplastic Process	0.731
879	DTO_05007584	0.513		2005	0.98014	C04;C17	C0678222	P19883	Enzyme modulator	Neoplasms; Skin and Connective Tissue Diseases	0.37	FST	10468	Breast Carcinoma	disease	1	2018	ALL	Neoplastic Process	0.731
880		0.628		2006	5.2547e-06	C06;C04;C19	C0346647	Q8WX93		Digestive System Diseases; Neoplasms; Endocrine System Diseases	0.37	PALLD	23022	Malignant neoplasm of pancreas	disease	1	2009	ALL	Neoplastic Process	0.615
881		0.539		2012	1	C06;C04	C0024623	Q6V0I7		Digestive System Diseases; Neoplasms	0.37	FAT4	79633	Malignant neoplasm of stomach	disease	1	2019	ALL	Neoplastic Process	0.808
882	DTO_05007624	0.457		1994	3.3959e-10	C08;C20	C0004096	P05091	Enzyme	Respiratory Tract Diseases; Immune System Diseases	0.36	ALDH2	217	Asthma	disease	1	2017	ALL	Disease or Syndrome	0.885
883		0.338		2000	0.0018685	C16;C06;C18;C10	C0019202	P02649		Congenital, Hereditary, and Neonatal Diseases and Abnormalities; Digestive System Diseases; Nutritional and Metabolic Diseases; Nervous System Diseases	0.36	APOE	348	Hepatolenticular Degeneration	disease	1	2019	ALL	Disease or Syndrome	0.962
884		0.338		2006	0.0018685	C17	C0033860	P02649		Skin and Connective Tissue Diseases	0.36	APOE	348	Psoriasis	disease	1	2014	ALL	Disease or Syndrome	0.962
885	DTO_05007405	0.529		2010	4.8001e-30	C06	C0023895	P35670	Transporter	Digestive System Diseases	0.36	ATP7B	540	Liver diseases	group	1	2018	ALL	Disease or Syndrome	0.654
886	DTO_05007624	0.359		2001	1.6263e-10	C23;C10	C0036572	P04040	Enzyme	Pathological Conditions, Signs and Symptoms; Nervous System Diseases	0.36	CAT	847	Seizures	phenotype	1	2019	ALL	Sign or Symptom	0.962
887		0.363		2001	2.4476e-07	C06;C04;C19	C0030297	P16070		Digestive System Diseases; Neoplasms; Endocrine System Diseases	0.36	CD44	960	Pancreatic Neoplasm	disease	1	2019	ALL	Neoplastic Process	0.962
888	DTO_05007584	0.512		2004	0.24889	C04;C17	C0006142	P04233	Enzyme modulator	Neoplasms; Skin and Connective Tissue Diseases	0.36	CD74	972	Malignant neoplasm of breast	disease	0.857	2017	ALL	Neoplastic Process	0.808
889	DTO_05007599	0.38		1998	0.45504	C13;C12	C0022660	P05305	Signaling	Female Urogenital Diseases and Pregnancy Complications; Male Urogenital Diseases	0.36	EDN1	1906	Kidney Failure, Acute	disease	1	2019	ALL	Disease or Syndrome	0.846
890	DTO_05007542	0.548		1998	0.99888	C04;C17	C1458155	P15036	Transcription factor	Neoplasms; Skin and Connective Tissue Diseases	0.36	ETS2	2114	Mammary Neoplasms	group	1	2013	ALL	Neoplastic Process	0.808
891	DTO_05007624	0.532		2009	0.15539	F03	C1269683	Q02790	Enzyme	Mental Disorders	0.36	FKBP4	2288	Major Depressive Disorder	disease	0.667	2020	ALL	Mental or Behavioral Dysfunction	0.769
892	DTO_05007542	0.379		2013	0.99812	F03	C0011581	Q06546	Transcription factor	Mental Disorders	0.36	GABPA	2551	Depressive disorder	disease	1	2019	ALL	Mental or Behavioral Dysfunction	0.885
893	DTO_05007575	0.636	strong	2011	2.5103e-06	C06	C0021390	Q08334	Receptor	Digestive System Diseases	0.36	IL10RB	3588	Inflammatory Bowel Diseases	group	1	2020	ALL	Disease or Syndrome	0.577
894	DTO_05007575	0.525		1998	9.5287e-19	C16;C17	C0014527	P16144	Receptor	Congenital, Hereditary, and Neonatal Diseases and Abnormalities; Skin and Connective Tissue Diseases	0.36	ITGB4	3691	Epidermolysis Bullosa	disease	1	2016	ALL	Congenital Abnormality	0.731
895	DTO_05007542	0.547		1995	0.0011217	C04;C12	C0033578	P50539	Transcription factor	Neoplasms; Male Urogenital Diseases	0.36	MXI1	4601	Prostatic Neoplasms	group	1	2001	ALL	Neoplastic Process	0.615
896		0.564		2008	4.0172e-58	F03	C0036341	O95613		Mental Disorders	0.36	PCNT	5116	Schizophrenia	disease	0.5	2019	ALL	Mental or Behavioral Dysfunction	0.808
897	DTO_05007620	0.426		2002	NA	C14	C0010054	P16284	Cell adhesion	Cardiovascular Diseases	0.36	PECAM1	5175	Coronary Arteriosclerosis	disease	1	2017	ALL	Disease or Syndrome	0.846
898		0.535		2006	7.2696e-16	C06;C04	C2239176	Q9Y6N7		Digestive System Diseases; Neoplasms	0.36	ROBO1	6091	Liver carcinoma	disease	1	2019	ALL	Neoplastic Process	0.731
899	DTO_05007530	0.641		1996	0.0020725	C16;C05;C10	C0026850	Q92629	Cellular structure	Congenital, Hereditary, and Neonatal Diseases and Abnormalities; Musculoskeletal Diseases; Nervous System Diseases	0.36	SGCD	6444	Muscular Dystrophy	disease	1	2017	ALL	Disease or Syndrome	0.615
900	DTO_05007624	0.379		2004	0.1773	C08;C20	C0004096	P00441	Enzyme	Respiratory Tract Diseases; Immune System Diseases	0.36	SOD1	6647	Asthma	disease	0.857	2019	ALL	Disease or Syndrome	0.962
901	DTO_05007624	0.379		2004	0.1773	F03	C0036341	P00441	Enzyme	Mental Disorders	0.36	SOD1	6647	Schizophrenia	disease	0.833	2018	ALL	Mental or Behavioral Dysfunction	0.962
902		0.353		1996	2.146e-06	C04;C08	C0024121	P10451		Neoplasms; Respiratory Tract Diseases	0.36	SPP1	6696	Lung Neoplasms	group	1	2012	ALL	Neoplastic Process	0.885
903		0.409		2006	0.9949	F01	C0011570	P19438		Behavior and Behavior Mechanisms	0.36	TNFRSF1A	7132	Mental Depression	disease	0.8	2019	ALL	Mental or Behavioral Dysfunction	0.923
904		0.409		2006	0.9949	F03	C0011581	P19438		Mental Disorders	0.36	TNFRSF1A	7132	Depressive disorder	disease	0.8	2019	ALL	Mental or Behavioral Dysfunction	0.923
905		0.409		2000	0.9949	C23	C0015967	P19438		Pathological Conditions, Signs and Symptoms	0.36	TNFRSF1A	7132	Fever	phenotype	1	2009	ALL	Sign or Symptom	0.923
906		0.409		2005	0.9949	C14	C0018801	P19438		Cardiovascular Diseases	0.36	TNFRSF1A	7132	Heart failure	disease	1	2019	ALL	Disease or Syndrome	0.923
907		0.409		2005	0.9949	C14	C0018802	P19438		Cardiovascular Diseases	0.36	TNFRSF1A	7132	Congestive heart failure	disease	1	2019	ALL	Disease or Syndrome	0.923
908	DTO_05007378	0.498		2012	1	C04;C13;C12	C0279702	O15550	Epigenetic regulator	Neoplasms; Female Urogenital Diseases and Pregnancy Complications; Male Urogenital Diseases	0.36	KDM6A	7403	Conventional (Clear Cell) Renal Cell Carcinoma	disease	1	2018	ALL	Neoplastic Process	0.769
909	DTO_05007378	0.498		2011	1	C04;C13;C12	C0699885	O15550	Epigenetic regulator	Neoplasms; Female Urogenital Diseases and Pregnancy Complications; Male Urogenital Diseases	0.36	KDM6A	7403	Carcinoma of bladder	disease	1	2017	ALL	Neoplastic Process	0.769
910	DTO_05007405	0.592		2011	0.99896	F03	C0338656	Q13492	Transporter	Mental Disorders	0.36	PICALM	8301	Impaired cognition	disease	1	2018	ALL	Mental or Behavioral Dysfunction	0.538
911	DTO_05007624	0.555		2006	0.71601	C04;C17	C0678222	Q9UHI8	Enzyme	Neoplasms; Skin and Connective Tissue Diseases	0.36	ADAMTS1	9510	Breast Carcinoma	disease	1	2019	ALL	Neoplastic Process	0.654
912		0.603		2002	8.889e-12	F03	C0036341	O00533		Mental Disorders	0.36	CHL1	10752	Schizophrenia	disease	1	2017	ALL	Mental or Behavioral Dysfunction	0.654
913		0.442		2004	1.2009e-07	C06;C04	C0279626	P04083		Digestive System Diseases; Neoplasms	0.35	ANXA1	301	Squamous cell carcinoma of esophagus	disease	1	2019	ALL	Neoplastic Process	0.885
914		0.338		1998	0.0018685	C13;C12	C0035078	P02649		Female Urogenital Diseases and Pregnancy Complications; Male Urogenital Diseases	0.35	APOE	348	Kidney Failure	disease	1	2014	ALL	Disease or Syndrome	0.962
915		0.338		2008	0.0018685	C04;C08	C0242379	P02649		Neoplasms; Respiratory Tract Diseases	0.35	APOE	348	Malignant neoplasm of lung	disease	0.833	2019	ALL	Neoplastic Process	0.962
916	DTO_05007599	0.291		1998	0.55903	C08;C20	C0004096	P10415	Signaling	Respiratory Tract Diseases; Immune System Diseases	0.35	BCL2	596	Asthma	disease	1	2019	ALL	Disease or Syndrome	0.885
917	DTO_05007599	0.291		2000	0.55903	F03	C0005586	P10415	Signaling	Mental Disorders	0.35	BCL2	596	Bipolar Disorder	disease	1	2016	ALL	Mental or Behavioral Dysfunction	0.885
918	DTO_05007599	0.291		1988	0.55903	C04;C20;C15	C0024302	P10415	Signaling	Neoplasms; Immune System Diseases; Hemic and Lymphatic Diseases	0.35	BCL2	596	Reticulosarcoma	disease	1	2015	ALL	Neoplastic Process	0.885
919	DTO_05007599	0.291		1988	0.55903	C04;C20;C15	C0079747	P10415	Signaling	Neoplasms; Immune System Diseases; Hemic and Lymphatic Diseases	0.35	BCL2	596	Low Grade Lymphoma (neoplasm)	disease	1	2015	ALL	Neoplastic Process	0.885
920		0.506		1996	1.6946e-06	C06;C04	C2239176	P00918		Digestive System Diseases; Neoplasms	0.35	CA2	760	Liver carcinoma	disease	1	2019	ALL	Neoplastic Process	0.808
921	DTO_05007624	0.359		1995	1.6263e-10	C04;C17	C1458155	P04040	Enzyme	Neoplasms; Skin and Connective Tissue Diseases	0.35	CAT	847	Mammary Neoplasms	group	1	2018	ALL	Neoplastic Process	0.962
922		0.572		2011	6.2783e-05	C06;C04	C0007102	P16152		Digestive System Diseases; Neoplasms	0.35	CBR1	873	Malignant tumor of colon	disease	1	2019	ALL	Neoplastic Process	0.654
923	DTO_05007584	0.512		2012	0.24889	C04;C08	C0007131	P04233	Enzyme modulator	Neoplasms; Respiratory Tract Diseases	0.35	CD74	972	Non-Small Cell Lung Carcinoma	disease	1	2019	ALL	Neoplastic Process	0.808
924		0.436		1996	0.0039011	C10;F03	C0011265	P01034		Nervous System Diseases; Mental Disorders	0.35	CST3	1471	Presenile dementia	disease	1	2019	ALL	Mental or Behavioral Dysfunction	0.808
925	DTO_05007599	0.38		2001	0.45504	C23;C10;C14	C0740391	P05305	Signaling	Pathological Conditions, Signs and Symptoms; Nervous System Diseases; Cardiovascular Diseases	0.35	EDN1	1906	Middle Cerebral Artery Occlusion	disease	1	2018	ALL	Acquired Abnormality	0.846
926	DTO_03300101	0.497		1999	1.1953e-05	C04;C08	C0684249	P29320	Kinase	Neoplasms; Respiratory Tract Diseases	0.35	EPHA3	2042	Carcinoma of lung	disease	1	2018	ALL	Neoplastic Process	0.692
927	DTO_05007599	0.365		1997	0.0014045	C04	C0205696	P02751	Signaling	Neoplasms	0.35	FN1	2335	Anaplastic carcinoma	disease	0.833	2002	ALL	Neoplastic Process	0.962
928	DTO_05007542	0.411		2005	0.26176	C04;C17	C1458155	P01100	Transcription factor	Neoplasms; Skin and Connective Tissue Diseases	0.35	FOS	2353	Mammary Neoplasms	group	1	2013	ALL	Neoplastic Process	0.885
929	DTO_01300327	0.563		2005	0.91489	F03	C0036341	P14867	Ion channel	Mental Disorders	0.35	GABRA1	2554	Schizophrenia	disease	0.5	2017	ALL	Mental or Behavioral Dysfunction	0.577
930	DTO_05007527	0.393		1996	0.15523	C04;C08	C0242379	P17302	Cell-cell junction	Neoplasms; Respiratory Tract Diseases	0.35	GJA1	2697	Malignant neoplasm of lung	disease	1	2019	ALL	Neoplastic Process	0.885
931	DTO_00102000	0.49		2009	0.37074	C06;C04;C19	C0346647	P22736	Nuclear receptor	Digestive System Diseases; Neoplasms; Endocrine System Diseases	0.35	NR4A1	3164	Malignant neoplasm of pancreas	disease	1	2017	ALL	Neoplastic Process	0.731
932		0.538		2006	0.88453	C04;C13	C0476089	P31260		Neoplasms; Female Urogenital Diseases and Pregnancy Complications	0.35	HOXA10	3206	Endometrial Carcinoma	disease	1	2018	ALL	Neoplastic Process	0.692
933		0.524		2002	0.42455	C04	C0007137	P08648		Neoplasms	0.35	ITGA5	3678	Squamous cell carcinoma	disease	1	2019	ALL	Neoplastic Process	0.769
934	DTO_05007624	0.385		2005	7.7197e-18	C04;C08	C0007131	P03956	Enzyme	Neoplasms; Respiratory Tract Diseases	0.35	MMP1	4312	Non-Small Cell Lung Carcinoma	disease	0.8	2020	ALL	Neoplastic Process	0.885
935	DTO_05007624	0.485		2005	7.6959e-10	C06;C04	C0014859	Q06830	Enzyme	Digestive System Diseases; Neoplasms	0.35	PRDX1	5052	Esophageal Neoplasms	group	0.667	2017	ALL	Neoplastic Process	0.846
936	DTO_05007624	0.485		2005	7.6959e-10	C06;C04	C2239176	Q06830	Enzyme	Digestive System Diseases; Neoplasms	0.35	PRDX1	5052	Liver carcinoma	disease	1	2018	ALL	Neoplastic Process	0.846
937	DTO_05007624	0.379		1997	0.1773	C14	C0004153	P00441	Enzyme	Cardiovascular Diseases	0.35	SOD1	6647	Atherosclerosis	disease	0.833	2018	ALL	Disease or Syndrome	0.962
938	DTO_05007624	0.379		1995	0.1773	C10	C0027765	P00441	Enzyme	Nervous System Diseases	0.35	SOD1	6647	nervous system disorder	group	1	2018	ALL	Disease or Syndrome	0.962
939	DTO_05007624	0.379		2013	0.1773	C23;C18	C0028754	P00441	Enzyme	Pathological Conditions, Signs and Symptoms; Nutritional and Metabolic Diseases	0.35	SOD1	6647	Obesity	disease	1	2019	ALL	Disease or Syndrome	0.962
940	DTO_05007624	0.379		2000	0.1773	C10;C14	C0038454	P00441	Enzyme	Nervous System Diseases; Cardiovascular Diseases	0.35	SOD1	6647	Cerebrovascular accident	group	1	2020	ALL	Disease or Syndrome	0.962
941	DTO_05007624	0.379		2005	0.1773	C10	C0154682	P00441	Enzyme	Nervous System Diseases	0.35	SOD1	6647	Lateral Sclerosis	disease	1	2019	ALL	Disease or Syndrome	0.962
942		0.419		2005	0.99772	C04	C0007097	P48436		Neoplasms	0.35	SOX9	6662	Carcinoma	group	1	2018	ALL	Neoplastic Process	0.846
943		0.419		2010	0.99772	C16;C13;C12;C19	C2748895	P48436		Congenital, Hereditary, and Neonatal Diseases and Abnormalities; Female Urogenital Diseases and Pregnancy Complications; Male Urogenital Diseases; Endocrine System Diseases	0.35	SOX9	6662	Ovotesticular Disorders of Sex Development	disease	0.833	2019	ALL	Congenital Abnormality	0.846
944		0.353		2001	2.146e-06	C13;C12	C0022660	P10451		Female Urogenital Diseases and Pregnancy Complications; Male Urogenital Diseases	0.35	SPP1	6696	Kidney Failure, Acute	disease	0.714	2020	ALL	Disease or Syndrome	0.885
945	DTO_05007584	0.38		2002	0.4993	C18;C19	C0011860	P01033	Enzyme modulator	Nutritional and Metabolic Diseases; Endocrine System Diseases	0.35	TIMP1	7076	Diabetes Mellitus, Non-Insulin-Dependent	disease	0.8	2018	ALL	Disease or Syndrome	0.885
946	DTO_00102000	0.352		1996	1.6787e-05	C13;C12	C0041948	P11473	Nuclear receptor	Female Urogenital Diseases and Pregnancy Complications; Male Urogenital Diseases	0.35	VDR	7421	Uremia	disease	0.667	2016	ALL	Disease or Syndrome	0.885
947	DTO_05007530	0.476		1999	0.17989	C04	C0007097	P15311	Cellular structure	Neoplasms	0.35	EZR	7430	Carcinoma	group	1	2019	ALL	Neoplastic Process	0.808
948		0.372		2003	0.71255	C04;C12	C0033578	P08670		Neoplasms; Male Urogenital Diseases	0.35	VIM	7431	Prostatic Neoplasms	group	1	2017	ALL	Neoplastic Process	0.846
949	DTO_05007405	0.592		1998	0.99896	C04;C20;C15	C1961099	Q13492	Transporter	Neoplasms; Immune System Diseases; Hemic and Lymphatic Diseases	0.35	PICALM	8301	Precursor T-Cell Lymphoblastic Leukemia-Lymphoma	disease	1	2013	ALL	Neoplastic Process	0.538
950	DTO_05007608	0.493		2005	3.2268e-16	F03	C0036341	Q13228	Immune response	Mental Disorders	0.35	SELENBP1	8991	Schizophrenia	disease	1	2018	ALL	Mental or Behavioral Dysfunction	0.846
951		0.463		2000	0.99957	F03	C0041696	O15516		Mental Disorders	0.35	CLOCK	9575	Unipolar Depression	disease	1	2019	ALL	Mental or Behavioral Dysfunction	0.885
952	DTO_05007584	0.716		2017	5.0089e-05	C10;F03	C0002395	Q9P2A4	Enzyme modulator	Nervous System Diseases; Mental Disorders	0.35	ABI3	51225	Alzheimer's Disease	disease	1	2019	ALL	Disease or Syndrome	0.231
953	DTO_01300327	0.78		2007	0.61886	F03	C0036341	Q9H0Q3	Ion channel	Mental Disorders	0.35	FXYD6	53826	Schizophrenia	disease	0.4	2011	ALL	Mental or Behavioral Dysfunction	0.192
954	DTO_03300101	0.493	strong	2002	0.00096719	C14	C0039446	P37023	Kinase	Cardiovascular Diseases	0.34	ACVRL1	94	Telangiectasis	disease	1	2008	ALL	Finding	0.769
955	DTO_05007624	0.44		2000	2.8825e-12	F03	C0004352	P00813	Enzyme	Mental Disorders	0.34	ADA	100	Autistic Disorder	disease	1	2013	ALL	Mental or Behavioral Dysfunction	0.885
956	DTO_05007624	0.457		1982	3.3959e-10	C25;F03	C0001969	P05091	Enzyme	Chemically-Induced Disorders; Mental Disorders	0.34	ALDH2	217	Alcoholic Intoxication	disease	1	2017	ALL	Mental or Behavioral Dysfunction	0.885
957	DTO_05007624	0.457		2010	3.3959e-10	F03	C0005586	P05091	Enzyme	Mental Disorders	0.34	ALDH2	217	Bipolar Disorder	disease	0.5	2018	ALL	Mental or Behavioral Dysfunction	0.885
958	DTO_05007624	0.457		2000	3.3959e-10	C25;F03	C0393756	P05091	Enzyme	Chemically-Induced Disorders; Mental Disorders	0.34	ALDH2	217	Hangover from alcohol	phenotype	1	2017	ALL	Sign or Symptom	0.885
959		0.338		2002	0.0018685	C25;F03	C0001973	P02649		Chemically-Induced Disorders; Mental Disorders	0.34	APOE	348	Alcoholic Intoxication, Chronic	disease	0.75	2008	ALL	Mental or Behavioral Dysfunction	0.962
960		0.338		1997	0.0018685	F03	C0005586	P02649		Mental Disorders	0.34	APOE	348	Bipolar Disorder	disease	0.5	2016	ALL	Mental or Behavioral Dysfunction	0.962
961		0.338		2002	0.0018685	C10;C14	C0007273	P02649		Nervous System Diseases; Cardiovascular Diseases	0.34	APOE	348	Carotid Artery Diseases	group	1	2009	ALL	Disease or Syndrome	0.962
962	DTO_05007405	0.529		2001	4.8001e-30	C06;C04	C0023903	P35670	Transporter	Digestive System Diseases; Neoplasms	0.34	ATP7B	540	Liver neoplasms	group	1	2017	ALL	Neoplastic Process	0.654
963	DTO_05007599	0.291		2006	0.55903	C06;C04	C0153452	P10415	Signaling	Digestive System Diseases; Neoplasms	0.34	BCL2	596	Malignant neoplasm of gallbladder	disease	1	2017	ALL	Neoplastic Process	0.885
964	DTO_05007599	0.291		1994	0.55903	C04	C0205698	P10415	Signaling	Neoplasms	0.34	BCL2	596	Undifferentiated carcinoma	disease	1	1999	ALL	Neoplastic Process	0.885
965	DTO_05007599	0.291		2007	0.55903	C23;C10;F01	C0233794	P10415	Signaling	Pathological Conditions, Signs and Symptoms; Nervous System Diseases; Behavior and Behavior Mechanisms	0.34	BCL2	596	Memory impairment	phenotype	1	2018	ALL	Mental or Behavioral Dysfunction	0.885
966	DTO_05007584	0.445		2011	0.90421	C14	C0020538	P01024	Enzyme modulator	Cardiovascular Diseases	0.34	C3	718	Hypertensive disease	group	0.8	2019	ALL	Disease or Syndrome	0.885
967	DTO_05007624	0.359		2005	1.6263e-10	C14	C0018802	P04040	Enzyme	Cardiovascular Diseases	0.34	CAT	847	Congestive heart failure	disease	1	2019	ALL	Disease or Syndrome	0.962
968	DTO_05007624	0.359		2000	1.6263e-10	C14	C0878544	P04040	Enzyme	Cardiovascular Diseases	0.34	CAT	847	Cardiomyopathies	group	0.8	2018	ALL	Disease or Syndrome	0.962
969	DTO_05007624	0.359		1995	1.6263e-10	C06	C2711227	P04040	Enzyme	Digestive System Diseases	0.34	CAT	847	Steatohepatitis	disease	1	2019	ALL	Disease or Syndrome	0.962
970	DTO_05007542	0.57		2004	0.61219	C06;C04	C2239176	P49716	Transcription factor	Digestive System Diseases; Neoplasms	0.34	CEBPD	1052	Liver carcinoma	disease	1	2019	ALL	Neoplastic Process	0.769
971	DTO_05007584	0.592		2005	0.00015316	C23;C04	C0027627	P01040	Enzyme modulator	Pathological Conditions, Signs and Symptoms; Neoplasms	0.34	CSTA	1475	Neoplasm Metastasis	phenotype	1	2019	ALL	Neoplastic Process	0.731
972	DTO_05007584	0.592		2011	0.00015316	C16;C17	C1838440	P01040	Enzyme modulator	Congenital, Hereditary, and Neonatal Diseases and Abnormalities; Skin and Connective Tissue Diseases	0.34	CSTA	1475	ICHTHYOSIS EXFOLIATIVA	disease	1	2016	ALL	Disease or Syndrome	0.731
973	DTO_05007599	0.38		2009	0.45504	C23;C10	C0020429	P05305	Signaling	Pathological Conditions, Signs and Symptoms; Nervous System Diseases	0.34	EDN1	1906	Hyperalgesia	phenotype	1	2018	ALL	Sign or Symptom	0.846
974	DTO_03300101	0.497		2016	1.1953e-05	C06;C04	C0009402	P29320	Kinase	Digestive System Diseases; Neoplasms	0.34	EPHA3	2042	Colorectal Carcinoma	disease	0.75	2019	ALL	Neoplastic Process	0.692
975	DTO_05007624	0.532		2009	0.15539	F03	C0041696	Q02790	Enzyme	Mental Disorders	0.34	FKBP4	2288	Unipolar Depression	disease	0.667	2020	ALL	Mental or Behavioral Dysfunction	0.769
976	DTO_01300327	0.563		2003	0.91489	C25;F03	C0001973	P14867	Ion channel	Chemically-Induced Disorders; Mental Disorders	0.34	GABRA1	2554	Alcoholic Intoxication, Chronic	disease	0.667	2019	ALL	Mental or Behavioral Dysfunction	0.577
977	DTO_01300327	0.563		1998	0.91489	F03	C0525045	P14867	Ion channel	Mental Disorders	0.34	GABRA1	2554	Mood Disorders	group	0.75	2004	ALL	Mental or Behavioral Dysfunction	0.577
978		0.686		2012	3.1253e-08	C14	C0010054	Q02108		Cardiovascular Diseases	0.34	GUCY1A1	2982	Coronary Arteriosclerosis	disease	1	2019	ALL	Disease or Syndrome	0.577
979	DTO_05007575	0.532		2008	3.2501e-12	C01	C0042769	P17181	Receptor	Infections	0.34	IFNAR1	3454	Virus Diseases	group	1	2019	ALL	Disease or Syndrome	0.769
980	DTO_05007575	0.585		2001	8.5332e-06	C06;C01	C0019163	P48551	Receptor	Digestive System Diseases; Infections	0.34	IFNAR2	3455	Hepatitis B	disease	1	2018	ALL	Disease or Syndrome	0.731
981		0.524		2007	0.42455	C06;C04	C0024623	P08648		Digestive System Diseases; Neoplasms	0.34	ITGA5	3678	Malignant neoplasm of stomach	disease	1	2018	ALL	Neoplastic Process	0.769
982	DTO_05007616	0.729		1998	0.00012029	C14	C0007194	P12829	Calcium-binding protein	Cardiovascular Diseases	0.34	MYL4	4635	Hypertrophic Cardiomyopathy	disease	1	2019	ALL	Disease or Syndrome	0.423
983		0.415		2001	0.99999	F03	C0005586	P13591		Mental Disorders	0.34	NCAM1	4684	Bipolar Disorder	disease	1	2014	ALL	Mental or Behavioral Dysfunction	0.885
984		0.415		2002	0.99999	C13	C4552766	P13591		Female Urogenital Diseases and Pregnancy Complications	0.34	NCAM1	4684	Miscarriage	disease	1	2019	ALL	Disease or Syndrome	0.885
985	DTO_05007624	0.485		2005	7.6959e-10	C06;C04	C0546837	Q06830	Enzyme	Digestive System Diseases; Neoplasms	0.34	PRDX1	5052	Malignant neoplasm of esophagus	disease	0.6	2017	ALL	Neoplastic Process	0.846
986	DTO_05007624	0.582		1999	0.0027913	C23;C04	C0027627	Q13822	Enzyme	Pathological Conditions, Signs and Symptoms; Neoplasms	0.34	ENPP2	5168	Neoplasm Metastasis	phenotype	1	2018	ALL	Neoplastic Process	0.769
987	DTO_05007616	0.433		2004	0.4777	C06;C04	C0007102	P06702	Calcium-binding protein	Digestive System Diseases; Neoplasms	0.34	S100A9	6280	Malignant tumor of colon	disease	1	2019	ALL	Neoplastic Process	0.885
988	DTO_05007616	0.383		2008	0.04387	F03	C0041696	P04271	Calcium-binding protein	Mental Disorders	0.34	S100B	6285	Unipolar Depression	disease	0.75	2019	ALL	Mental or Behavioral Dysfunction	0.923
989	DTO_05007616	0.383		2008	0.04387	F03	C1269683	P04271	Calcium-binding protein	Mental Disorders	0.34	S100B	6285	Major Depressive Disorder	disease	0.75	2019	ALL	Mental or Behavioral Dysfunction	0.923
990	DTO_05007621	0.545		2004	8.2884e-07	C06;C04	C0009402	P49908	Extracellular structure	Digestive System Diseases; Neoplasms	0.34	SELENOP	6414	Colorectal Carcinoma	disease	1	2010	ALL	Neoplastic Process	0.769
991	DTO_05007405	0.388		2010	0.9941	C04	C0007124	P11166	Transporter	Neoplasms	0.34	SLC2A1	6513	Noninfiltrating Intraductal Carcinoma	disease	1	2020	ALL	Neoplastic Process	0.808
992	DTO_05007405	0.388		1998	0.9941	C06;C04	C0023903	P11166	Transporter	Digestive System Diseases; Neoplasms	0.34	SLC2A1	6513	Liver neoplasms	group	1	2016	ALL	Neoplastic Process	0.808
993	DTO_05007405	0.388	strong	2009	0.9941	C23;C10	C1869117	P11166	Transporter	Pathological Conditions, Signs and Symptoms; Nervous System Diseases	0.34	SLC2A1	6513	Paroxysmal nonkinesigenic dyskinesia	disease	1	2019	ALL	Disease or Syndrome	0.808
994	DTO_05007624	0.379		2002	0.1773	C10;C14	C0007786	P00441	Enzyme	Nervous System Diseases; Cardiovascular Diseases	0.34	SOD1	6647	Brain Ischemia	disease	1	2007	ALL	Disease or Syndrome	0.962
995	DTO_05007624	0.379		2009	0.1773	C23;C14	C0027051	P00441	Enzyme	Pathological Conditions, Signs and Symptoms; Cardiovascular Diseases	0.34	SOD1	6647	Myocardial Infarction	disease	1	2019	ALL	Disease or Syndrome	0.962
996	DTO_05007599	0.445		2007	0.89148	C06;C04	C0007102	P09486	Signaling	Digestive System Diseases; Neoplasms	0.34	SPARC	6678	Malignant tumor of colon	disease	1	2019	ALL	Neoplastic Process	0.846
997		0.353		1995	2.146e-06	C04;C10	C0006118	P10451		Neoplasms; Nervous System Diseases	0.34	SPP1	6696	Brain Neoplasms	group	1	2008	ALL	Neoplastic Process	0.885
998		0.353		2012	2.146e-06	C13;C12	C0022658	P10451		Female Urogenital Diseases and Pregnancy Complications; Male Urogenital Diseases	0.34	SPP1	6696	Kidney Diseases	group	1	2019	ALL	Disease or Syndrome	0.885
999		0.353		2006	2.146e-06	C23;C06	C0023890	P10451		Pathological Conditions, Signs and Symptoms; Digestive System Diseases	0.34	SPP1	6696	Liver Cirrhosis	disease	1	2019	ALL	Disease or Syndrome	0.885
1000		0.409		2010	0.9949	F03	C0036341	P19438		Mental Disorders	0.34	TNFRSF1A	7132	Schizophrenia	disease	1	2018	ALL	Mental or Behavioral Dysfunction	0.923
1001		0.409	strong	1999	0.9949	C16;C17	C0751422	P19438		Congenital, Hereditary, and Neonatal Diseases and Abnormalities; Skin and Connective Tissue Diseases	0.34	TNFRSF1A	7132	Hereditary Autoinflammatory Diseases	group	1	2014	ALL	Disease or Syndrome	0.923
1002	DTO_05007530	0.476		2004	0.17989	C04;C12	C0376358	P15311	Cellular structure	Neoplasms; Male Urogenital Diseases	0.34	EZR	7430	Malignant neoplasm of prostate	disease	1	2014	ALL	Neoplastic Process	0.808
1003		0.372		2014	0.71255	C23;C06	C0239946	P08670		Pathological Conditions, Signs and Symptoms; Digestive System Diseases	0.34	VIM	7431	Fibrosis, Liver	disease	1	2019	ALL	Disease or Syndrome	0.846
1004	DTO_05007405	0.592		2015	0.99896	F03	C1270972	Q13492	Transporter	Mental Disorders	0.34	PICALM	8301	Mild cognitive disorder	disease	1	2018	ALL	Mental or Behavioral Dysfunction	0.538
1005	DTO_05007530	0.547	strong	2007	0.99757	C23;C10;F03;F01	C3714756	Q92558	Cellular structure	Pathological Conditions, Signs and Symptoms; Nervous System Diseases; Mental Disorders; Behavior and Behavior Mechanisms	0.34	WASF1	8936	Intellectual Disability	group	1	2019	ALL	Mental or Behavioral Dysfunction	0.808
1006	DTO_05007624	0.555		2013	0.71601	C04;C17	C0006142	Q9UHI8	Enzyme	Neoplasms; Skin and Connective Tissue Diseases	0.34	ADAMTS1	9510	Malignant neoplasm of breast	disease	1	2019	ALL	Neoplastic Process	0.654
1007	DTO_05007624	0.572		2009	4.8237e-05	C04;C08	C0242379	P30041	Enzyme	Neoplasms; Respiratory Tract Diseases	0.34	PRDX6	9588	Malignant neoplasm of lung	disease	1	2015	ALL	Neoplastic Process	0.731
1008	DTO_05007405	0.603		2002	0.011377	C10	C4721453	Q9UHW9	Transporter	Nervous System Diseases	0.34	SLC12A6	9990	Peripheral Nervous System Diseases	group	1	2019	ALL	Disease or Syndrome	0.5
1009	DTO_05007530	0.525		2005	0.0016769	F03	C1269683	Q96HC4	Cellular structure	Mental Disorders	0.34	PDLIM5	10611	Major Depressive Disorder	disease	1	2017	ALL	Mental or Behavioral Dysfunction	0.808
1010		0.601		2012	0.0014952	C04;C08	C0242379	Q9UMW8		Neoplasms; Respiratory Tract Diseases	0.34	USP18	11274	Malignant neoplasm of lung	disease	1	2018	ALL	Neoplastic Process	0.615
1011	DTO_05007624	0.44		1990	2.8825e-12	C04;C08	C0242379	P00813	Enzyme	Neoplasms; Respiratory Tract Diseases	0.33	ADA	100	Malignant neoplasm of lung	disease	1	2019	ALL	Neoplastic Process	0.885
1012	DTO_05007405	0.564		2006	7.5281e-09	C06	C0015695	Q99541	Transporter	Digestive System Diseases	0.33	PLIN2	123	Fatty Liver	disease	1	2019	ALL	Disease or Syndrome	0.692
1013		0.442		2002	1.2009e-07	C04	C0007097	P04083		Neoplasms	0.33	ANXA1	301	Carcinoma	group	1	2013	ALL	Neoplastic Process	0.885
1014		0.442		2005	1.2009e-07	C04;C12	C0033578	P04083		Neoplasms; Male Urogenital Diseases	0.33	ANXA1	301	Prostatic Neoplasms	group	1	2016	ALL	Neoplastic Process	0.885
1015		0.442		1998	1.2009e-07	C04	C0152013	P04083		Neoplasms	0.33	ANXA1	301	Adenocarcinoma of lung (disorder)	disease	1	2018	ALL	Neoplastic Process	0.885
1016		0.61		2007	6.5152e-12	C04;C12	C0376358	P12429		Neoplasms; Male Urogenital Diseases	0.33	ANXA3	306	Malignant neoplasm of prostate	disease	1	2017	ALL	Neoplastic Process	0.615
1017		0.338		2001	0.0018685	C10;C14	C0007282	P02649		Nervous System Diseases; Cardiovascular Diseases	0.33	APOE	348	Carotid Stenosis	disease	1	2012	ALL	Disease or Syndrome	0.962
1018		0.338		2009	0.0018685	C23;C10;C09	C1384666	P02649		Pathological Conditions, Signs and Symptoms; Nervous System Diseases; Otorhinolaryngologic Diseases	0.33	APOE	348	hearing impairment	phenotype	1	2019	ALL	Disease or Syndrome	0.962
1019	DTO_05007584	0.422		1999	0.046544	F01	C0011570	P05067	Enzyme modulator	Behavior and Behavior Mechanisms	0.33	APP	351	Mental Depression	disease	0.8	2018	ALL	Mental or Behavioral Dysfunction	0.846
1020	DTO_05007584	0.422		1999	0.046544	F03	C0011581	P05067	Enzyme modulator	Mental Disorders	0.33	APP	351	Depressive disorder	disease	0.8	2018	ALL	Mental or Behavioral Dysfunction	0.846
1021		0.621		2005	0.44753	C04;C12	C0033578	Q15911;Q6ZP98		Neoplasms; Male Urogenital Diseases	0.33	ZFHX3	463	Prostatic Neoplasms	group	1	2018	ALL	Neoplastic Process	0.654
1022	DTO_05007405	0.529		2002	4.8001e-30	C04;C13;C19	C1140680	P35670	Transporter	Neoplasms; Female Urogenital Diseases and Pregnancy Complications; Endocrine System Diseases	0.33	ATP7B	540	Malignant neoplasm of ovary	disease	1	2015	ALL	Neoplastic Process	0.654
1023	DTO_05007599	0.291		2001	0.55903	F03	C0004352	P10415	Signaling	Mental Disorders	0.33	BCL2	596	Autistic Disorder	disease	1	2010	ALL	Mental or Behavioral Dysfunction	0.885
1024	DTO_05007599	0.291		2006	0.55903	C10;F03	C0011265	P10415	Signaling	Nervous System Diseases; Mental Disorders	0.33	BCL2	596	Presenile dementia	disease	1	2018	ALL	Mental or Behavioral Dysfunction	0.885
1025	DTO_05007599	0.291		2006	0.55903	F03	C0011581	P10415	Signaling	Mental Disorders	0.33	BCL2	596	Depressive disorder	disease	1	2019	ALL	Mental or Behavioral Dysfunction	0.885
1026	DTO_05007599	0.291		2001	0.55903	C04;C08	C0345967	P10415	Signaling	Neoplasms; Respiratory Tract Diseases	0.33	BCL2	596	Malignant mesothelioma	disease	1	2019	ALL	Neoplastic Process	0.885
1027	DTO_05007599	0.291		1988	0.55903	C04;C20;C15	C3714542	P10415	Signaling	Neoplasms; Immune System Diseases; Hemic and Lymphatic Diseases	0.33	BCL2	596	Lymphoma, Diffuse	disease	1	2015	ALL	Neoplastic Process	0.885
1028		0.538		2009	0.9565	C17;C05;C20	C0003873	O75626		Skin and Connective Tissue Diseases; Musculoskeletal Diseases; Immune System Diseases	0.33	PRDM1	639	Rheumatoid Arthritis	disease	0.833	2019	ALL	Disease or Syndrome	0.731
1029	DTO_05007599	0.498		1998	0.12727	C04;C12	C0033578	P18075	Signaling	Neoplasms; Male Urogenital Diseases	0.33	BMP7	655	Prostatic Neoplasms	group	1	2010	ALL	Neoplastic Process	0.769
1030	DTO_05007584	0.445		2010	0.90421	C18;C19	C0011860	P01024	Enzyme modulator	Nutritional and Metabolic Diseases; Endocrine System Diseases	0.33	C3	718	Diabetes Mellitus, Non-Insulin-Dependent	disease	1	2020	ALL	Disease or Syndrome	0.885
1031	DTO_05007584	0.445	strong	2014	0.90421		C4087273	P01024	Enzyme modulator		0.33	C3	718	C3 glomerulopathy	disease	1	2019	ALL	Disease or Syndrome	0.885
1032	DTO_05007624	0.359		1995	1.6263e-10	C04;C08	C0007131	P04040	Enzyme	Neoplasms; Respiratory Tract Diseases	0.33	CAT	847	Non-Small Cell Lung Carcinoma	disease	1	2019	ALL	Neoplastic Process	0.962
1033	DTO_05007624	0.359		2000	1.6263e-10	C10;C19	C0011882	P04040	Enzyme	Nervous System Diseases; Endocrine System Diseases	0.33	CAT	847	Diabetic Neuropathies	group	1	2019	ALL	Disease or Syndrome	0.962
1034	DTO_05007624	0.359		2008	1.6263e-10	C04	C0017638	P04040	Enzyme	Neoplasms	0.33	CAT	847	Glioma	disease	1	2019	ALL	Neoplastic Process	0.962
1035	DTO_05007624	0.359		2002	1.6263e-10	C17	C0033860	P04040	Enzyme	Skin and Connective Tissue Diseases	0.33	CAT	847	Psoriasis	disease	1	2019	ALL	Disease or Syndrome	0.962
1036	DTO_05007575	0.411		2012	5.0781e-05	C04;C08	C0007131	P11836	Receptor	Neoplasms; Respiratory Tract Diseases	0.33	MS4A1	931	Non-Small Cell Lung Carcinoma	disease	0.75	2019	ALL	Neoplastic Process	0.846
1037	DTO_05007575	0.446		2005	1.0857e-60	C20	C0021051	P16671	Receptor	Immune System Diseases	0.33	CD36	948	Immunologic Deficiency Syndromes	group	1	2017	ALL	Disease or Syndrome	0.846
1038	DTO_05007575	0.446		2003	1.0857e-60	C18	C0271650	P16671	Receptor	Nutritional and Metabolic Diseases	0.33	CD36	948	Impaired glucose tolerance	phenotype	1	2015	ALL	Disease or Syndrome	0.846
1039	DTO_05007575	0.446		1997	1.0857e-60	C14	C1449563	P16671	Receptor	Cardiovascular Diseases	0.33	CD36	948	Cardiomyopathy, Familial Idiopathic	disease	1	2019	ALL	Disease or Syndrome	0.846
1040	DTO_05007584	0.512		2007	0.24889	C04;C17	C1458155	P04233	Enzyme modulator	Neoplasms; Skin and Connective Tissue Diseases	0.33	CD74	972	Mammary Neoplasms	group	1	2017	ALL	Neoplastic Process	0.808
1041	DTO_05007624	0.541		1999	1.1451e-07	C07	C0031090	P53634	Enzyme	Stomatognathic Diseases	0.33	CTSC	1075	Periodontal Diseases	group	1	2001	ALL	Disease or Syndrome	0.731
1042	DTO_05007624	0.466		2002	4.2013e-10	C17;C05;C20	C0003873	P00450	Enzyme	Skin and Connective Tissue Diseases; Musculoskeletal Diseases; Immune System Diseases	0.33	CP	1356	Rheumatoid Arthritis	disease	1	2018	ALL	Disease or Syndrome	0.846
1043	DTO_05007624	0.466		1996	4.2013e-10	C18;C20;C19	C0011854	P00450	Enzyme	Nutritional and Metabolic Diseases; Immune System Diseases; Endocrine System Diseases	0.33	CP	1356	Diabetes Mellitus, Insulin-Dependent	disease	1	2019	ALL	Disease or Syndrome	0.846
1044	DTO_05007624	0.466		1981	4.2013e-10	C16;C18;C17;C10	C0022716	P00450	Enzyme	Congenital, Hereditary, and Neonatal Diseases and Abnormalities; Nutritional and Metabolic Diseases; Skin and Connective Tissue Diseases; Nervous System Diseases	0.33	CP	1356	Menkes Kinky Hair Syndrome	disease	1	2012	ALL	Disease or Syndrome	0.846
1045	DTO_05007575	0.705		2008	0.17646	F03	C0036341	P32927	Receptor	Mental Disorders	0.33	CSF2RB	1439	Schizophrenia	disease	1	2011	ALL	Mental or Behavioral Dysfunction	0.423
1046	DTO_02300001	0.457		2001	0.061371	C01;C20	C0019693	P49238	G-protein coupled receptor	Infections; Immune System Diseases	0.33	CX3CR1	1524	HIV Infections	group	1	2014	ALL	Disease or Syndrome	0.885
1047	DTO_05007599	0.572		2017	0.016675	C06;C04	C2239176	P53805	Signaling	Digestive System Diseases; Neoplasms	0.33	RCAN1	1827	Liver carcinoma	disease	1	2019	ALL	Neoplastic Process	0.808
1048	DTO_05007599	0.38		2002	0.45504	C23;C14	C0003811	P05305	Signaling	Pathological Conditions, Signs and Symptoms; Cardiovascular Diseases	0.33	EDN1	1906	Cardiac Arrhythmia	phenotype	0.75	2019	ALL	Disease or Syndrome	0.846
1049	DTO_05007599	0.38		2009	0.45504	C23;C10	C2936719	P05305	Signaling	Pathological Conditions, Signs and Symptoms; Nervous System Diseases	0.33	EDN1	1906	Mechanical Allodynia	phenotype	1	2020	ALL	Sign or Symptom	0.846
1050	DTO_05007542	0.453		2010	0.96413	C04;C20;C15	C0023452	P11308	Transcription factor	Neoplasms; Immune System Diseases; Hemic and Lymphatic Diseases	0.33	ERG	2078	Childhood Acute Lymphoblastic Leukemia	disease	1	2016	ALL	Neoplastic Process	0.808
1051	DTO_05007599	0.365		2007	0.0014045	C06	C0010346	P02751	Signaling	Digestive System Diseases	0.33	FN1	2335	Crohn Disease	disease	1	2010	ALL	Disease or Syndrome	0.962
1052	DTO_05007542	0.411		1998	0.26176	C04;C08	C0242379	P01100	Transcription factor	Neoplasms; Respiratory Tract Diseases	0.33	FOS	2353	Malignant neoplasm of lung	disease	0.75	2012	ALL	Neoplastic Process	0.885
1053	DTO_05007542	0.411		2008	0.26176	C04;C13;C19	C4721610	P01100	Transcription factor	Neoplasms; Female Urogenital Diseases and Pregnancy Complications; Endocrine System Diseases	0.33	FOS	2353	Carcinoma, Ovarian Epithelial	disease	1	2017	ALL	Neoplastic Process	0.885
1054	DTO_01300327	0.563		2010	0.91489	C10	C0751122	P14867	Ion channel	Nervous System Diseases	0.33	GABRA1	2554	Infantile Severe Myoclonic Epilepsy	disease	1	2016	ALL	Disease or Syndrome	0.577
1055	DTO_05007527	0.393		2015	0.15523	C16;C17	C0265961	P17302	Cell-cell junction	Congenital, Hereditary, and Neonatal Diseases and Abnormalities; Skin and Connective Tissue Diseases	0.33	GJA1	2697	Erythrokeratodermia variabilis	disease	1	2019	ALL	Disease or Syndrome	0.885
1056	DTO_05007584	0.563		2013	0.88941	C16;C18	C4048195	P29992	Enzyme modulator	Congenital, Hereditary, and Neonatal Diseases and Abnormalities; Nutritional and Metabolic Diseases	0.33	GNA11	2767	Autosomal dominant hypocalcemia	disease	1	2020	ALL	Disease or Syndrome	0.731
1057		0.538		2005	0.88453	C04	C0001418	P31260		Neoplasms	0.33	HOXA10	3206	Adenocarcinoma	group	1	2011	ALL	Neoplastic Process	0.692
1058		0.538		2014	0.88453	C06;C04	C2239176	P31260		Digestive System Diseases; Neoplasms	0.33	HOXA10	3206	Liver carcinoma	disease	1	2019	ALL	Neoplastic Process	0.692
1059	DTO_05007584	0.544		2003	0.96283	C04;C17	C1458155	P24593	Enzyme modulator	Neoplasms; Skin and Connective Tissue Diseases	0.33	IGFBP5	3488	Mammary Neoplasms	group	1	2010	ALL	Neoplastic Process	0.692
1060	DTO_05007575	0.636		2009	2.5103e-06	C06;C01	C0019163	Q08334	Receptor	Digestive System Diseases; Infections	0.33	IL10RB	3588	Hepatitis B	disease	1	2014	ALL	Disease or Syndrome	0.577
1061	DTO_05007575	0.444		1996	5.0817e-15	C16;C11;C17;C07;C14	C0004943	P05107	Receptor	Congenital, Hereditary, and Neonatal Diseases and Abnormalities; Eye Diseases; Skin and Connective Tissue Diseases; Stomatognathic Diseases; Cardiovascular Diseases	0.33	ITGB2	3689	Behcet Syndrome	disease	1	2017	ALL	Disease or Syndrome	0.923
1062	DTO_05007575	0.444		1998	5.0817e-15	C17	C0011603	P05107	Receptor	Skin and Connective Tissue Diseases	0.33	ITGB2	3689	Dermatitis	disease	0.75	2013	ALL	Disease or Syndrome	0.923
1063	DTO_05007575	0.444		1994	5.0817e-15	C04	C0023487	P05107	Receptor	Neoplasms	0.33	ITGB2	3689	Acute Promyelocytic Leukemia	disease	1	2007	ALL	Neoplastic Process	0.923
1064	DTO_05007575	0.525		2015	9.5287e-19	C04;C08	C0007131	P16144	Receptor	Neoplasms; Respiratory Tract Diseases	0.33	ITGB4	3691	Non-Small Cell Lung Carcinoma	disease	1	2019	ALL	Neoplastic Process	0.731
1065	DTO_05007542	0.623		1997	0.99996	C23;C10;F03;F01	C3714756	P51826	Transcription factor	Pathological Conditions, Signs and Symptoms; Nervous System Diseases; Mental Disorders; Behavior and Behavior Mechanisms	0.33	AFF3	3899	Intellectual Disability	group	1	2014	ALL	Mental or Behavioral Dysfunction	0.692
1066		0.51		2008	0.28446	C11;C20;C10	C0027873	P02686		Eye Diseases; Immune System Diseases; Nervous System Diseases	0.33	MBP	4155	Neuromyelitis Optica	disease	1	2018	ALL	Disease or Syndrome	0.885
1067	DTO_05007624	0.579		2017	0.99951	C10;F03	C0917801	O00470	Enzyme	Nervous System Diseases; Mental Disorders	0.33	MEIS1	4211	Sleeplessness	phenotype	0.667	2018	ALL	Sign or Symptom	0.615
1068	DTO_05007616	0.729		1998	0.00012029	C14	C4551472	P12829	Calcium-binding protein	Cardiovascular Diseases	0.33	MYL4	4635	Hypertrophic obstructive cardiomyopathy	disease	1	2019	ALL	Disease or Syndrome	0.423
1069		0.415		2004	0.99999	F01	C0011570	P13591		Behavior and Behavior Mechanisms	0.33	NCAM1	4684	Mental Depression	disease	0.75	2019	ALL	Mental or Behavioral Dysfunction	0.885
1070		0.415		2004	0.99999	F03	C0011581	P13591		Mental Disorders	0.33	NCAM1	4684	Depressive disorder	disease	0.75	2019	ALL	Mental or Behavioral Dysfunction	0.885
1071	DTO_05007584	0.5		2015	0.09167	C14	C0018801	P30086	Enzyme modulator	Cardiovascular Diseases	0.33	PEBP1	5037	Heart failure	disease	1	2019	ALL	Disease or Syndrome	0.808
1072	DTO_05007584	0.5		2015	0.09167	C14	C0018802	P30086	Enzyme modulator	Cardiovascular Diseases	0.33	PEBP1	5037	Congestive heart failure	disease	1	2019	ALL	Disease or Syndrome	0.808
1073	DTO_03300101	0.416		1994	0.9041	C04;C15	C0023480	P09619	Kinase	Neoplasms; Hemic and Lymphatic Diseases	0.33	PDGFRB	5159	Leukemia, Myelomonocytic, Chronic	disease	1	2007	ALL	Neoplastic Process	0.846
1074	DTO_05007584	0.46		2007	7.8044e-08	C04;C12	C0033578	P36955	Enzyme modulator	Neoplasms; Male Urogenital Diseases	0.33	SERPINF1	5176	Prostatic Neoplasms	group	1	2014	ALL	Neoplastic Process	0.846
1075	DTO_03300101	0.482		2005	0.8549	C04	C0007097	P14618	Kinase	Neoplasms	0.33	PKM	5315	Carcinoma	group	1	2016	ALL	Neoplastic Process	0.808
1076	DTO_03300101	0.44		2018	0.3677	C06	C0400966	P17252	Kinase	Digestive System Diseases	0.33	PRKCA	5578	Non-alcoholic Fatty Liver Disease	disease	1	2019	ALL	Disease or Syndrome	0.846
1077	DTO_03300101	0.538		2000	0.017643	C01;C08	C0021400	P19525	Kinase	Infections; Respiratory Tract Diseases	0.33	EIF2AK2	5610	Influenza	disease	0.75	2019	ALL	Disease or Syndrome	0.769
1078		0.535		2002	7.2696e-16	C04;C17	C0006142	Q9Y6N7		Neoplasms; Skin and Connective Tissue Diseases	0.33	ROBO1	6091	Malignant neoplasm of breast	disease	1	2019	ALL	Neoplastic Process	0.731
1079		0.535		2017	7.2696e-16	C23	C4053775	Q9Y6N7		Pathological Conditions, Signs and Symptoms	0.33	ROBO1	6091	Pituitary stalk interruption syndrome	disease	1	2019	ALL	Disease or Syndrome	0.731
1080	DTO_05007616	0.383		2007	0.04387	F03	C0033975	P04271	Calcium-binding protein	Mental Disorders	0.33	S100B	6285	Psychotic Disorders	group	0.667	2017	ALL	Mental or Behavioral Dysfunction	0.923
1081	DTO_05007616	0.383		2007	0.04387	F03	C0525045	P04271	Calcium-binding protein	Mental Disorders	0.33	S100B	6285	Mood Disorders	group	0.5	2019	ALL	Mental or Behavioral Dysfunction	0.923
1082	DTO_05007621	0.545		2000	8.2884e-07	C04	C0001430	P49908	Extracellular structure	Neoplasms	0.33	SELENOP	6414	Adenoma	group	1	2008	ALL	Neoplastic Process	0.769
1083	DTO_05007405	0.388		1994	0.9941	C04;C13;C12	C0007134	P11166	Transporter	Neoplasms; Female Urogenital Diseases and Pregnancy Complications; Male Urogenital Diseases	0.33	SLC2A1	6513	Renal Cell Carcinoma	disease	1	2016	ALL	Neoplastic Process	0.808
1084	DTO_05007405	0.388	strong	2000	0.9941	F03	C0424605	P11166	Transporter	Mental Disorders	0.33	SLC2A1	6513	Developmental delay (disorder)	phenotype	1	2019	ALL	Mental or Behavioral Dysfunction	0.808
1085	DTO_05007405	0.388	strong	2007	0.9941	C10	C0543888	P11166	Transporter	Nervous System Diseases	0.33	SLC2A1	6513	Epileptic encephalopathy	disease	1	2016	ALL	Disease or Syndrome	0.808
1086	DTO_05007624	0.379		2011	0.1773	F03	C0005586	P00441	Enzyme	Mental Disorders	0.33	SOD1	6647	Bipolar Disorder	disease	0.667	2018	ALL	Mental or Behavioral Dysfunction	0.962
1087	DTO_05007624	0.379		2017	0.1773	C06	C0015695	P00441	Enzyme	Digestive System Diseases	0.33	SOD1	6647	Fatty Liver	disease	1	2018	ALL	Disease or Syndrome	0.962
1088	DTO_05007624	0.379		1999	0.1773	C04	C0017638	P00441	Enzyme	Neoplasms	0.33	SOD1	6647	Glioma	disease	1	2009	ALL	Neoplastic Process	0.962
1089	DTO_05007624	0.379		2005	0.1773	C23	C0021368	P00441	Enzyme	Pathological Conditions, Signs and Symptoms	0.33	SOD1	6647	Inflammation	phenotype	1	2013	ALL	Pathologic Function	0.962
1090	DTO_05007624	0.379		2013	0.1773	C08	C0034069	P00441	Enzyme	Respiratory Tract Diseases	0.33	SOD1	6647	Pulmonary Fibrosis	disease	1	2019	ALL	Disease or Syndrome	0.962
1091	DTO_05007624	0.379		2006	0.1773	C10	C0270764	P00441	Enzyme	Nervous System Diseases	0.33	SOD1	6647	Motor Neuron Disease, Lower	disease	1	2012	ALL	Disease or Syndrome	0.962
1092	DTO_05007624	0.379		1995	0.1773	C18;C10	C0543859	P00441	Enzyme	Nutritional and Metabolic Diseases; Nervous System Diseases	0.33	SOD1	6647	Amyotrophic Lateral Sclerosis, Guam Form	disease	1	2019	ALL	Disease or Syndrome	0.962
1093	DTO_05007624	0.379		2012	0.1773	C06	C2711227	P00441	Enzyme	Digestive System Diseases	0.33	SOD1	6647	Steatohepatitis	disease	1	2018	ALL	Disease or Syndrome	0.962
1094		0.419		1997	0.99772	C16;C13;C12;C19	C0018054	P48436		Congenital, Hereditary, and Neonatal Diseases and Abnormalities; Female Urogenital Diseases and Pregnancy Complications; Male Urogenital Diseases; Endocrine System Diseases	0.33	SOX9	6662	Gonadal Dysgenesis, 46,XY	disease	0.75	2016	ALL	Disease or Syndrome	0.846
1095	DTO_05007599	0.445		2003	0.89148	C13;C12	C0022658	P09486	Signaling	Female Urogenital Diseases and Pregnancy Complications; Male Urogenital Diseases	0.33	SPARC	6678	Kidney Diseases	group	1	2017	ALL	Disease or Syndrome	0.846
1096	DTO_05007599	0.445		2006	0.89148	C04	C0023467	P09486	Signaling	Neoplasms	0.33	SPARC	6678	Leukemia, Myelocytic, Acute	disease	1	2015	ALL	Neoplastic Process	0.846
1097	DTO_05007599	0.445		2011	0.89148	C05	C0158266	P09486	Signaling	Musculoskeletal Diseases	0.33	SPARC	6678	Intervertebral Disc Degeneration	disease	1	2018	ALL	Disease or Syndrome	0.846
1098	DTO_05007599	0.445		1997	0.89148	C23;C06	C0239946	P09486	Signaling	Pathological Conditions, Signs and Symptoms; Digestive System Diseases	0.33	SPARC	6678	Fibrosis, Liver	disease	1	2020	ALL	Disease or Syndrome	0.846
1099		0.353		2008	2.146e-06	C06;C25	C0023896	P10451		Digestive System Diseases; Chemically-Induced Disorders	0.33	SPP1	6696	Alcoholic Liver Diseases	group	1	2014	ALL	Disease or Syndrome	0.885
1100		0.353		2014	2.146e-06	C08	C0034069	P10451		Respiratory Tract Diseases	0.33	SPP1	6696	Pulmonary Fibrosis	disease	1	2019	ALL	Disease or Syndrome	0.885
1101		0.485		2006	0.99537	C06;C04	C0009375	Q9NQB0		Digestive System Diseases; Neoplasms	0.33	TCF7L2	6934	Colonic Neoplasms	group	1	2011	ALL	Neoplastic Process	0.846
1102	DTO_05007584	0.38		1997	0.4993	C20	C0004364	P01033	Enzyme modulator	Immune System Diseases	0.33	TIMP1	7076	Autoimmune Diseases	group	1	2017	ALL	Disease or Syndrome	0.885
1103	DTO_05007584	0.604		2003	0.0025482	C04;C17	C0678222	Q13625	Enzyme modulator	Neoplasms; Skin and Connective Tissue Diseases	0.33	TP53BP2	7159	Breast Carcinoma	disease	1	2018	ALL	Neoplastic Process	0.577
1104	DTO_00102000	0.352		2005	1.6787e-05	F03	C0036341	P11473	Nuclear receptor	Mental Disorders	0.33	VDR	7421	Schizophrenia	disease	0.667	2012	ALL	Mental or Behavioral Dysfunction	0.885
1105		0.372		2009	0.71255	C23;C06	C0023890	P08670		Pathological Conditions, Signs and Symptoms; Digestive System Diseases	0.33	VIM	7431	Liver Cirrhosis	disease	1	2019	ALL	Disease or Syndrome	0.846
1106		0.372		2008	0.71255	C11	C0086543	P08670		Eye Diseases	0.33	VIM	7431	Cataract	disease	1	2018	ALL	Acquired Abnormality	0.846
1107	DTO_05007405	0.592		2011	0.99896	F03	C0234985	Q13492	Transporter	Mental Disorders	0.33	PICALM	8301	Mental deterioration	phenotype	1	2018	ALL	Mental or Behavioral Dysfunction	0.538
1108	DTO_05007530	0.604		2005	0.0093548	C06;C04	C2239176	P37802	Cellular structure	Digestive System Diseases; Neoplasms	0.33	TAGLN2	8407	Liver carcinoma	disease	1	2016	ALL	Neoplastic Process	0.577
1109	DTO_05007624	0.56		2006	0.029431	C04;C12	C0033578	Q13443	Enzyme	Neoplasms; Male Urogenital Diseases	0.33	ADAM9	8754	Prostatic Neoplasms	group	1	2008	ALL	Neoplastic Process	0.654
1110	DTO_05007624	0.56		2009	0.029431	C16;C11	C3489532	Q13443	Enzyme	Congenital, Hereditary, and Neonatal Diseases and Abnormalities; Eye Diseases	0.33	ADAM9	8754	Cone-Rod Dystrophy 2	disease	1	2014	ALL	Disease or Syndrome	0.654
1111	DTO_05007608	0.493		2008	3.2268e-16	C06;C04	C0009402	Q13228	Immune response	Digestive System Diseases; Neoplasms	0.33	SELENBP1	8991	Colorectal Carcinoma	disease	1	2014	ALL	Neoplastic Process	0.846
1112	DTO_05007624	0.555		2001	0.71601	C06;C04	C2239176	Q9UHI8	Enzyme	Digestive System Diseases; Neoplasms	0.33	ADAMTS1	9510	Liver carcinoma	disease	1	2016	ALL	Neoplastic Process	0.654
1113		0.463		2008	0.99957	C25;F03	C0001973	O15516		Chemically-Induced Disorders; Mental Disorders	0.33	CLOCK	9575	Alcoholic Intoxication, Chronic	disease	1	2010	ALL	Mental or Behavioral Dysfunction	0.885
1114	DTO_05007584	0.513		2002	0.98014	C06;C04	C2239176	P19883	Enzyme modulator	Digestive System Diseases; Neoplasms	0.33	FST	10468	Liver carcinoma	disease	1	2017	ALL	Neoplastic Process	0.731
1115	DTO_05007530	0.525		2005	0.0016769	F03	C0041696	Q96HC4	Cellular structure	Mental Disorders	0.33	PDLIM5	10611	Unipolar Depression	disease	1	2017	ALL	Mental or Behavioral Dysfunction	0.808
1116	DTO_05007624	0.705		1988	0.88722	C17;C05;C20	C0003873	Q9NY97	Enzyme	Skin and Connective Tissue Diseases; Musculoskeletal Diseases; Immune System Diseases	0.33	B3GNT2	10678	Rheumatoid Arthritis	disease	1	2013	ALL	Disease or Syndrome	0.5
1117		0.628		2006	5.2547e-06	C06;C04;C19	C0030297	Q8WX93		Digestive System Diseases; Neoplasms; Endocrine System Diseases	0.33	PALLD	23022	Pancreatic Neoplasm	disease	1	2015	ALL	Neoplastic Process	0.615
1118		0.628		2006	5.2547e-06	C06;C04;C19	C2931038	Q8WX93		Digestive System Diseases; Neoplasms; Endocrine System Diseases	0.33	PALLD	23022	Pancreatic carcinoma, familial	disease	1	2009	ALL	Neoplastic Process	0.615
1119		0.526		2015	1.7558e-23	C16;C18;C05;C10;C07;C14	C0432254	O95786		Congenital, Hereditary, and Neonatal Diseases and Abnormalities; Nutritional and Metabolic Diseases; Musculoskeletal Diseases; Nervous System Diseases; Stomatognathic Diseases; Cardiovascular Diseases	0.33	DDX58	23586	Singleton Merten syndrome	disease	1	2019	ALL	Disease or Syndrome	0.808
1120		0.7		2004	5.9675e-05	C01;C20	C0019693	Q9C035		Infections; Immune System Diseases	0.33	TRIM5	85363	HIV Infections	group	1	2009	ALL	Disease or Syndrome	0.385
1121	DTO_02300001	0.538		2009	2.4388e-06	F03	C0525045	Q8NFJ6	G-protein coupled receptor	Mental Disorders	0.33	PROKR2	128674	Mood Disorders	group	1	2010	ALL	Mental or Behavioral Dysfunction	0.731
1122		0.695		2013	0.99997	C16	C4304021	P12814		Congenital, Hereditary, and Neonatal Diseases and Abnormalities	0.32	ACTN1	87	Autosomal dominant macrothrombocytopenia	disease	1	2016	ALL	Disease or Syndrome	0.577
1123		0.705		2008	1.7766e-06	F03	C0005586	P40145		Mental Disorders	0.32	ADCY8	114	Bipolar Disorder	disease	1	2009	ALL	Mental or Behavioral Dysfunction	0.577
1124	DTO_05007624	0.582		2013	0.035922	C16;C06;C18;C10	C0019202	P23526	Enzyme	Congenital, Hereditary, and Neonatal Diseases and Abnormalities; Digestive System Diseases; Nutritional and Metabolic Diseases; Nervous System Diseases	0.32	AHCY	191	Hepatolenticular Degeneration	disease	1	2018	ALL	Disease or Syndrome	0.692
1125	DTO_05007624	0.556		2001	5.6185e-05	C14	C0020538	P13716	Enzyme	Cardiovascular Diseases	0.32	ALAD	210	Hypertensive disease	group	1	2010	ALL	Disease or Syndrome	0.615
1126	DTO_05007624	0.46		2003	0.95448	F03	C0036341	P00352	Enzyme	Mental Disorders	0.32	ALDH1A1	216	Schizophrenia	disease	1	2009	ALL	Mental or Behavioral Dysfunction	0.846
1127	DTO_05007624	0.46		2004	0.95448	C04;C13;C12	C0279702	P00352	Enzyme	Neoplasms; Female Urogenital Diseases and Pregnancy Complications; Male Urogenital Diseases	0.32	ALDH1A1	216	Conventional (Clear Cell) Renal Cell Carcinoma	disease	1	2013	ALL	Neoplastic Process	0.846
1128	DTO_05007624	0.457		2006	3.3959e-10	C06;C04	C0009404	P05091	Enzyme	Digestive System Diseases; Neoplasms	0.32	ALDH2	217	Colorectal Neoplasms	group	1	2008	ALL	Neoplastic Process	0.885
1129	DTO_05007624	0.457		2005	3.3959e-10	C17	C0025209	P05091	Enzyme	Skin and Connective Tissue Diseases	0.32	ALDH2	217	Melanosis	disease	1	2019	ALL	Disease or Syndrome	0.885
1130	DTO_05007624	0.457		2000	3.3959e-10	C19	C0342257	P05091	Enzyme	Endocrine System Diseases	0.32	ALDH2	217	Complications of Diabetes Mellitus	group	1	2013	ALL	Disease or Syndrome	0.885
1131	DTO_05007624	0.457		2016	3.3959e-10	C06	C0400966	P05091	Enzyme	Digestive System Diseases	0.32	ALDH2	217	Non-alcoholic Fatty Liver Disease	disease	1	2019	ALL	Disease or Syndrome	0.885
1132	DTO_05007599	0.446		2005	0.95208	C23;C01	C1719672	Q15389	Signaling	Pathological Conditions, Signs and Symptoms; Infections	0.32	ANGPT1	284	Severe Sepsis	disease	1	2019	ALL	Disease or Syndrome	0.808
1133		0.442		2010	1.2009e-07	C13;C12	C0022658	P04083		Female Urogenital Diseases and Pregnancy Complications; Male Urogenital Diseases	0.32	ANXA1	301	Kidney Diseases	group	1	2018	ALL	Disease or Syndrome	0.885
1134		0.458		2010	3.7978e-15	C04	C0152013	P08758		Neoplasms	0.32	ANXA5	308	Adenocarcinoma of lung (disorder)	disease	1	2018	ALL	Neoplastic Process	0.769
1135		0.338		2008	0.0018685	C04;C08	C0024121	P02649		Neoplasms; Respiratory Tract Diseases	0.32	APOE	348	Lung Neoplasms	group	1	2019	ALL	Neoplastic Process	0.962
1136		0.338		2008	0.0018685	C25;F03	C0085762	P02649		Chemically-Induced Disorders; Mental Disorders	0.32	APOE	348	Alcohol abuse	disease	1	2018	ALL	Mental or Behavioral Dysfunction	0.962
1137		0.338		2005	0.0018685	C23;C10	C0149958	P02649		Pathological Conditions, Signs and Symptoms; Nervous System Diseases	0.32	APOE	348	Complex partial seizures	disease	1	2013	ALL	Disease or Syndrome	0.962
1138		0.338		2006	0.0018685	C10;C14	C0751633	P02649		Nervous System Diseases; Cardiovascular Diseases	0.32	APOE	348	Carotid Artery Plaque	disease	1	2019	ALL	Acquired Abnormality	0.962
1139		0.338		2004	0.0018685	C20;C10	C0751967	P02649		Immune System Diseases; Nervous System Diseases	0.32	APOE	348	Multiple Sclerosis, Relapsing-Remitting	disease	1	2009	ALL	Disease or Syndrome	0.962
1140		0.338		1985	0.0018685	C16;C18	C1704417	P02649		Congenital, Hereditary, and Neonatal Diseases and Abnormalities; Nutritional and Metabolic Diseases	0.32	APOE	348	Hyperlipoproteinemia Type IIb	disease	1	2007	ALL	Disease or Syndrome	0.962
1141		0.338		2012	0.0018685	C13	C4552766	P02649		Female Urogenital Diseases and Pregnancy Complications	0.32	APOE	348	Miscarriage	disease	0.333	2018	ALL	Disease or Syndrome	0.962
1142	DTO_05007584	0.422		2004	0.046544	C23;C10;F01	C0025261	P05067	Enzyme modulator	Pathological Conditions, Signs and Symptoms; Nervous System Diseases; Behavior and Behavior Mechanisms	0.32	APP	351	Memory Disorders	disease	0.944	2019	ALL	Mental or Behavioral Dysfunction	0.846
1143	DTO_05007584	0.422		2005	0.046544	C10;F03	C0751071	P05067	Enzyme modulator	Nervous System Diseases; Mental Disorders	0.32	APP	351	Familial Dementia	disease	1	2015	ALL	Mental or Behavioral Dysfunction	0.846
1144	DTO_05007405	0.529		2002	4.8001e-30	C04	C0007097	P35670	Transporter	Neoplasms	0.32	ATP7B	540	Carcinoma	group	1	2008	ALL	Neoplastic Process	0.654
1145	DTO_05007405	0.529		2001	4.8001e-30	C06;C04	C0345904	P35670	Transporter	Digestive System Diseases; Neoplasms	0.32	ATP7B	540	Malignant neoplasm of liver	disease	1	2019	ALL	Neoplastic Process	0.654
1146	DTO_05007405	0.529		2002	4.8001e-30	C04;C13;C19	C0919267	P35670	Transporter	Neoplasms; Female Urogenital Diseases and Pregnancy Complications; Endocrine System Diseases	0.32	ATP7B	540	ovarian neoplasm	disease	1	2015	ALL	Neoplastic Process	0.654
1147	DTO_05007405	0.529		2003	4.8001e-30	C04	C1168401	P35670	Transporter	Neoplasms	0.32	ATP7B	540	Squamous cell carcinoma of the head and neck	disease	1	2019	ALL	Neoplastic Process	0.654
1148	DTO_05007599	0.291		2004	0.55903	C23;C14	C0035126	P10415	Signaling	Pathological Conditions, Signs and Symptoms; Cardiovascular Diseases	0.32	BCL2	596	Reperfusion Injury	disease	1	2008	ALL	Injury or Poisoning	0.885
1149	DTO_05007599	0.291		2009	0.55903	F03	C0036341	P10415	Signaling	Mental Disorders	0.32	BCL2	596	Schizophrenia	disease	0.5	2015	ALL	Mental or Behavioral Dysfunction	0.885
1150	DTO_05007599	0.291		1988	0.55903	C04;C20;C15	C0079765	P10415	Signaling	Neoplasms; Immune System Diseases; Hemic and Lymphatic Diseases	0.32	BCL2	596	Lymphoma, Small Cleaved-Cell, Follicular	disease	1	2003	ALL	Neoplastic Process	0.885
1151	DTO_05007599	0.291		2011	0.55903	F03	C0853193	P10415	Signaling	Mental Disorders	0.32	BCL2	596	Bipolar I disorder	disease	1	2013	ALL	Mental or Behavioral Dysfunction	0.885
1152	DTO_05007599	0.291		1988	0.55903	C04;C20;C15	C1956130	P10415	Signaling	Neoplasms; Immune System Diseases; Hemic and Lymphatic Diseases	0.32	BCL2	596	Lymphoma, Follicular, Grade 1	disease	1	2003	ALL	Neoplastic Process	0.885
1153	DTO_05007599	0.291		1988	0.55903	C04;C20;C15	C1956131	P10415	Signaling	Neoplasms; Immune System Diseases; Hemic and Lymphatic Diseases	0.32	BCL2	596	Lymphoma, Follicular, Grade 3	disease	1	2013	ALL	Neoplastic Process	0.885
1154	DTO_05007599	0.498		2008	0.12727	C08	C0034069	P18075	Signaling	Respiratory Tract Diseases	0.32	BMP7	655	Pulmonary Fibrosis	disease	1	2017	ALL	Disease or Syndrome	0.769
1155	DTO_05007584	0.507	strong	1989	0.96351	C20;C15	C0272242	P05155	Enzyme modulator	Immune System Diseases; Hemic and Lymphatic Diseases	0.32	SERPING1	710	Complement deficiency disease	group	1	2018	ALL	Disease or Syndrome	0.769
1156	DTO_05007584	0.445		1977	0.90421	C17;C20	C0030809	P01024	Enzyme modulator	Skin and Connective Tissue Diseases; Immune System Diseases	0.32	C3	718	Pemphigus Vulgaris	disease	1	2019	ALL	Disease or Syndrome	0.885
1157		0.633	strong	2013	3.291e-07	C16;C17;C05	C0265275	O43822		Congenital, Hereditary, and Neonatal Diseases and Abnormalities; Skin and Connective Tissue Diseases; Musculoskeletal Diseases	0.32	CFAP410	755	Jeune thoracic dystrophy	disease	1	2017	ALL	Disease or Syndrome	0.615
1158		0.506		2008	1.6946e-06	C18;C05	C0029456	P00918		Nutritional and Metabolic Diseases; Musculoskeletal Diseases	0.32	CA2	760	Osteoporosis	disease	1	2020	ALL	Disease or Syndrome	0.808
1159	DTO_05007624	0.359		1995	1.6263e-10	C25;F03	C0001973	P04040	Enzyme	Chemically-Induced Disorders; Mental Disorders	0.32	CAT	847	Alcoholic Intoxication, Chronic	disease	1	2015	ALL	Mental or Behavioral Dysfunction	0.962
1160	DTO_05007624	0.359		1991	1.6263e-10	C06	C0019158	P04040	Enzyme	Digestive System Diseases	0.32	CAT	847	Hepatitis	group	1	2017	ALL	Disease or Syndrome	0.962
1161	DTO_05007624	0.359		2009	1.6263e-10	C08	C0034069	P04040	Enzyme	Respiratory Tract Diseases	0.32	CAT	847	Pulmonary Fibrosis	disease	1	2019	ALL	Disease or Syndrome	0.962
1162	DTO_05007624	0.359		1990	1.6263e-10	C16;C18	C0752048	P04040	Enzyme	Congenital, Hereditary, and Neonatal Diseases and Abnormalities; Nutritional and Metabolic Diseases	0.32	CAT	847	Hypocatalasemia	disease	1	2015	ALL	Disease or Syndrome	0.962
1163		0.572		2011	6.2783e-05	C06;C04	C2239176	P16152		Digestive System Diseases; Neoplasms	0.32	CBR1	873	Liver carcinoma	disease	1	2013	ALL	Neoplastic Process	0.654
1164		0.363		2005	2.4476e-07	C04	C0023487	P16070		Neoplasms	0.32	CD44	960	Acute Promyelocytic Leukemia	disease	1	2012	ALL	Neoplastic Process	0.962
1165		0.363		2005	2.4476e-07	C06;C04	C0038356	P16070		Digestive System Diseases; Neoplasms	0.32	CD44	960	Stomach Neoplasms	group	1	2011	ALL	Neoplastic Process	0.962
1166	DTO_05007624	0.466		2003	4.2013e-10	C16;C18	C0018995	P00450	Enzyme	Congenital, Hereditary, and Neonatal Diseases and Abnormalities; Nutritional and Metabolic Diseases	0.32	CP	1356	Hemochromatosis	disease	1	2007	ALL	Disease or Syndrome	0.846
1167	DTO_05007624	0.466		2001	4.2013e-10	C16;C18	C0392514	P00450	Enzyme	Congenital, Hereditary, and Neonatal Diseases and Abnormalities; Nutritional and Metabolic Diseases	0.32	CP	1356	Hereditary hemochromatosis	disease	1	2007	ALL	Disease or Syndrome	0.846
1168		0.436		2005	0.0039011	C04;C10	C0025286	P01034		Neoplasms; Nervous System Diseases	0.32	CST3	1471	Meningioma	disease	1	2010	ALL	Neoplastic Process	0.808
1169	DTO_05007584	0.53		2005	0.0065562	C04;C10	C0025286	P04080	Enzyme modulator	Neoplasms; Nervous System Diseases	0.32	CSTB	1476	Meningioma	disease	1	2010	ALL	Neoplastic Process	0.692
1170	DTO_05007542	0.695		2003	0.96232	F03	C0033975	P56177	Transcription factor	Mental Disorders	0.32	DLX1	1745	Psychotic Disorders	group	1	2010	ALL	Mental or Behavioral Dysfunction	0.462
1171	DTO_05007542	0.695		2003	0.96232	F03	C0349204	P56177	Transcription factor	Mental Disorders	0.32	DLX1	1745	Nonorganic psychosis	disease	1	2010	ALL	Mental or Behavioral Dysfunction	0.462
1172	DTO_05007599	0.572		2004	0.016675	C16;C14	C0018798	P53805	Signaling	Congenital, Hereditary, and Neonatal Diseases and Abnormalities; Cardiovascular Diseases	0.32	RCAN1	1827	Congenital Heart Defects	group	1	2010	ALL	Congenital Abnormality	0.808
1173	DTO_03300101	0.533		2015	0.99967	F03	C1535926	Q13627	Kinase	Mental Disorders	0.32	DYRK1A	1859	Neurodevelopmental Disorders	group	1	2018	ALL	Mental or Behavioral Dysfunction	0.769
1174	DTO_05007599	0.38		2005	0.45504	C13;C12	C0017668	P05305	Signaling	Female Urogenital Diseases and Pregnancy Complications; Male Urogenital Diseases	0.32	EDN1	1906	Focal glomerulosclerosis	disease	1	2019	ALL	Disease or Syndrome	0.846
1175	DTO_05007599	0.38		2007	0.45504	C13	C0032914	P05305	Signaling	Female Urogenital Diseases and Pregnancy Complications	0.32	EDN1	1906	Pre-Eclampsia	phenotype	1	2015	ALL	Pathologic Function	0.846
1176	DTO_05007599	0.38		1994	0.45504	C14	C0235527	P05305	Signaling	Cardiovascular Diseases	0.32	EDN1	1906	Heart Failure, Right-Sided	disease	1	2019	ALL	Disease or Syndrome	0.846
1177	DTO_05007599	0.38		1994	0.45504	C13;C12	C1565489	P05305	Signaling	Female Urogenital Diseases and Pregnancy Complications; Male Urogenital Diseases	0.32	EDN1	1906	Renal Insufficiency	disease	1	2019	ALL	Disease or Syndrome	0.846
1178	DTO_05007530	0.56		2007	0.49706	C04;C12	C0376358	P54849	Cellular structure	Neoplasms; Male Urogenital Diseases	0.32	EMP1	2012	Malignant neoplasm of prostate	disease	1	2018	ALL	Neoplastic Process	0.769
1179	DTO_03300101	0.497		2012	1.1953e-05	C04	C0152013	P29320	Kinase	Neoplasms	0.32	EPHA3	2042	Adenocarcinoma of lung (disorder)	disease	1	2015	ALL	Neoplastic Process	0.692
1180	DTO_05007599	0.554		2008	1.1659e-05	C04;C17	C0006142	O14944	Signaling	Neoplasms; Skin and Connective Tissue Diseases	0.32	EREG	2069	Malignant neoplasm of breast	disease	1	2017	ALL	Neoplastic Process	0.692
1181	DTO_05007542	0.565		2008	0.99999	C04;C12	C0033578	P41161	Transcription factor	Neoplasms; Male Urogenital Diseases	0.32	ETV5	2119	Prostatic Neoplasms	group	1	2016	ALL	Neoplastic Process	0.731
1182	DTO_05007542	0.411		2006	0.26176	F03	C0003469	P01100	Transcription factor	Mental Disorders	0.32	FOS	2353	Anxiety Disorders	group	1	2019	ALL	Mental or Behavioral Dysfunction	0.885
1183	DTO_05007542	0.411		2013	0.26176	F01	C0011570	P01100	Transcription factor	Behavior and Behavior Mechanisms	0.32	FOS	2353	Mental Depression	disease	0.667	2019	ALL	Mental or Behavioral Dysfunction	0.885
1184	DTO_05007542	0.411		2013	0.26176	F03	C0011581	P01100	Transcription factor	Mental Disorders	0.32	FOS	2353	Depressive disorder	disease	0.667	2019	ALL	Mental or Behavioral Dysfunction	0.885
1185	DTO_05007542	0.411		2008	0.26176	C13	C0014175	P01100	Transcription factor	Female Urogenital Diseases and Pregnancy Complications	0.32	FOS	2353	Endometriosis	disease	1	2013	ALL	Disease or Syndrome	0.885
1186	DTO_05007542	0.411		1996	0.26176	C23;C10	C0036572	P01100	Transcription factor	Pathological Conditions, Signs and Symptoms; Nervous System Diseases	0.32	FOS	2353	Seizures	phenotype	1	2019	ALL	Sign or Symptom	0.885
1187	DTO_01300327	0.563		2005	0.91489	C10	C0270736	P14867	Ion channel	Nervous System Diseases	0.32	GABRA1	2554	Essential Tremor	disease	1	2011	ALL	Disease or Syndrome	0.577
1188		0.716		2010	0.097532	F03	C0036341	O00451		Mental Disorders	0.32	GFRA2	2675	Schizophrenia	disease	0.5	2010	ALL	Mental or Behavioral Dysfunction	0.423
1189	DTO_05007527	0.393		2003	0.15523	C04;C08	C0024121	P17302	Cell-cell junction	Neoplasms; Respiratory Tract Diseases	0.32	GJA1	2697	Lung Neoplasms	group	1	2019	ALL	Neoplastic Process	0.885
1190	DTO_05007527	0.393		2008	0.15523	F03	C1269683	P17302	Cell-cell junction	Mental Disorders	0.32	GJA1	2697	Major Depressive Disorder	disease	1	2018	ALL	Mental or Behavioral Dysfunction	0.885
1191	DTO_05007527	0.393	disputed	2001	0.15523	C23;C10;C09	C3711374	P17302	Cell-cell junction	Pathological Conditions, Signs and Symptoms; Nervous System Diseases; Otorhinolaryngologic Diseases	0.32	GJA1	2697	Nonsyndromic Deafness	disease	1	2014	ALL	Disease or Syndrome	0.885
1192	DTO_05007584	0.563		2016	0.88941	C16;C17;C10	C1274879	P29992	Enzyme modulator	Congenital, Hereditary, and Neonatal Diseases and Abnormalities; Skin and Connective Tissue Diseases; Nervous System Diseases	0.32	GNA11	2767	Port-wine stain with oculocutaneous melanosis	disease	1	2019	ALL	Congenital Abnormality	0.731
1193	DTO_03300101	0.644		2005	0.9997	F03	C0036341	P49840	Kinase	Mental Disorders	0.32	GSK3A	2931	Schizophrenia	disease	1	2014	ALL	Mental or Behavioral Dysfunction	0.538
1194	DTO_05007530	0.475		2004	3.8905e-11	F03	C0036341	P06396	Cellular structure	Mental Disorders	0.32	GSN	2934	Schizophrenia	disease	1	2007	ALL	Mental or Behavioral Dysfunction	0.885
1195	DTO_05007530	0.475		1990	3.8905e-11	C16;C18;C10	C0936273	P06396	Cellular structure	Congenital, Hereditary, and Neonatal Diseases and Abnormalities; Nutritional and Metabolic Diseases; Nervous System Diseases	0.32	GSN	2934	Familial Amyloid Polyneuropathy, Type IV	disease	1	2012	ALL	Disease or Syndrome	0.885
1196		0.641		2001	0.11297	C01	C0024530	P04921		Infections	0.32	GYPC	2995	Malaria	disease	1	2004	ALL	Disease or Syndrome	0.654
1197		0.441		2008	0.86061	C13	C0162739	P08603		Female Urogenital Diseases and Pregnancy Complications	0.32	CFH	3075	HELLP Syndrome	disease	1	2012	ALL	Disease or Syndrome	0.885
1198		0.516		2007	1.4357e-05	C04;C12	C0376358	P15428		Neoplasms; Male Urogenital Diseases	0.32	HPGD	3248	Malignant neoplasm of prostate	disease	1	2017	ALL	Neoplastic Process	0.731
1199	DTO_05007584	0.544		2015	0.96283	C04;C13;C12	C0005684	P24593	Enzyme modulator	Neoplasms; Female Urogenital Diseases and Pregnancy Complications; Male Urogenital Diseases	0.32	IGFBP5	3488	Malignant neoplasm of urinary bladder	disease	1	2017	ALL	Neoplastic Process	0.692
1200	DTO_05007584	0.544		2015	0.96283	C04;C13;C12	C0005695	P24593	Enzyme modulator	Neoplasms; Female Urogenital Diseases and Pregnancy Complications; Male Urogenital Diseases	0.32	IGFBP5	3488	Bladder Neoplasm	disease	1	2017	ALL	Neoplastic Process	0.692
1201	DTO_05007575	0.474		2002	0.00023013	C04;C13;C12	C0007134	P24394	Receptor	Neoplasms; Female Urogenital Diseases and Pregnancy Complications; Male Urogenital Diseases	0.32	IL4R	3566	Renal Cell Carcinoma	disease	1	2019	ALL	Neoplastic Process	0.846
1202	DTO_05007575	0.474		2002	0.00023013	C04;C13;C12	C0279702	P24394	Receptor	Neoplasms; Female Urogenital Diseases and Pregnancy Complications; Male Urogenital Diseases	0.32	IL4R	3566	Conventional (Clear Cell) Renal Cell Carcinoma	disease	1	2019	ALL	Neoplastic Process	0.846
1203	DTO_05007575	0.525		1995	9.5287e-19	C06	C0266159	P16144	Receptor	Digestive System Diseases	0.32	ITGB4	3691	Pyloric Atresia	disease	1	2013	ALL	Congenital Abnormality	0.731
1204	DTO_01300327	0.522		2009	0.99593	F03	C0033975	Q12809	Ion channel	Mental Disorders	0.32	KCNH2	3757	Psychotic Disorders	group	1	2010	ALL	Mental or Behavioral Dysfunction	0.731
1205	DTO_01300327	0.522		2007	0.99593	C23;C16;C14	C0035828	Q12809	Ion channel	Pathological Conditions, Signs and Symptoms; Congenital, Hereditary, and Neonatal Diseases and Abnormalities; Cardiovascular Diseases	0.32	KCNH2	3757	Romano-Ward Syndrome	disease	1	2017	ALL	Disease or Syndrome	0.731
1206	DTO_01300327	0.522		2001	0.99593	C23;C14	C0235480	Q12809	Ion channel	Pathological Conditions, Signs and Symptoms; Cardiovascular Diseases	0.32	KCNH2	3757	Paroxysmal atrial fibrillation	disease	1	2018	ALL	Disease or Syndrome	0.731
1207	DTO_01300327	0.522		2009	0.99593	F03	C0349204	Q12809	Ion channel	Mental Disorders	0.32	KCNH2	3757	Nonorganic psychosis	disease	1	2010	ALL	Mental or Behavioral Dysfunction	0.731
1208		0.606		2018	1.813e-07	C17	C1854310	P48449		Skin and Connective Tissue Diseases	0.32	LSS	4047	Hypotrichosis simplex	disease	1	2019	ALL	Disease or Syndrome	0.654
1209		0.606	moderate	2017	1.813e-07	C23;C10;F03;F01	C3714756	P48449		Pathological Conditions, Signs and Symptoms; Nervous System Diseases; Mental Disorders; Behavior and Behavior Mechanisms	0.32	LSS	4047	Intellectual Disability	group	1	2019	ALL	Mental or Behavioral Dysfunction	0.654
1210		0.537		2004	1	F03	C0525045	P11137		Mental Disorders	0.32	MAP2	4133	Mood Disorders	group	1	2017	ALL	Mental or Behavioral Dysfunction	0.692
1211	DTO_05007624	0.579		2004	0.99951	C04;C17	C0006142	O00470	Enzyme	Neoplasms; Skin and Connective Tissue Diseases	0.32	MEIS1	4211	Malignant neoplasm of breast	disease	1	2009	ALL	Neoplastic Process	0.615
1212	DTO_05007624	0.579		2004	0.99951	C04;C17	C0678222	O00470	Enzyme	Neoplasms; Skin and Connective Tissue Diseases	0.32	MEIS1	4211	Breast Carcinoma	disease	1	2009	ALL	Neoplastic Process	0.615
1213	DTO_05007624	0.385		2006	7.7197e-18	C07	C0029172	P03956	Enzyme	Stomatognathic Diseases	0.32	MMP1	4312	Oral Submucous Fibrosis	disease	1	2011	ALL	Disease or Syndrome	0.885
1214		0.633		2007	0.40136	C04	C0027819	Q16517		Neoplasms	0.32	NNAT	4826	Neuroblastoma	disease	1	2007	ALL	Neoplastic Process	0.538
1215		0.488	strong	2015	0.99662	C16;C17;C05	C0029434	P07237		Congenital, Hereditary, and Neonatal Diseases and Abnormalities; Skin and Connective Tissue Diseases; Musculoskeletal Diseases	0.32	P4HB	5034	Osteogenesis Imperfecta	disease	1	2019	ALL	Disease or Syndrome; Congenital Abnormality	0.808
1216	DTO_05007584	0.5		2002	0.09167	C04	C0007097	P30086	Enzyme modulator	Neoplasms	0.32	PEBP1	5037	Carcinoma	group	1	2013	ALL	Neoplastic Process	0.808
1217	DTO_05007624	0.485		2003	7.6959e-10	C04;C08	C0024121	Q06830	Enzyme	Neoplasms; Respiratory Tract Diseases	0.32	PRDX1	5052	Lung Neoplasms	group	1	2012	ALL	Neoplastic Process	0.846
1218	DTO_05007624	0.485		2011	7.6959e-10	C06;C04	C0279626	Q06830	Enzyme	Digestive System Diseases; Neoplasms	0.32	PRDX1	5052	Squamous cell carcinoma of esophagus	disease	1	2013	ALL	Neoplastic Process	0.846
1219	DTO_03300101	0.653		2010	0.97169	F03	C0036341	Q13177	Kinase	Mental Disorders	0.32	PAK2	5062	Schizophrenia	disease	1	2011	ALL	Mental or Behavioral Dysfunction	0.538
1220		0.564		2008	4.0172e-58	F03	C0005586	O95613		Mental Disorders	0.32	PCNT	5116	Bipolar Disorder	disease	1	2009	ALL	Mental or Behavioral Dysfunction	0.808
1221		0.564		2009	4.0172e-58	F03	C1269683	O95613		Mental Disorders	0.32	PCNT	5116	Major Depressive Disorder	disease	1	2010	ALL	Mental or Behavioral Dysfunction	0.808
1222	DTO_03300101	0.416		2008	0.9041	F03	C0036341	P09619	Kinase	Mental Disorders	0.32	PDGFRB	5159	Schizophrenia	disease	1	2011	ALL	Mental or Behavioral Dysfunction	0.846
1223	DTO_05007624	0.582		2004	0.0027913	C04;C19	C0040136	Q13822	Enzyme	Neoplasms; Endocrine System Diseases	0.32	ENPP2	5168	Thyroid Neoplasm	disease	1	2015	ALL	Neoplastic Process	0.769
1224	DTO_05007624	0.582		2004	0.0027913	C04;C19	C0549473	Q13822	Enzyme	Neoplasms; Endocrine System Diseases	0.32	ENPP2	5168	Thyroid carcinoma	disease	1	2015	ALL	Neoplastic Process	0.769
1225	DTO_05007620	0.426		2000	NA	C20	C0004364	P16284	Cell adhesion	Immune System Diseases	0.32	PECAM1	5175	Autoimmune Diseases	group	1	2007	ALL	Disease or Syndrome	0.846
1226	DTO_05007584	0.46		2008	7.8044e-08	C11	C0042164	P36955	Enzyme modulator	Eye Diseases	0.32	SERPINF1	5176	Uveitis	disease	1	2009	ALL	Disease or Syndrome	0.846
1227	DTO_03300101	0.722		1995	2.702e-17	F03	C0005586	P17858	Kinase	Mental Disorders	0.32	PFKL	5211	Bipolar Disorder	disease	1	2001	ALL	Mental or Behavioral Dysfunction	0.269
1228	DTO_03300101	0.44		2010	0.3677	F03	C0036341	P17252	Kinase	Mental Disorders	0.32	PRKCA	5578	Schizophrenia	disease	1	2011	ALL	Mental or Behavioral Dysfunction	0.846
1229	DTO_05007542	0.821		2005	0.99999	F03	C0005586	Q33E94	Transcription factor	Mental Disorders	0.32	RFX4	5992	Bipolar Disorder	disease	1	2007	ALL	Mental or Behavioral Dysfunction	0.231
1230	DTO_05007616	0.528		2009	0.16843	F03	C0005586	P60903	Calcium-binding protein	Mental Disorders	0.32	S100A10	6281	Bipolar Disorder	disease	1	2011	ALL	Mental or Behavioral Dysfunction	0.769
1231	DTO_05007621	0.545		2002	8.2884e-07	C04;C12	C0033578	P49908	Extracellular structure	Neoplasms; Male Urogenital Diseases	0.32	SELENOP	6414	Prostatic Neoplasms	group	1	2008	ALL	Neoplastic Process	0.769
1232	DTO_05007530	0.641		2000	0.0020725	C14	C0340427	Q92629	Cellular structure	Cardiovascular Diseases	0.32	SGCD	6444	Familial dilated cardiomyopathy	disease	1	2001	ALL	Disease or Syndrome	0.615
1233	DTO_05007405	0.388		2013	0.9941	C10	C0027765	P11166	Transporter	Nervous System Diseases	0.32	SLC2A1	6513	nervous system disorder	group	1	2019	ALL	Disease or Syndrome	0.808
1234	DTO_05007405	0.388		2009	0.9941	C05	C0029408	P11166	Transporter	Musculoskeletal Diseases	0.32	SLC2A1	6513	Degenerative polyarthritis	disease	1	2020	ALL	Disease or Syndrome	0.808
1235	DTO_05007405	0.388		2004	0.9941	C04;C13;C19	C0919267	P11166	Transporter	Neoplasms; Female Urogenital Diseases and Pregnancy Complications; Endocrine System Diseases	0.32	SLC2A1	6513	ovarian neoplasm	disease	1	2018	ALL	Neoplastic Process	0.808
1236	DTO_05007405	0.388		2004	0.9941	C04;C13;C19	C1140680	P11166	Transporter	Neoplasms; Female Urogenital Diseases and Pregnancy Complications; Endocrine System Diseases	0.32	SLC2A1	6513	Malignant neoplasm of ovary	disease	1	2018	ALL	Neoplastic Process	0.808
1237	DTO_05007405	0.647		2004	3.5691e-10	C04;C17	C1458155	P22732	Transporter	Neoplasms; Skin and Connective Tissue Diseases	0.32	SLC2A5	6518	Mammary Neoplasms	group	1	2006	ALL	Neoplastic Process	0.5
1238	DTO_05007624	0.379		1999	0.1773	F01	C0011570	P00441	Enzyme	Behavior and Behavior Mechanisms	0.32	SOD1	6647	Mental Depression	disease	1	2019	ALL	Mental or Behavioral Dysfunction	0.962
1239	DTO_05007624	0.379		2012	0.1773	C16;C10	C0025312	P00441	Enzyme	Congenital, Hereditary, and Neonatal Diseases and Abnormalities; Nervous System Diseases	0.32	SOD1	6647	Meningomyelocele	disease	1	2013	ALL	Congenital Abnormality	0.962
1240		0.419		2008	0.99772	C16	C0432475	P48436		Congenital, Hereditary, and Neonatal Diseases and Abnormalities	0.32	SOX9	6662	XX males	disease	1	2013	ALL	Disease or Syndrome	0.846
1241	DTO_05007599	0.445		2003	0.89148	C04;C20;C15;C14	C0026764	P09486	Signaling	Neoplasms; Immune System Diseases; Hemic and Lymphatic Diseases; Cardiovascular Diseases	0.32	SPARC	6678	Multiple Myeloma	disease	1	2008	ALL	Neoplastic Process	0.846
1242	DTO_05007599	0.445		2005	0.89148	C15	C0040034	P09486	Signaling	Hemic and Lymphatic Diseases	0.32	SPARC	6678	Thrombocytopenia	phenotype	1	2016	ALL	Disease or Syndrome	0.846
1243		0.353		2008	2.146e-06	C10;C14	C0007282	P10451		Nervous System Diseases; Cardiovascular Diseases	0.32	SPP1	6696	Carotid Stenosis	disease	1	2018	ALL	Disease or Syndrome	0.885
1244		0.353		2011	2.146e-06	C01;C08	C0032285	P10451		Infections; Respiratory Tract Diseases	0.32	SPP1	6696	Pneumonia	disease	1	2019	ALL	Disease or Syndrome	0.885
1245	DTO_05007542	0.433		2011	0.83661	C06;C04	C0009402	O43435	Transcription factor	Digestive System Diseases; Neoplasms	0.32	TBX1	6899	Colorectal Carcinoma	disease	1	2012	ALL	Neoplastic Process	0.808
1246	DTO_05007542	0.433		2004	0.83661	C16;C05	C0376634	O43435	Transcription factor	Congenital, Hereditary, and Neonatal Diseases and Abnormalities; Musculoskeletal Diseases	0.32	TBX1	6899	Craniofacial Abnormalities	group	1	2012	ALL	Congenital Abnormality	0.808
1247		0.485		2017	0.99537	C14	C0151744	Q9NQB0		Cardiovascular Diseases	0.32	TCF7L2	6934	Myocardial Ischemia	disease	1	2019	ALL	Disease or Syndrome	0.846
1248	DTO_05007584	0.38		2003	0.4993	C07	C0029172	P01033	Enzyme modulator	Stomatognathic Diseases	0.32	TIMP1	7076	Oral Submucous Fibrosis	disease	1	2013	ALL	Disease or Syndrome	0.885
1249		0.409		2011	0.9949	C01;C08	C0032285	P19438		Infections; Respiratory Tract Diseases	0.32	TNFRSF1A	7132	Pneumonia	disease	1	2018	ALL	Disease or Syndrome	0.923
1250	DTO_05007584	0.604		2016	0.0025482	C04;C17	C0006142	Q13625	Enzyme modulator	Neoplasms; Skin and Connective Tissue Diseases	0.32	TP53BP2	7159	Malignant neoplasm of breast	disease	1	2018	ALL	Neoplastic Process	0.577
1251	DTO_05007584	0.604		2017	0.0025482	C04;C17	C1458155	Q13625	Enzyme modulator	Neoplasms; Skin and Connective Tissue Diseases	0.32	TP53BP2	7159	Mammary Neoplasms	group	1	2018	ALL	Neoplastic Process	0.577
1252	DTO_05007378	0.498		2012	1	C04	C0025149	O15550	Epigenetic regulator	Neoplasms	0.32	KDM6A	7403	Medulloblastoma	disease	1	2017	ALL	Neoplastic Process	0.769
1253	DTO_05007378	0.498		2010	1	C04;C20;C15;C14	C0026764	O15550	Epigenetic regulator	Neoplasms; Immune System Diseases; Hemic and Lymphatic Diseases; Cardiovascular Diseases	0.32	KDM6A	7403	Multiple Myeloma	disease	1	2017	ALL	Neoplastic Process	0.769
1254	DTO_05007378	0.498		2014	1	C04;C12	C0376358	O15550	Epigenetic regulator	Neoplasms; Male Urogenital Diseases	0.32	KDM6A	7403	Malignant neoplasm of prostate	disease	1	2019	ALL	Neoplastic Process	0.769
1255	DTO_00102000	0.352		2008	1.6787e-05	C10	C0014556	P11473	Nuclear receptor	Nervous System Diseases	0.32	VDR	7421	Epilepsy, Temporal Lobe	disease	1	2015	ALL	Disease or Syndrome	0.885
1256	DTO_05007530	0.476		2005	0.17989	C04;C12	C0033578	P15311	Cellular structure	Neoplasms; Male Urogenital Diseases	0.32	EZR	7430	Prostatic Neoplasms	group	1	2014	ALL	Neoplastic Process	0.808
1257		0.372		2004	0.71255	C04	C0007140	P08670		Neoplasms	0.32	VIM	7431	Carcinosarcoma	disease	1	2019	ALL	Neoplastic Process	0.846
1258		0.372		2006	0.71255	C05	C0029408	P08670		Musculoskeletal Diseases	0.32	VIM	7431	Degenerative polyarthritis	disease	1	2019	ALL	Disease or Syndrome	0.846
1259		0.372		2004	0.71255	C04	C0039101	P08670		Neoplasms	0.32	VIM	7431	synovial sarcoma	disease	1	2018	ALL	Neoplastic Process	0.846
1260	DTO_05007405	0.592		2009	0.99896	C10;F03	C0011265	Q13492	Transporter	Nervous System Diseases; Mental Disorders	0.32	PICALM	8301	Presenile dementia	disease	1	2015	ALL	Mental or Behavioral Dysfunction	0.538
1261		0.573		2016	0.55218	C06;C04	C2239176	O15327		Digestive System Diseases; Neoplasms	0.32	INPP4B	8821	Liver carcinoma	disease	1	2019	ALL	Neoplastic Process	0.577
1262	DTO_05007624	0.576	strong	2013	0.42709	C10	C0752105	O43426	Enzyme	Nervous System Diseases	0.32	SYNJ1	8867	Parkinsonism, Juvenile	disease	1	2018	ALL	Disease or Syndrome	0.577
1263	DTO_05007608	0.493		2006	3.2268e-16	C06;C04	C0009404	Q13228	Immune response	Digestive System Diseases; Neoplasms	0.32	SELENBP1	8991	Colorectal Neoplasms	group	1	2008	ALL	Neoplastic Process	0.846
1264	DTO_05007608	0.493		2006	3.2268e-16	C04;C13;C19	C0919267	Q13228	Immune response	Neoplasms; Female Urogenital Diseases and Pregnancy Complications; Endocrine System Diseases	0.32	SELENBP1	8991	ovarian neoplasm	disease	1	2008	ALL	Neoplastic Process	0.846
1265	DTO_05007608	0.493		2006	3.2268e-16	C04;C13;C19	C1140680	Q13228	Immune response	Neoplasms; Female Urogenital Diseases and Pregnancy Complications; Endocrine System Diseases	0.32	SELENBP1	8991	Malignant neoplasm of ovary	disease	1	2008	ALL	Neoplastic Process	0.846
1266	DTO_05007624	0.555		2013	0.71601	C04;C17	C1458155	Q9UHI8	Enzyme	Neoplasms; Skin and Connective Tissue Diseases	0.32	ADAMTS1	9510	Mammary Neoplasms	group	1	2013	ALL	Neoplastic Process	0.654
1267		0.463		2012	0.99957		C3496069	O15516			0.32	CLOCK	9575	cocaine use	disease	1	2019	ALL	Mental or Behavioral Dysfunction	0.885
1268	DTO_05007624	0.572		2009	4.8237e-05	F03	C0036341	P30041	Enzyme	Mental Disorders	0.32	PRDX6	9588	Schizophrenia	disease	1	2009	ALL	Mental or Behavioral Dysfunction	0.731
1269	DTO_05007405	0.603		2005	0.011377	F03	C0005586	Q9UHW9	Transporter	Mental Disorders	0.32	SLC12A6	9990	Bipolar Disorder	disease	1	2009	ALL	Mental or Behavioral Dysfunction	0.5
1270	DTO_05007584	0.513		2005	0.98014	C04;C17	C1458155	P19883	Enzyme modulator	Neoplasms; Skin and Connective Tissue Diseases	0.32	FST	10468	Mammary Neoplasms	group	1	2018	ALL	Neoplastic Process	0.731
1271	DTO_05007584	0.513		2004	0.98014	C13	C4552766	P19883	Enzyme modulator	Female Urogenital Diseases and Pregnancy Complications	0.32	FST	10468	Miscarriage	disease	1	2017	ALL	Disease or Syndrome	0.731
1272	DTO_05007624	0.705		2012	0.88722	C11;C20;C19	C0018213	Q9NY97	Enzyme	Eye Diseases; Immune System Diseases; Endocrine System Diseases	0.32	B3GNT2	10678	Graves Disease	disease	1	2013	ALL	Disease or Syndrome	0.5
1273		0.603		2003	8.889e-12	C23;C10;F03;F01	C3714756	O00533		Pathological Conditions, Signs and Symptoms; Nervous System Diseases; Mental Disorders; Behavior and Behavior Mechanisms	0.32	CHL1	10752	Intellectual Disability	group	1	2013	ALL	Mental or Behavioral Dysfunction	0.654
1274	DTO_05007557	0.653	moderate	2015	1.3806e-08	C05;C10;C19	C0342573	P57081	Nucleic acid binding	Musculoskeletal Diseases; Nervous System Diseases; Endocrine System Diseases	0.32	WDR4	10785	PITUITARY DWARFISM I	disease	1	2018	ALL	Congenital Abnormality	0.538
1275	DTO_05007527	0.528		2004	1.658e-07	C23;C16;C11;C17;C10;C09	C0265336	O95452	Cell-cell junction	Pathological Conditions, Signs and Symptoms; Congenital, Hereditary, and Neonatal Diseases and Abnormalities; Eye Diseases; Skin and Connective Tissue Diseases; Nervous System Diseases; Otorhinolaryngologic Diseases	0.32	GJB6	10804	Senter syndrome	disease	1	2015	ALL	Disease or Syndrome	0.808
1276	DTO_05007527	0.528		2004	1.658e-07	C11	C3665333	O95452	Cell-cell junction	Eye Diseases	0.32	GJB6	10804	Keratitis-Ichthyosis-Deafness Syndrome	disease	1	2015	ALL	Disease or Syndrome	0.808
1277		0.528		2006	0.91582	C17;C05;C20	C3495559	Q14201		Skin and Connective Tissue Diseases; Musculoskeletal Diseases; Immune System Diseases	0.32	BTG3	10950	Juvenile arthritis	disease	1	2018	ALL	Disease or Syndrome	0.808
1278		0.547	strong	2010	6.4524e-13		C3860213	Q9Y3Z3			0.32	SAMHD1	25939	Autoinflammatory disorder	disease	1	2018	ALL	Disease or Syndrome	0.769
1279		0.508		2002	0.47436	C16;C06;C04	C0032580	O60565		Congenital, Hereditary, and Neonatal Diseases and Abnormalities; Digestive System Diseases; Neoplasms	0.32	GREM1	26585	Adenomatous Polyposis Coli	disease	1	2019	ALL	Neoplastic Process	0.808
1280	DTO_05007557	0.584		2011	0.95263	C23;C10	C0036572	Q9NWB1	Nucleic acid binding	Pathological Conditions, Signs and Symptoms; Nervous System Diseases	0.32	RBFOX1	54715	Seizures	phenotype	1	2015	ALL	Sign or Symptom	0.692
1281		0.78		2008	7.5088e-05	F03	C0036341	Q8TBG4		Mental Disorders	0.32	ETNPPL	64850	Schizophrenia	disease	1	2012	ALL	Mental or Behavioral Dysfunction	0.192
1282		0.539		2011	1	C04	C0025202	Q6V0I7		Neoplasms	0.32	FAT4	79633	melanoma	disease	1	2015	ALL	Neoplastic Process	0.808
1283	DTO_05007624	0.729	strong	2004	0.011568	C18	C0282193	Q53TN4	Enzyme	Nutritional and Metabolic Diseases	0.32	CYBRD1	79901	Iron Overload	disease	1	2017	ALL	Disease or Syndrome	0.269
1284		0.7	strong	2010	0.97793	C16;C17;C15	C0265965	Q96HR8		Congenital, Hereditary, and Neonatal Diseases and Abnormalities; Skin and Connective Tissue Diseases; Hemic and Lymphatic Diseases	0.32	NAF1	92345	Dyskeratosis Congenita	disease	1	2019	ALL	Disease or Syndrome	0.5
1285	DTO_02300001	0.538		2009	2.4388e-06	F03	C0005586	Q8NFJ6	G-protein coupled receptor	Mental Disorders	0.32	PROKR2	128674	Bipolar Disorder	disease	1	2010	ALL	Mental or Behavioral Dysfunction	0.731
1286	DTO_02300001	0.538		2015	2.4388e-06	C23	C4053775	Q8NFJ6	G-protein coupled receptor	Pathological Conditions, Signs and Symptoms	0.32	PROKR2	128674	Pituitary stalk interruption syndrome	disease	1	2017	ALL	Disease or Syndrome	0.731
1287		0.59		2016	5.5977e-08	C11	C0017605	Q8NEA6		Eye Diseases	0.32	GLIS3	169792	Angle Closure Glaucoma	disease	1	2019	ALL	Disease or Syndrome	0.654
1288	DTO_03300101	0.493	strong	2006	0.00096719	C15	C0005779	P37023	Kinase	Hemic and Lymphatic Diseases	0.31	ACVRL1	94	Blood Coagulation Disorders	group	1	2006	ALL	Disease or Syndrome	0.769
1289	DTO_05007624	0.44		1989	2.8825e-12	C14	C0020452	P00813	Enzyme	Cardiovascular Diseases	0.31	ADA	100	Hyperemia	disease	1	2008	ALL	Disease or Syndrome	0.885
1290		0.705		2013	1.7766e-06	F01	C0011570	P40145		Behavior and Behavior Mechanisms	0.31	ADCY8	114	Mental Depression	disease	1	2013	ALL	Mental or Behavioral Dysfunction	0.577
1291		0.705		2013	1.7766e-06	F03	C0011581	P40145		Mental Disorders	0.31	ADCY8	114	Depressive disorder	disease	1	2013	ALL	Mental or Behavioral Dysfunction	0.577
1292	DTO_05007624	0.582		2018	0.035922	C06	C3241937	P23526	Enzyme	Digestive System Diseases	0.31	AHCY	191	Nonalcoholic Steatohepatitis	disease	1	2018	ALL	Disease or Syndrome	0.692
1293	DTO_05007624	0.556		2014	5.6185e-05	C04;C12	C0376358	P13716	Enzyme	Neoplasms; Male Urogenital Diseases	0.31	ALAD	210	Malignant neoplasm of prostate	disease	1	2014	ALL	Neoplastic Process	0.615
1294	DTO_05007624	0.46		1988	0.95448	C25;F03	C0001969	P00352	Enzyme	Chemically-Induced Disorders; Mental Disorders	0.31	ALDH1A1	216	Alcoholic Intoxication	disease	1	1988	ALL	Mental or Behavioral Dysfunction	0.846
1295	DTO_05007624	0.46		2004	0.95448	C04;C13;C12	C0007134	P00352	Enzyme	Neoplasms; Female Urogenital Diseases and Pregnancy Complications; Male Urogenital Diseases	0.31	ALDH1A1	216	Renal Cell Carcinoma	disease	1	2013	ALL	Neoplastic Process	0.846
1296	DTO_05007624	0.46		2008	0.95448	C25;F03	C0085762	P00352	Enzyme	Chemically-Induced Disorders; Mental Disorders	0.31	ALDH1A1	216	Alcohol abuse	disease	1	2008	ALL	Mental or Behavioral Dysfunction	0.846
1297	DTO_05007624	0.457		2004	3.3959e-10	C14	C0042373	P05091	Enzyme	Cardiovascular Diseases	0.31	ALDH2	217	Vascular Diseases	group	1	2008	ALL	Disease or Syndrome	0.885
1298	DTO_05007624	0.457		2000	3.3959e-10	C23;C10;F01	C0349464	P05091	Enzyme	Pathological Conditions, Signs and Symptoms; Nervous System Diseases; Behavior and Behavior Mechanisms	0.31	ALDH2	217	Wernicke-Korsakoff Syndrome	disease	1	2000	ALL	Mental or Behavioral Dysfunction	0.885
1299	DTO_05007624	0.457		2016	3.3959e-10	C06	C3241937	P05091	Enzyme	Digestive System Diseases	0.31	ALDH2	217	Nonalcoholic Steatohepatitis	disease	1	2018	ALL	Disease or Syndrome	0.885
1300	DTO_05007599	0.446		2008	0.95208	C23	C0016059	Q15389	Signaling	Pathological Conditions, Signs and Symptoms	0.31	ANGPT1	284	Fibrosis	phenotype	1	2008	ALL	Pathologic Function	0.808
1301	DTO_05007599	0.446		2008	0.95208	C23	C1623038	Q15389	Signaling	Pathological Conditions, Signs and Symptoms	0.31	ANGPT1	284	Cirrhosis	disease	1	2009	ALL	Disease or Syndrome	0.808
1302		0.442		2010	1.2009e-07	C23;C04	C0024232	P04083		Pathological Conditions, Signs and Symptoms; Neoplasms	0.31	ANXA1	301	Lymphatic Metastasis	disease	1	2012	ALL	Neoplastic Process	0.885
1303		0.442		2004	1.2009e-07	C04;C07	C0153381	P04083		Neoplasms; Stomatognathic Diseases	0.31	ANXA1	301	Malignant neoplasm of mouth	group	1	2010	ALL	Neoplastic Process	0.885
1304		0.61		2012	6.5152e-12	C17;C20	C0024141	P12429		Skin and Connective Tissue Diseases; Immune System Diseases	0.31	ANXA3	306	Lupus Erythematosus, Systemic	disease	1	2012	ALL	Disease or Syndrome	0.615
1305		0.61		2010	6.5152e-12	C04;C13;C19	C0919267	P12429		Neoplasms; Female Urogenital Diseases and Pregnancy Complications; Endocrine System Diseases	0.31	ANXA3	306	ovarian neoplasm	disease	1	2012	ALL	Neoplastic Process	0.615
1306		0.61		2010	6.5152e-12	C04;C13;C19	C1140680	P12429		Neoplasms; Female Urogenital Diseases and Pregnancy Complications; Endocrine System Diseases	0.31	ANXA3	306	Malignant neoplasm of ovary	disease	1	2012	ALL	Neoplastic Process	0.615
1307		0.458		2004	3.7978e-15	C04	C0007137	P08758		Neoplasms	0.31	ANXA5	308	Squamous cell carcinoma	disease	1	2019	ALL	Neoplastic Process	0.769
1308		0.458		2000	3.7978e-15	C04	C0023467	P08758		Neoplasms	0.31	ANXA5	308	Leukemia, Myelocytic, Acute	disease	1	2007	ALL	Neoplastic Process	0.769
1309		0.458		2006	3.7978e-15	C06;C04	C0024623	P08758		Digestive System Diseases; Neoplasms	0.31	ANXA5	308	Malignant neoplasm of stomach	disease	1	2010	ALL	Neoplastic Process	0.769
1310		0.338		2009	0.0018685	C04	C0001418	P02649		Neoplasms	0.31	APOE	348	Adenocarcinoma	group	0.5	2011	ALL	Neoplastic Process	0.962
1311		0.338		1982	0.0018685	C19	C0020676	P02649		Endocrine System Diseases	0.31	APOE	348	Hypothyroidism	disease	1	2003	ALL	Disease or Syndrome	0.962
1312		0.338		2006	0.0018685	C17	C0030246	P02649		Skin and Connective Tissue Diseases	0.31	APOE	348	Pustulosis of Palms and Soles	disease	1	2006	ALL	Disease or Syndrome	0.962
1313		0.338		2012	0.0018685	C23;C10	C0494475	P02649		Pathological Conditions, Signs and Symptoms; Nervous System Diseases	0.31	APOE	348	Tonic - clonic seizures	disease	1	2013	ALL	Disease or Syndrome	0.962
1314		0.338		2005	0.0018685	C06;C25	C0860207	P02649		Digestive System Diseases; Chemically-Induced Disorders	0.31	APOE	348	Drug-Induced Liver Disease	phenotype	1	2012	ALL	Disease or Syndrome	0.962
1315	DTO_05007584	0.422		2002	0.046544	C10	C0006111	P05067	Enzyme modulator	Nervous System Diseases	0.31	APP	351	Brain Diseases	group	1	2018	ALL	Disease or Syndrome	0.846
1316	DTO_05007584	0.422		2002	0.046544	C10	C0085584	P05067	Enzyme modulator	Nervous System Diseases	0.31	APP	351	Encephalopathies	group	1	2018	ALL	Disease or Syndrome	0.846
1317	DTO_05007584	0.422		2010	0.046544	C18;C10;C14	C0338582	P05067	Enzyme modulator	Nutritional and Metabolic Diseases; Nervous System Diseases; Cardiovascular Diseases	0.31	APP	351	Sporadic Cerebral Amyloid Angiopathy	disease	1	2011	ALL	Disease or Syndrome	0.846
1318	DTO_05007584	0.422	strong	2010	0.046544	C10;C14	C0948008	P05067	Enzyme modulator	Nervous System Diseases; Cardiovascular Diseases	0.31	APP	351	Ischemic stroke	disease	1	2020	ALL	Disease or Syndrome	0.846
1319	DTO_05007624	0.526		2012	1.2588e-12	F03	C0036341	Q13510	Enzyme	Mental Disorders	0.31	ASAH1	427	Schizophrenia	disease	1	2012	ALL	Mental or Behavioral Dysfunction	0.808
1320	DTO_05007624	0.526		2012	1.2588e-12	F03	C0221765	Q13510	Enzyme	Mental Disorders	0.31	ASAH1	427	Chronic schizophrenia	disease	1	2012	ALL	Mental or Behavioral Dysfunction	0.808
1321		0.621		2009	0.44753	C23;C14	C0235480	Q15911;Q6ZP98		Pathological Conditions, Signs and Symptoms; Cardiovascular Diseases	0.31	ZFHX3	463	Paroxysmal atrial fibrillation	disease	1	2018	ALL	Disease or Syndrome	0.654
1322		0.526		2016	1	C23;C16	C1842870	Q9P2R6		Pathological Conditions, Signs and Symptoms; Congenital, Hereditary, and Neonatal Diseases and Abnormalities	0.31	RERE	473	Chromosome 1p36 Deletion Syndrome	disease	1	2016	ALL	Disease or Syndrome	0.846
1323	DTO_05007405	0.529		2009	4.8001e-30	C06;C04	C0009402	P35670	Transporter	Digestive System Diseases; Neoplasms	0.31	ATP7B	540	Colorectal Carcinoma	disease	1	2009	ALL	Neoplastic Process	0.654
1324	DTO_05007405	0.529		2009	4.8001e-30	C06;C04	C0009404	P35670	Transporter	Digestive System Diseases; Neoplasms	0.31	ATP7B	540	Colorectal Neoplasms	group	1	2009	ALL	Neoplastic Process	0.654
1325	DTO_05007405	0.529		2003	4.8001e-30	C06	C0019158	P35670	Transporter	Digestive System Diseases	0.31	ATP7B	540	Hepatitis	group	1	2007	ALL	Disease or Syndrome	0.654
1326	DTO_05007405	0.529		2007	4.8001e-30	F03	C0041696	P35670	Transporter	Mental Disorders	0.31	ATP7B	540	Unipolar Depression	disease	1	2007	ALL	Mental or Behavioral Dysfunction	0.654
1327	DTO_05007405	0.529		2002	4.8001e-30	C04;C17	C0678222	P35670	Transporter	Neoplasms; Skin and Connective Tissue Diseases	0.31	ATP7B	540	Breast Carcinoma	disease	1	2002	ALL	Neoplastic Process	0.654
1328	DTO_05007405	0.529		2007	4.8001e-30	F03	C1269683	P35670	Transporter	Mental Disorders	0.31	ATP7B	540	Major Depressive Disorder	disease	1	2007	ALL	Mental or Behavioral Dysfunction	0.654
1329	DTO_05007599	0.291		2010	0.55903	C12	C0004509	P10415	Signaling	Male Urogenital Diseases	0.31	BCL2	596	Azoospermia	disease	1	2010	ALL	Disease or Syndrome	0.885
1330	DTO_05007599	0.291		2008	0.55903	C16;C13;C25	C0015923	P10415	Signaling	Congenital, Hereditary, and Neonatal Diseases and Abnormalities; Female Urogenital Diseases and Pregnancy Complications; Chemically-Induced Disorders	0.31	BCL2	596	Fetal Alcohol Syndrome	disease	1	2018	ALL	Disease or Syndrome	0.885
1331	DTO_05007599	0.291		2014	0.55903	C12	C0021364	P10415	Signaling	Male Urogenital Diseases	0.31	BCL2	596	Male infertility	phenotype	1	2017	ALL	Disease or Syndrome	0.885
1332	DTO_05007599	0.291		1988	0.55903	C04;C20;C15	C0024304	P10415	Signaling	Neoplasms; Immune System Diseases; Hemic and Lymphatic Diseases	0.31	BCL2	596	Lymphoma, Mixed-Cell	disease	1	2015	ALL	Neoplastic Process	0.885
1333	DTO_05007599	0.291		2008	0.55903	C04	C0027533	P10415	Signaling	Neoplasms	0.31	BCL2	596	Neck Neoplasms	group	1	2011	ALL	Neoplastic Process	0.885
1334	DTO_05007599	0.291		1988	0.55903	C04;C20;C15	C0079758	P10415	Signaling	Neoplasms; Immune System Diseases; Hemic and Lymphatic Diseases	0.31	BCL2	596	Lymphoma, Mixed-Cell, Follicular	disease	1	2012	ALL	Neoplastic Process	0.885
1335	DTO_05007599	0.291		1988	0.55903	C04;C20;C15	C0079770	P10415	Signaling	Neoplasms; Immune System Diseases; Hemic and Lymphatic Diseases	0.31	BCL2	596	Lymphoma, Small Noncleaved-Cell	disease	1	2015	ALL	Neoplastic Process	0.885
1336	DTO_05007599	0.291		2002	0.55903	C04	C0205642	P10415	Signaling	Neoplasms	0.31	BCL2	596	Adenocarcinoma, Oxyphilic	disease	1	2011	ALL	Neoplastic Process	0.885
1337	DTO_05007599	0.291		1999	0.55903	C04	C1879321	P10415	Signaling	Neoplasms	0.31	BCL2	596	Acute Myeloid Leukemia (AML-M2)	disease	1	2013	ALL	Neoplastic Process	0.885
1338	DTO_05007599	0.291		1988	0.55903	C04;C20;C15	C1956132	P10415	Signaling	Neoplasms; Immune System Diseases; Hemic and Lymphatic Diseases	0.31	BCL2	596	Lymphoma, Follicular, Grade 2	disease	1	2012	ALL	Neoplastic Process	0.885
1339	DTO_05007599	0.291		2012	0.55903	C16;C13;C25	C2985290	P10415	Signaling	Congenital, Hereditary, and Neonatal Diseases and Abnormalities; Female Urogenital Diseases and Pregnancy Complications; Chemically-Induced Disorders	0.31	BCL2	596	Fetal Alcohol Spectrum Disorders	group	1	2018	ALL	Disease or Syndrome; Congenital Abnormality	0.885
1340	DTO_05007599	0.498		2012	0.12727	F03	C0041696	P18075	Signaling	Mental Disorders	0.31	BMP7	655	Unipolar Depression	disease	1	2012	ALL	Mental or Behavioral Dysfunction	0.769
1341	DTO_05007599	0.498		2012	0.12727	F03	C1269683	P18075	Signaling	Mental Disorders	0.31	BMP7	655	Major Depressive Disorder	disease	1	2012	ALL	Mental or Behavioral Dysfunction	0.769
1342	DTO_05007584	0.507		2016	0.96351	C23;C06	C0023890	P05155	Enzyme modulator	Pathological Conditions, Signs and Symptoms; Digestive System Diseases	0.31	SERPING1	710	Liver Cirrhosis	disease	1	2018	ALL	Disease or Syndrome	0.769
1343	DTO_05007584	0.445		2007	0.90421	C13;C12	C0022660	P01024	Enzyme modulator	Female Urogenital Diseases and Pregnancy Complications; Male Urogenital Diseases	0.31	C3	718	Kidney Failure, Acute	disease	1	2017	ALL	Disease or Syndrome	0.885
1344	DTO_05007584	0.445		1977	0.90421	C17;C20	C0030807	P01024	Enzyme modulator	Skin and Connective Tissue Diseases; Immune System Diseases	0.31	C3	718	Pemphigus	disease	1	2019	ALL	Disease or Syndrome	0.885
1345	DTO_05007584	0.445		2013	0.90421	C23;C10;C14	C0740391	P01024	Enzyme modulator	Pathological Conditions, Signs and Symptoms; Nervous System Diseases; Cardiovascular Diseases	0.31	C3	718	Middle Cerebral Artery Occlusion	disease	1	2020	ALL	Acquired Abnormality	0.885
1346		0.633		2013	3.291e-07	C16;C11	C3489532	O43822		Congenital, Hereditary, and Neonatal Diseases and Abnormalities; Eye Diseases	0.31	CFAP410	755	Cone-Rod Dystrophy 2	disease	1	2016	ALL	Disease or Syndrome	0.615
1347		0.506		2004	1.6946e-06	C04	C0001418	P00918		Neoplasms	0.31	CA2	760	Adenocarcinoma	group	1	2012	ALL	Neoplastic Process	0.808
1348		0.506		2011	1.6946e-06	C06;C04	C0279626	P00918		Digestive System Diseases; Neoplasms	0.31	CA2	760	Squamous cell carcinoma of esophagus	disease	1	2015	ALL	Neoplastic Process	0.808
1349	DTO_05007624	0.359		2005	1.6263e-10	C14	C0018801	P04040	Enzyme	Cardiovascular Diseases	0.31	CAT	847	Heart failure	disease	1	2017	ALL	Disease or Syndrome	0.962
1350	DTO_05007624	0.359		2009	1.6263e-10	C23;C06;C25	C0023891	P04040	Enzyme	Pathological Conditions, Signs and Symptoms; Digestive System Diseases; Chemically-Induced Disorders	0.31	CAT	847	Liver Cirrhosis, Alcoholic	disease	1	2013	ALL	Disease or Syndrome	0.962
1351	DTO_05007624	0.359		2003	1.6263e-10	C04	C0032927	P04040	Enzyme	Neoplasms	0.31	CAT	847	Precancerous Conditions	group	1	2003	ALL	Neoplastic Process	0.962
1352	DTO_05007624	0.359		2004	1.6263e-10	C23;C10	C0038220	P04040	Enzyme	Pathological Conditions, Signs and Symptoms; Nervous System Diseases	0.31	CAT	847	Status Epilepticus	disease	1	2018	ALL	Disease or Syndrome	0.962
1353	DTO_05007624	0.359		2014	1.6263e-10	F03	C0041696	P04040	Enzyme	Mental Disorders	0.31	CAT	847	Unipolar Depression	disease	1	2019	ALL	Mental or Behavioral Dysfunction	0.962
1354	DTO_05007624	0.359		2011	1.6263e-10	C04	C0555198	P04040	Enzyme	Neoplasms	0.31	CAT	847	Malignant Glioma	disease	1	2013	ALL	Neoplastic Process	0.962
1355	DTO_05007624	0.359		1990	1.6263e-10	C16;C18	C2936847	P04040	Enzyme	Congenital, Hereditary, and Neonatal Diseases and Abnormalities; Nutritional and Metabolic Diseases	0.31	CAT	847	Acatalasemia Japanese type	disease	1	2015	ALL	Disease or Syndrome	0.962
1356	DTO_05007624	0.359		2018	1.6263e-10	C06	C3241937	P04040	Enzyme	Digestive System Diseases	0.31	CAT	847	Nonalcoholic Steatohepatitis	disease	1	2018	ALL	Disease or Syndrome	0.962
1357		0.572		2009	6.2783e-05	C06;C04	C0009375	P16152		Digestive System Diseases; Neoplasms	0.31	CBR1	873	Colonic Neoplasms	group	1	2011	ALL	Neoplastic Process	0.654
1358		0.572		2007	6.2783e-05	C04;C12	C0376358	P16152		Neoplasms; Male Urogenital Diseases	0.31	CBR1	873	Malignant neoplasm of prostate	disease	1	2017	ALL	Neoplastic Process	0.654
1359		0.572		2000	6.2783e-05	C14	C0878544	P16152		Cardiovascular Diseases	0.31	CBR1	873	Cardiomyopathies	group	1	2012	ALL	Disease or Syndrome	0.654
1360	DTO_05007575	0.411		2012	5.0781e-05	C04	C0007137	P11836	Receptor	Neoplasms	0.31	MS4A1	931	Squamous cell carcinoma	disease	1	2017	ALL	Neoplastic Process	0.846
1361	DTO_05007575	0.411		2012	5.0781e-05	C04	C0152013	P11836	Receptor	Neoplasms	0.31	MS4A1	931	Adenocarcinoma of lung (disorder)	disease	1	2019	ALL	Neoplastic Process	0.846
1362	DTO_05007575	0.446		1997	1.0857e-60	C14	C0007193	P16671	Receptor	Cardiovascular Diseases	0.31	CD36	948	Cardiomyopathy, Dilated	group	1	2000	ALL	Disease or Syndrome	0.846
1363	DTO_05007575	0.446		2005	1.0857e-60	C14	C0151744	P16671	Receptor	Cardiovascular Diseases	0.31	CD36	948	Myocardial Ischemia	disease	1	2019	ALL	Disease or Syndrome	0.846
1364		0.363		2013	2.4476e-07	C13;C12	C0022660	P16070		Female Urogenital Diseases and Pregnancy Complications; Male Urogenital Diseases	0.31	CD44	960	Kidney Failure, Acute	disease	1	2018	ALL	Disease or Syndrome	0.962
1365		0.363		1999	2.4476e-07	C16;C06;C04	C0032580	P16070		Congenital, Hereditary, and Neonatal Diseases and Abnormalities; Digestive System Diseases; Neoplasms	0.31	CD44	960	Adenomatous Polyposis Coli	disease	1	2017	ALL	Neoplastic Process	0.962
1366		0.363		1998	2.4476e-07	C17	C0037274	P16070		Skin and Connective Tissue Diseases	0.31	CD44	960	Dermatologic disorders	group	1	2006	ALL	Disease or Syndrome	0.962
1367	DTO_05007542	0.57		2007	0.61219	C04	C0023467	P49716	Transcription factor	Neoplasms	0.31	CEBPD	1052	Leukemia, Myelocytic, Acute	disease	1	2007	ALL	Neoplastic Process	0.769
1368	DTO_05007542	0.57		2011	0.61219	C04;C10;C19	C0033375	P49716	Transcription factor	Neoplasms; Nervous System Diseases; Endocrine System Diseases	0.31	CEBPD	1052	Prolactinoma	disease	1	2012	ALL	Neoplastic Process	0.769
1369	DTO_05007575	0.599		2008	6.5112e-08	C16	C1611706	P12110	Receptor	Congenital, Hereditary, and Neonatal Diseases and Abnormalities	0.31	COL6A2	1292	Myosclerosis	disease	1	2008	ALL	Disease or Syndrome	0.692
1370	DTO_05007624	0.466		2002	4.2013e-10	F03	C0004352	P00450	Enzyme	Mental Disorders	0.31	CP	1356	Autistic Disorder	disease	1	2004	ALL	Mental or Behavioral Dysfunction	0.846
1371	DTO_05007624	0.466		2013	4.2013e-10	C06;C04	C0007102	P00450	Enzyme	Digestive System Diseases; Neoplasms	0.31	CP	1356	Malignant tumor of colon	disease	1	2016	ALL	Neoplastic Process	0.846
1372	DTO_05007624	0.466		2003	4.2013e-10	C06;C04	C0009375	P00450	Enzyme	Digestive System Diseases; Neoplasms	0.31	CP	1356	Colonic Neoplasms	group	1	2013	ALL	Neoplastic Process	0.846
1373	DTO_05007624	0.466		1987	4.2013e-10	C23;C10	C0013421	P00450	Enzyme	Pathological Conditions, Signs and Symptoms; Nervous System Diseases	0.31	CP	1356	Dystonia	phenotype	1	2006	ALL	Sign or Symptom	0.846
1374	DTO_05007624	0.466		2010	4.2013e-10	C06	C0019189	P00450	Enzyme	Digestive System Diseases	0.31	CP	1356	Hepatitis, Chronic	disease	1	2015	ALL	Disease or Syndrome	0.846
1375	DTO_05007624	0.466		2014	4.2013e-10	C23;C06	C0023890	P00450	Enzyme	Pathological Conditions, Signs and Symptoms; Digestive System Diseases	0.31	CP	1356	Liver Cirrhosis	disease	1	2018	ALL	Disease or Syndrome	0.846
1376	DTO_05007624	0.466		2008	4.2013e-10	C13	C0032914	P00450	Enzyme	Female Urogenital Diseases and Pregnancy Complications	0.31	CP	1356	Pre-Eclampsia	phenotype	1	2008	ALL	Pathologic Function	0.846
1377	DTO_05007624	0.466		2014	4.2013e-10	C23;C06	C0239946	P00450	Enzyme	Pathological Conditions, Signs and Symptoms; Digestive System Diseases	0.31	CP	1356	Fibrosis, Liver	disease	1	2018	ALL	Disease or Syndrome	0.846
1378	DTO_05007624	0.466		2001	4.2013e-10	C23;C10	C0427086	P00450	Enzyme	Pathological Conditions, Signs and Symptoms; Nervous System Diseases	0.31	CP	1356	Involuntary Movements	phenotype	1	2003	ALL	Sign or Symptom	0.846
1379	DTO_05007624	0.466		1980	4.2013e-10	C06	C0520463	P00450	Enzyme	Digestive System Diseases	0.31	CP	1356	Chronic active hepatitis	disease	1	2015	ALL	Disease or Syndrome	0.846
1380	DTO_05007624	0.466		2000	4.2013e-10	C06;C04	C2239176	P00450	Enzyme	Digestive System Diseases; Neoplasms	0.31	CP	1356	Liver carcinoma	disease	1	2009	ALL	Neoplastic Process	0.846
1381	DTO_05007575	0.705		2011	0.17646	F03	C0041696	P32927	Receptor	Mental Disorders	0.31	CSF2RB	1439	Unipolar Depression	disease	1	2011	ALL	Mental or Behavioral Dysfunction	0.423
1382	DTO_05007575	0.705		2011	0.17646	F03	C1269683	P32927	Receptor	Mental Disorders	0.31	CSF2RB	1439	Major Depressive Disorder	disease	1	2011	ALL	Mental or Behavioral Dysfunction	0.423
1383		0.436		2005	0.0039011	C04	C0023467	P01034		Neoplasms	0.31	CST3	1471	Leukemia, Myelocytic, Acute	disease	1	2007	ALL	Neoplastic Process	0.808
1384		0.436		2002	0.0039011	C07	C0029172	P01034		Stomatognathic Diseases	0.31	CST3	1471	Oral Submucous Fibrosis	disease	1	2006	ALL	Disease or Syndrome	0.808
1385		0.436		2008	0.0039011	C16;C18;C10;C14	C0268393	P01034		Congenital, Hereditary, and Neonatal Diseases and Abnormalities; Nutritional and Metabolic Diseases; Nervous System Diseases; Cardiovascular Diseases	0.31	CST3	1471	Familial Cerebral Amyloid Angiopathy	disease	1	2013	ALL	Disease or Syndrome	0.808
1386		0.436		2005	0.0039011	C04;C10	C0281784	P01034		Neoplasms; Nervous System Diseases	0.31	CST3	1471	Benign Meningioma	disease	1	2010	ALL	Neoplastic Process	0.808
1387		0.436		1993	0.0039011	C10;F03	C0750901	P01034		Nervous System Diseases; Mental Disorders	0.31	CST3	1471	Alzheimer Disease, Early Onset	disease	1	2007	ALL	Disease or Syndrome	0.808
1388		0.436		2002	0.0039011	C18;C10	C1862941	P01034		Nutritional and Metabolic Diseases; Nervous System Diseases	0.31	CST3	1471	Amyotrophic Lateral Sclerosis, Sporadic	disease	1	2017	ALL	Disease or Syndrome	0.808
1389	DTO_05007584	0.592		2016	0.00015316	C17	C1853354	P01040	Enzyme modulator	Skin and Connective Tissue Diseases	0.31	CSTA	1475	Peeling skin syndrome, acral type	disease	1	2016	ALL	Disease or Syndrome	0.731
1390	DTO_05007584	0.592		2010	0.00015316	C04;C07;C09	C2931822	P01040	Enzyme modulator	Neoplasms; Stomatognathic Diseases; Otorhinolaryngologic Diseases	0.31	CSTA	1475	Nasopharyngeal carcinoma	disease	1	2010	ALL	Neoplastic Process	0.731
1391	DTO_05007584	0.53		2005	0.0065562	C04;C10	C0281784	P04080	Enzyme modulator	Neoplasms; Nervous System Diseases	0.31	CSTB	1476	Benign Meningioma	disease	1	2010	ALL	Neoplastic Process	0.692
1392	DTO_05007584	0.53		2003	0.0065562	C04	C1621958	P04080	Enzyme modulator	Neoplasms	0.31	CSTB	1476	Glioblastoma Multiforme	disease	1	2012	ALL	Neoplastic Process	0.692
1393		0.51	strong	2017	5.6753e-12	C16;C06;C15	C0267372	P08174		Congenital, Hereditary, and Neonatal Diseases and Abnormalities; Digestive System Diseases; Hemic and Lymphatic Diseases	0.31	CD55	1604	Primary intestinal lymphangiectasia	disease	1	2019	ALL	Disease or Syndrome	0.808
1394	DTO_05007542	0.695		2009	0.96232	F03	C0004352	P56177	Transcription factor	Mental Disorders	0.31	DLX1	1745	Autistic Disorder	disease	1	2009	ALL	Mental or Behavioral Dysfunction	0.462
1395	DTO_05007542	0.695		2003	0.96232	F03	C0005586	P56177	Transcription factor	Mental Disorders	0.31	DLX1	1745	Bipolar Disorder	disease	1	2003	ALL	Mental or Behavioral Dysfunction	0.462
1396	DTO_05007542	0.695		2003	0.96232	F03	C0036341	P56177	Transcription factor	Mental Disorders	0.31	DLX1	1745	Schizophrenia	disease	1	2003	ALL	Mental or Behavioral Dysfunction	0.462
1397	DTO_05007542	0.695		2011	0.96232	F03	C1510586	P56177	Transcription factor	Mental Disorders	0.31	DLX1	1745	Autism Spectrum Disorders	disease	1	2011	ALL	Mental or Behavioral Dysfunction	0.462
1398		0.686		2008	1	F03	C0005586	O60469		Mental Disorders	0.31	DSCAM	1826	Bipolar Disorder	disease	1	2008	ALL	Mental or Behavioral Dysfunction	0.385
1399	DTO_05007599	0.572		2009	0.016675	C16;C10;F03	C0020179	P53805	Signaling	Congenital, Hereditary, and Neonatal Diseases and Abnormalities; Nervous System Diseases; Mental Disorders	0.31	RCAN1	1827	Huntington Disease	disease	1	2009	ALL	Disease or Syndrome	0.808
1400	DTO_03300101	0.533		2012	0.99967	C10	C0014544	Q13627	Kinase	Nervous System Diseases	0.31	DYRK1A	1859	Epilepsy	disease	1	2018	ALL	Disease or Syndrome	0.769
1401	DTO_02300001	0.546		2014	0.73269	F03	C0005586	P21453	G-protein coupled receptor	Mental Disorders	0.31	S1PR1	1901	Bipolar Disorder	disease	1	2014	ALL	Mental or Behavioral Dysfunction	0.769
1402	DTO_05007599	0.38		2007	0.45504	C10;C14	C0007820	P05305	Signaling	Nervous System Diseases; Cardiovascular Diseases	0.31	EDN1	1906	Cerebrovascular Disorders	group	1	2018	ALL	Disease or Syndrome	0.846
1403	DTO_05007599	0.38		1992	0.45504	C14	C0020649	P05305	Signaling	Cardiovascular Diseases	0.31	EDN1	1906	Hypotension	phenotype	1	2008	ALL	Finding	0.846
1404	DTO_05007599	0.38		2005	0.45504	C07	C0149745	P05305	Signaling	Stomatognathic Diseases	0.31	EDN1	1906	Oral Ulcer	disease	0.5	2018	ALL	Disease or Syndrome	0.846
1405	DTO_05007599	0.38		2010	0.45504	F03	C0525045	P05305	Signaling	Mental Disorders	0.31	EDN1	1906	Mood Disorders	group	0	2010	ALL	Mental or Behavioral Dysfunction	0.846
1406	DTO_05007599	0.38		2009	0.45504	C10;F03	C0752347	P05305	Signaling	Nervous System Diseases; Mental Disorders	0.31	EDN1	1906	Lewy Body Disease	disease	1	2014	ALL	Disease or Syndrome	0.846
1407	DTO_05007599	0.38		2001	0.45504	C14	C0878544	P05305	Signaling	Cardiovascular Diseases	0.31	EDN1	1906	Cardiomyopathies	group	1	2004	ALL	Disease or Syndrome	0.846
1408	DTO_05007530	0.56		2011	0.49706	F03	C0041696	P54849	Cellular structure	Mental Disorders	0.31	EMP1	2012	Unipolar Depression	disease	1	2011	ALL	Mental or Behavioral Dysfunction	0.769
1409	DTO_05007530	0.56		2011	0.49706	F03	C1269683	P54849	Cellular structure	Mental Disorders	0.31	EMP1	2012	Major Depressive Disorder	disease	1	2011	ALL	Mental or Behavioral Dysfunction	0.769
1410	DTO_05007530	0.65	strong	2014	2.3873e-07	C13;C12	C0403396	P54851	Cellular structure	Female Urogenital Diseases and Pregnancy Complications; Male Urogenital Diseases	0.31	EMP2	2013	Steroid-sensitive nephrotic syndrome	disease	1	2019	ALL	Disease or Syndrome	0.692
1411	DTO_05007599	0.554		2004	1.1659e-05	C04;C13;C19	C0919267	O14944	Signaling	Neoplasms; Female Urogenital Diseases and Pregnancy Complications; Endocrine System Diseases	0.31	EREG	2069	ovarian neoplasm	disease	1	2011	ALL	Neoplastic Process	0.692
1412	DTO_05007599	0.554		2004	1.1659e-05	C04;C13;C19	C1140680	O14944	Signaling	Neoplasms; Female Urogenital Diseases and Pregnancy Complications; Endocrine System Diseases	0.31	EREG	2069	Malignant neoplasm of ovary	disease	1	2011	ALL	Neoplastic Process	0.692
1413	DTO_05007542	0.453		1996	0.96413	C04	C0279980	P11308	Transcription factor	Neoplasms	0.31	ERG	2078	Extra-osseous Ewing's sarcoma	disease	1	2002	ALL	Neoplastic Process	0.808
1414	DTO_05007542	0.67		2017	0.97596	C04;C12	C0376358	P41162	Transcription factor	Neoplasms; Male Urogenital Diseases	0.31	ETV3	2117	Malignant neoplasm of prostate	disease	1	2018	ALL	Neoplastic Process	0.577
1415	DTO_05007620	0.705		2006	3.0826e-05	C17;C20	C0042109	P12319	Cell adhesion	Skin and Connective Tissue Diseases; Immune System Diseases	0.31	FCER1A	2205	Urticaria	disease	1	2010	ALL	Disease or Syndrome	0.385
1416	DTO_05007620	0.48		2005	2.0054e-06	C16;C06;C08	C0010674	P12318	Cell adhesion	Congenital, Hereditary, and Neonatal Diseases and Abnormalities; Digestive System Diseases; Respiratory Tract Diseases	0.31	FCGR2A	2212	Cystic Fibrosis	disease	1	2005	ALL	Disease or Syndrome	0.769
1417	DTO_05007620	0.48		2012	2.0054e-06	F03	C0036341	P12318	Cell adhesion	Mental Disorders	0.31	FCGR2A	2212	Schizophrenia	disease	0	2012	ALL	Mental or Behavioral Dysfunction	0.769
1418	DTO_05007620	0.48		2001	2.0054e-06	C14	C0040053	P12318	Cell adhesion	Cardiovascular Diseases	0.31	FCGR2A	2212	Thrombosis	phenotype	1	2002	ALL	Pathologic Function	0.769
1419		0.547		2006	0.92613	C16;C05	C0376634	O75487		Congenital, Hereditary, and Neonatal Diseases and Abnormalities; Musculoskeletal Diseases	0.31	GPC4	2239	Craniofacial Abnormalities	group	1	2019	ALL	Congenital Abnormality	0.769
1420	DTO_05007624	0.489		2013	0.08824	C23;C16;C18;C10;F01	C2936826	P07954	Enzyme	Pathological Conditions, Signs and Symptoms; Congenital, Hereditary, and Neonatal Diseases and Abnormalities; Nutritional and Metabolic Diseases; Nervous System Diseases; Behavior and Behavior Mechanisms	0.31	FH	2271	Fumaric aciduria	disease	1	2013	ALL	Disease or Syndrome	0.846
1421	DTO_05007599	0.365		2001	0.0014045	C14	C0003504	P02751	Signaling	Cardiovascular Diseases	0.31	FN1	2335	Aortic Valve Insufficiency	disease	1	2011	ALL	Disease or Syndrome	0.962
1422	DTO_05007599	0.365		2004	0.0014045	C13;C12;C19	C0017667	P02751	Signaling	Female Urogenital Diseases and Pregnancy Complications; Male Urogenital Diseases; Endocrine System Diseases	0.31	FN1	2335	Nodular glomerulosclerosis	disease	1	2014	ALL	Disease or Syndrome	0.962
1423	DTO_05007599	0.365		2003	0.0014045	F03	C0036341	P02751	Signaling	Mental Disorders	0.31	FN1	2335	Schizophrenia	disease	0	2003	ALL	Mental or Behavioral Dysfunction	0.962
1424	DTO_05007599	0.365		2007	0.0014045	C25;F03	C0085762	P02751	Signaling	Chemically-Induced Disorders; Mental Disorders	0.31	FN1	2335	Alcohol abuse	disease	1	2007	ALL	Mental or Behavioral Dysfunction	0.962
1425	DTO_05007599	0.365		1998	0.0014045	C04	C0205698	P02751	Signaling	Neoplasms	0.31	FN1	2335	Undifferentiated carcinoma	disease	1	2002	ALL	Neoplastic Process	0.962
1426	DTO_05007599	0.365		1999	0.0014045	C08	C4721507	P02751	Signaling	Respiratory Tract Diseases	0.31	FN1	2335	Alveolitis, Fibrosing	disease	1	2016	ALL	Disease or Syndrome	0.962
1427		0.522		2010	0.12642	C16	C0000768	P15328		Congenital, Hereditary, and Neonatal Diseases and Abnormalities	0.31	FOLR1	2348	Congenital Abnormality	group	1	2018	ALL	Congenital Abnormality	0.885
1428		0.522		2005	0.12642	C06;C04	C0007102	P15328		Digestive System Diseases; Neoplasms	0.31	FOLR1	2348	Malignant tumor of colon	disease	1	2018	ALL	Neoplastic Process	0.885
1429		0.522		2009	0.12642	C10	C0026650	P15328		Nervous System Diseases	0.31	FOLR1	2348	Movement Disorders	group	1	2019	ALL	Disease or Syndrome	0.885
1430		0.522		2007	0.12642	C04	C0029463	P15328		Neoplasms	0.31	FOLR1	2348	Osteosarcoma	disease	1	2007	ALL	Neoplastic Process	0.885
1431		0.522		2005	0.12642	C16;C10	C0266453	P15328		Congenital, Hereditary, and Neonatal Diseases and Abnormalities; Nervous System Diseases	0.31	FOLR1	2348	Exencephaly	disease	1	2009	ALL	Congenital Abnormality	0.885
1432	DTO_05007542	0.411		2005	0.26176	C10	C0014544	P01100	Transcription factor	Nervous System Diseases	0.31	FOS	2353	Epilepsy	disease	1	2018	ALL	Disease or Syndrome	0.885
1433	DTO_05007542	0.411		2013	0.26176	C16;C18;C17	C0221032	P01100	Transcription factor	Congenital, Hereditary, and Neonatal Diseases and Abnormalities; Nutritional and Metabolic Diseases; Skin and Connective Tissue Diseases	0.31	FOS	2353	Familial generalized lipodystrophy	disease	1	2013	ALL	Disease or Syndrome	0.885
1434	DTO_05007542	0.411		1996	0.26176	C23;C10	C0234533	P01100	Transcription factor	Pathological Conditions, Signs and Symptoms; Nervous System Diseases	0.31	FOS	2353	Generalized seizures	disease	1	2019	ALL	Disease or Syndrome	0.885
1435	DTO_05007542	0.411		2009	0.26176	C25;F03	C0236804	P01100	Transcription factor	Chemically-Induced Disorders; Mental Disorders	0.31	FOS	2353	Amphetamine Addiction	disease	1	2019	ALL	Mental or Behavioral Dysfunction	0.885
1436	DTO_05007542	0.411		2013	0.26176	F03	C1269683	P01100	Transcription factor	Mental Disorders	0.31	FOS	2353	Major Depressive Disorder	disease	0.5	2015	ALL	Mental or Behavioral Dysfunction	0.885
1437	DTO_01300327	0.563		2004	0.91489	F03	C0005586	P14867	Ion channel	Mental Disorders	0.31	GABRA1	2554	Bipolar Disorder	disease	1	2004	ALL	Mental or Behavioral Dysfunction	0.577
1438	DTO_05007527	0.393		2008	0.15523	F03	C0004352	P17302	Cell-cell junction	Mental Disorders	0.31	GJA1	2697	Autistic Disorder	disease	1	2008	ALL	Mental or Behavioral Dysfunction	0.885
1439	DTO_05007527	0.393		2007	0.15523	C04;C12	C0033578	P17302	Cell-cell junction	Neoplasms; Male Urogenital Diseases	0.31	GJA1	2697	Prostatic Neoplasms	group	1	2007	ALL	Neoplastic Process	0.885
1440	DTO_05007527	0.393		2008	0.15523	F03	C0041696	P17302	Cell-cell junction	Mental Disorders	0.31	GJA1	2697	Unipolar Depression	disease	1	2017	ALL	Mental or Behavioral Dysfunction	0.885
1441	DTO_05007527	0.393		2013	0.15523	C16;C05	C0265292	P17302	Cell-cell junction	Congenital, Hereditary, and Neonatal Diseases and Abnormalities; Musculoskeletal Diseases	0.31	GJA1	2697	Schwartz-Lelek syndrome	disease	1	2013	ALL	Congenital Abnormality	0.885
1442	DTO_05007527	0.393	strong	2006	0.15523	C17	C0432330	P17302	Cell-cell junction	Skin and Connective Tissue Diseases	0.31	GJA1	2697	Erythrokeratoderma	disease	1	2015	ALL	Congenital Abnormality	0.885
1443	DTO_05007584	0.563	moderate	2016	0.88941	C16;C04;C13;C14	C0235753	P29992	Enzyme modulator	Congenital, Hereditary, and Neonatal Diseases and Abnormalities; Neoplasms; Female Urogenital Diseases and Pregnancy Complications; Cardiovascular Diseases	0.31	GNA11	2767	Congenital hemangioma	disease	1	2016	ALL	Neoplastic Process	0.731
1444	DTO_05007530	0.475		2008	3.8905e-11	C18;C05	C0029456	P06396	Cellular structure	Nutritional and Metabolic Diseases; Musculoskeletal Diseases	0.31	GSN	2934	Osteoporosis	disease	1	2018	ALL	Disease or Syndrome	0.885
1445		0.584		2017	0.0041094	C06;C04	C0009402	P19113		Digestive System Diseases; Neoplasms	0.31	HDC	3067	Colorectal Carcinoma	disease	1	2017	ALL	Neoplastic Process	0.692
1446	DTO_05007624	0.65		2007	1.9208e-08	C04;C17	C0006142	P50747	Enzyme	Neoplasms; Skin and Connective Tissue Diseases	0.31	HLCS	3141	Malignant neoplasm of breast	disease	1	2007	ALL	Neoplastic Process	0.654
1447	DTO_00102000	0.49		2012	0.37074	C13	C0014175	P22736	Nuclear receptor	Female Urogenital Diseases and Pregnancy Complications	0.31	NR4A1	3164	Endometriosis	disease	1	2018	ALL	Disease or Syndrome	0.731
1448	DTO_00102000	0.49		2012	0.37074	C13	C0269102	P22736	Nuclear receptor	Female Urogenital Diseases and Pregnancy Complications	0.31	NR4A1	3164	Endometrioma	disease	1	2015	ALL	Neoplastic Process	0.731
1449		0.538		2006	0.88453	C04;C13	C0014170	P31260		Neoplasms; Female Urogenital Diseases and Pregnancy Complications	0.31	HOXA10	3206	Endometrial Neoplasms	group	1	2011	ALL	Neoplastic Process	0.692
1450	DTO_05007584	0.438		1999	1.0376e-19	C16;C05	C0376634	P98160	Enzyme modulator	Congenital, Hereditary, and Neonatal Diseases and Abnormalities; Musculoskeletal Diseases	0.31	HSPG2	3339	Craniofacial Abnormalities	group	1	1999	ALL	Congenital Abnormality	0.885
1451		0.659		2004	0.00075003	C06;C04	C0024623	P13598		Digestive System Diseases; Neoplasms	0.31	ICAM2	3384	Malignant neoplasm of stomach	disease	1	2006	ALL	Neoplastic Process	0.462
1452	DTO_05007575	0.532		2005	3.2501e-12	F01	C0086132	P17181	Receptor	Behavior and Behavior Mechanisms	0.31	IFNAR1	3454	Depressive Symptoms	phenotype	1	2019	ALL	Sign or Symptom	0.769
1453	DTO_05007575	0.636	strong	2011	2.5103e-06	C06	C0009324	Q08334	Receptor	Digestive System Diseases	0.31	IL10RB	3588	Ulcerative Colitis	disease	1	2013	ALL	Disease or Syndrome	0.577
1454	DTO_05007542	0.547		2011	4.4508e-15	F03	C1269683	Q92985	Transcription factor	Mental Disorders	0.31	IRF7	3665	Major Depressive Disorder	disease	1	2011	ALL	Mental or Behavioral Dysfunction	0.846
1455	DTO_05007575	0.444		1998	5.0817e-15	C17	C0037299	P05107	Receptor	Skin and Connective Tissue Diseases	0.31	ITGB2	3689	Skin Ulcer	phenotype	1	1998	ALL	Disease or Syndrome	0.923
1456	DTO_05007575	0.525		1995	9.5287e-19	C16;C17	C0079683	P16144	Receptor	Congenital, Hereditary, and Neonatal Diseases and Abnormalities; Skin and Connective Tissue Diseases	0.31	ITGB4	3691	Herlitz Disease	disease	1	2003	ALL	Disease or Syndrome	0.731
1457	DTO_01300327	0.522		2004	0.99593	C06;C04	C0007102	Q12809	Ion channel	Digestive System Diseases; Neoplasms	0.31	KCNH2	3757	Malignant tumor of colon	disease	1	2005	ALL	Neoplastic Process	0.731
1458	DTO_05007584	0.636	moderate	2019	0.0064742	C13;C12	C0027726	O15230	Enzyme modulator	Female Urogenital Diseases and Pregnancy Complications; Male Urogenital Diseases	0.31	LAMA5	3911	Nephrotic Syndrome	group	1	2019	ALL	Disease or Syndrome	0.577
1459		0.579		2013	4.4951e-07	C11	C0027092	P30533		Eye Diseases	0.31	LRPAP1	4043	Myopia	disease	1	2013	ALL	Disease or Syndrome	0.731
1460	DTO_05007624	0.579		2017	0.99951	C10;F03	C0751249	O00470	Enzyme	Nervous System Diseases; Mental Disorders	0.31	MEIS1	4211	Chronic Insomnia	disease	0.5	2018	ALL	Disease or Syndrome	0.615
1461	DTO_05007624	0.385		2003	7.7197e-18	C23;C04	C0027626	P03956	Enzyme	Pathological Conditions, Signs and Symptoms; Neoplasms	0.31	MMP1	4312	Neoplasm Invasiveness	phenotype	1	2012	ALL	Pathologic Function	0.885
1462	DTO_05007624	0.385		2009	7.7197e-18	C16;C17	C0079294	P03956	Enzyme	Congenital, Hereditary, and Neonatal Diseases and Abnormalities; Skin and Connective Tissue Diseases	0.31	MMP1	4312	Epidermolysis Bullosa Dystrophica	disease	1	2009	ALL	Disease or Syndrome	0.885
1463	DTO_05007624	0.385		2011	7.7197e-18	C06	C3241937	P03956	Enzyme	Digestive System Diseases	0.31	MMP1	4312	Nonalcoholic Steatohepatitis	disease	1	2011	ALL	Disease or Syndrome	0.885
1464		0.415		2007	0.99999	C25;F03	C0001973	P13591		Chemically-Induced Disorders; Mental Disorders	0.31	NCAM1	4684	Alcoholic Intoxication, Chronic	disease	1	2013	ALL	Mental or Behavioral Dysfunction	0.885
1465		0.633		2007	0.40136	C04;C08	C0007131	Q16517		Neoplasms; Respiratory Tract Diseases	0.31	NNAT	4826	Non-Small Cell Lung Carcinoma	disease	1	2007	ALL	Neoplastic Process	0.538
1466		0.488		2008	0.99662	C18;C05	C0029456	P07237		Nutritional and Metabolic Diseases; Musculoskeletal Diseases	0.31	P4HB	5034	Osteoporosis	disease	1	2010	ALL	Disease or Syndrome	0.808
1467		0.488		2014	0.99662	C16;C10	C1846707	P07237		Congenital, Hereditary, and Neonatal Diseases and Abnormalities; Nervous System Diseases	0.31	P4HB	5034	SPINOCEREBELLAR ATAXIA 17	disease	1	2014	ALL	Disease or Syndrome	0.808
1468	DTO_05007584	0.5		2014	0.09167	C04;C13;C12	C0279702	P30086	Enzyme modulator	Neoplasms; Female Urogenital Diseases and Pregnancy Complications; Male Urogenital Diseases	0.31	PEBP1	5037	Conventional (Clear Cell) Renal Cell Carcinoma	disease	1	2017	ALL	Neoplastic Process	0.808
1469	DTO_05007624	0.485		2006	7.6959e-10	C04;C08	C0007131	Q06830	Enzyme	Neoplasms; Respiratory Tract Diseases	0.31	PRDX1	5052	Non-Small Cell Lung Carcinoma	disease	1	2008	ALL	Neoplastic Process	0.846
1470		0.564		2009	4.0172e-58	F03	C0041696	O95613		Mental Disorders	0.31	PCNT	5116	Unipolar Depression	disease	1	2010	ALL	Mental or Behavioral Dysfunction	0.808
1471	DTO_03300101	0.416		2011	0.9041	F03	C0036337	P09619	Kinase	Mental Disorders	0.31	PDGFRB	5159	Schizoaffective Disorder	disease	1	2011	ALL	Mental or Behavioral Dysfunction	0.846
1472	DTO_05007620	0.426		2007	NA	F03	C0004352	P16284	Cell adhesion	Mental Disorders	0.31	PECAM1	5175	Autistic Disorder	disease	1	2007	ALL	Mental or Behavioral Dysfunction	0.846
1473	DTO_05007620	0.426		2000	NA	C15	C0040034	P16284	Cell adhesion	Hemic and Lymphatic Diseases	0.31	PECAM1	5175	Thrombocytopenia	phenotype	1	2007	ALL	Disease or Syndrome	0.846
1474	DTO_05007584	0.46		2010	7.8044e-08	C19;C14	C0011875	P36955	Enzyme modulator	Endocrine System Diseases; Cardiovascular Diseases	0.31	SERPINF1	5176	Diabetic Angiopathies	disease	1	2015	ALL	Disease or Syndrome	0.846
1475	DTO_03300101	0.722		1996	2.702e-17	F03	C0525045	P17858	Kinase	Mental Disorders	0.31	PFKL	5211	Mood Disorders	group	1	1996	ALL	Mental or Behavioral Dysfunction	0.269
1476	DTO_05007530	0.606		2016	3.1147e-18	C14	C0007193	Q99959	Cellular structure	Cardiovascular Diseases	0.31	PKP2	5318	Cardiomyopathy, Dilated	group	1	2016	ALL	Disease or Syndrome	0.538
1477		0.633		2003	8.9961e-09	C18	C0020557	P55058		Nutritional and Metabolic Diseases	0.31	PLTP	5360	Hypertriglyceridemia	phenotype	1	2003	ALL	Disease or Syndrome	0.654
1478		0.633		2007	8.9961e-09	C18	C0242339	P55058		Nutritional and Metabolic Diseases	0.31	PLTP	5360	Dyslipidemias	group	1	2018	ALL	Disease or Syndrome	0.654
1479		0.641		2004	4.7242e-05	C01;C20	C0019693	P23284		Infections; Immune System Diseases	0.31	PPIB	5479	HIV Infections	group	1	2016	ALL	Disease or Syndrome	0.577
1480	DTO_03300101	0.44		2002	0.3677	C06;C04	C0021841	P17252	Kinase	Digestive System Diseases; Neoplasms	0.31	PRKCA	5578	Intestinal Neoplasms	group	1	2009	ALL	Neoplastic Process	0.846
1481	DTO_03300101	0.538		2007	0.017643	C04;C12	C0033578	P19525	Kinase	Neoplasms; Male Urogenital Diseases	0.31	EIF2AK2	5610	Prostatic Neoplasms	group	1	2017	ALL	Neoplastic Process	0.769
1482	DTO_03300101	0.538		2007	0.017643	C04;C12	C0376358	P19525	Kinase	Neoplasms; Male Urogenital Diseases	0.31	EIF2AK2	5610	Malignant neoplasm of prostate	disease	1	2017	ALL	Neoplastic Process	0.769
1483	DTO_05007530	0.593		2008	0.85245	C06	C0008370	P35241	Cellular structure	Digestive System Diseases	0.31	RDX	5962	Cholestasis	disease	1	2015	ALL	Disease or Syndrome	0.615
1484	DTO_05007530	0.593	strong	1993	0.85245	C23;C10;C09	C1384666	P35241	Cellular structure	Pathological Conditions, Signs and Symptoms; Nervous System Diseases; Otorhinolaryngologic Diseases	0.31	RDX	5962	hearing impairment	phenotype	1	2007	ALL	Disease or Syndrome	0.615
1485	DTO_05007530	0.593	definitive	2004	0.85245	C23;C10;C09	C3711374	P35241	Cellular structure	Pathological Conditions, Signs and Symptoms; Nervous System Diseases; Otorhinolaryngologic Diseases	0.31	RDX	5962	Nonsyndromic Deafness	disease	1	2016	ALL	Disease or Syndrome	0.615
1486	DTO_05007542	0.821		2012	0.99999	C25;F03	C0001973	Q33E94	Transcription factor	Chemically-Induced Disorders; Mental Disorders	0.31	RFX4	5992	Alcoholic Intoxication, Chronic	disease	1	2012	ALL	Mental or Behavioral Dysfunction	0.231
1487		0.535		2008	7.2696e-16	F03	C0004352	Q9Y6N7		Mental Disorders	0.31	ROBO1	6091	Autistic Disorder	disease	1	2008	ALL	Mental or Behavioral Dysfunction	0.731
1488		0.535		2007	7.2696e-16	C04;C08	C0024121	Q9Y6N7		Neoplasms; Respiratory Tract Diseases	0.31	ROBO1	6091	Lung Neoplasms	group	1	2007	ALL	Neoplastic Process	0.731
1489		0.535		2014	7.2696e-16	C04;C12	C0376358	Q9Y6N7		Neoplasms; Male Urogenital Diseases	0.31	ROBO1	6091	Malignant neoplasm of prostate	disease	1	2018	ALL	Neoplastic Process	0.731
1490	DTO_05007616	0.51		2007	0.17565	C04	C0025149	P06703	Calcium-binding protein	Neoplasms	0.31	S100A6	6277	Medulloblastoma	disease	1	2007	ALL	Neoplastic Process	0.808
1491	DTO_05007616	0.51		2007	0.17565	C04	C0278510	P06703	Calcium-binding protein	Neoplasms	0.31	S100A6	6277	Childhood Medulloblastoma	disease	1	2007	ALL	Neoplastic Process	0.808
1492	DTO_05007616	0.51		2007	0.17565	C04	C0278876	P06703	Calcium-binding protein	Neoplasms	0.31	S100A6	6277	Adult Medulloblastoma	disease	1	2007	ALL	Neoplastic Process	0.808
1493	DTO_05007616	0.433		2005	0.4777	F03	C0036341	P06702	Calcium-binding protein	Mental Disorders	0.31	S100A9	6280	Schizophrenia	disease	1	2016	ALL	Mental or Behavioral Dysfunction	0.885
1494	DTO_05007616	0.528		2007	0.16843	C04	C0023467	P60903	Calcium-binding protein	Neoplasms	0.31	S100A10	6281	Leukemia, Myelocytic, Acute	disease	1	2018	ALL	Neoplastic Process	0.769
1495	DTO_05007616	0.528		2014	0.16843	F03	C0024517	P60903	Calcium-binding protein	Mental Disorders	0.31	S100A10	6281	Major depression, single episode	disease	1	2014	ALL	Mental or Behavioral Dysfunction	0.769
1496	DTO_05007616	0.528		2007	0.16843	C04	C0025149	P60903	Calcium-binding protein	Neoplasms	0.31	S100A10	6281	Medulloblastoma	disease	1	2007	ALL	Neoplastic Process	0.769
1497	DTO_05007616	0.528		2007	0.16843	C04	C0278510	P60903	Calcium-binding protein	Neoplasms	0.31	S100A10	6281	Childhood Medulloblastoma	disease	1	2007	ALL	Neoplastic Process	0.769
1498	DTO_05007616	0.528		2007	0.16843	C04	C0278876	P60903	Calcium-binding protein	Neoplasms	0.31	S100A10	6281	Adult Medulloblastoma	disease	1	2007	ALL	Neoplastic Process	0.769
1499	DTO_05007616	0.383		2017	0.04387	C04;C10	C0006118	P04271	Calcium-binding protein	Neoplasms; Nervous System Diseases	0.31	S100B	6285	Brain Neoplasms	group	1	2019	ALL	Neoplastic Process	0.923
1500	DTO_05007616	0.383		2009	0.04387	F03	C0221480	P04271	Calcium-binding protein	Mental Disorders	0.31	S100B	6285	Recurrent depression	disease	1	2009	ALL	Mental or Behavioral Dysfunction	0.923
1501	DTO_05007616	0.383		2006	0.04387	C23;C10;C14	C2937358	P04271	Calcium-binding protein	Pathological Conditions, Signs and Symptoms; Nervous System Diseases; Cardiovascular Diseases	0.31	S100B	6285	Cerebral Hemorrhage	phenotype	1	2009	ALL	Pathologic Function	0.923
1502	DTO_05007621	0.545		2009	8.2884e-07	C04;C08	C0242379	P49908	Extracellular structure	Neoplasms; Respiratory Tract Diseases	0.31	SELENOP	6414	Malignant neoplasm of lung	disease	1	2018	ALL	Neoplastic Process	0.769
1503	DTO_05007621	0.545		2005	8.2884e-07	C10	C0524851	P49908	Extracellular structure	Nervous System Diseases	0.31	SELENOP	6414	Neurodegenerative Disorders	group	1	2010	ALL	Disease or Syndrome	0.769
1504	DTO_05007405	0.388		1998	0.9941	C23;C10	C0234533	P11166	Transporter	Pathological Conditions, Signs and Symptoms; Nervous System Diseases	0.31	SLC2A1	6513	Generalized seizures	disease	1	2018	ALL	Disease or Syndrome	0.808
1505	DTO_05007405	0.388		2008	0.9941	C10	C0270850	P11166	Transporter	Nervous System Diseases	0.31	SLC2A1	6513	Idiopathic generalized epilepsy	disease	1	2016	ALL	Disease or Syndrome	0.808
1506	DTO_05007405	0.388		2016	0.9941	C06;C04	C0345904	P11166	Transporter	Digestive System Diseases; Neoplasms	0.31	SLC2A1	6513	Malignant neoplasm of liver	disease	1	2019	ALL	Neoplastic Process	0.808
1507	DTO_05007405	0.388		1998	0.9941	C23;C10	C0751494	P11166	Transporter	Pathological Conditions, Signs and Symptoms; Nervous System Diseases	0.31	SLC2A1	6513	Convulsive Seizures	phenotype	1	2015	ALL	Sign or Symptom	0.808
1508	DTO_05007405	0.388		1998	0.9941	C23;C10	C0751495	P11166	Transporter	Pathological Conditions, Signs and Symptoms; Nervous System Diseases	0.31	SLC2A1	6513	Seizures, Focal	phenotype	1	2014	ALL	Disease or Syndrome	0.808
1509	DTO_05007405	0.388		1994	0.9941	C04;C13;C12	C1266042	P11166	Transporter	Neoplasms; Female Urogenital Diseases and Pregnancy Complications; Male Urogenital Diseases	0.31	SLC2A1	6513	Chromophobe Renal Cell Carcinoma	disease	1	2011	ALL	Neoplastic Process	0.808
1510	DTO_05007405	0.388		1994	0.9941	C04;C13;C12	C1306837	P11166	Transporter	Neoplasms; Female Urogenital Diseases and Pregnancy Complications; Male Urogenital Diseases	0.31	SLC2A1	6513	Papillary Renal Cell Carcinoma	disease	1	2009	ALL	Neoplastic Process	0.808
1511	DTO_05007624	0.379		2006	0.1773	C11;C19;C14	C0011884	P00441	Enzyme	Eye Diseases; Endocrine System Diseases; Cardiovascular Diseases	0.31	SOD1	6647	Diabetic Retinopathy	disease	1	2009	ALL	Disease or Syndrome	0.962
1512	DTO_05007624	0.379		2010	0.1773	C14	C0018802	P00441	Enzyme	Cardiovascular Diseases	0.31	SOD1	6647	Congestive heart failure	disease	1	2019	ALL	Disease or Syndrome	0.962
1513	DTO_05007624	0.379		2000	0.1773	C23	C0022116	P00441	Enzyme	Pathological Conditions, Signs and Symptoms	0.31	SOD1	6647	Ischemia	phenotype	1	2007	ALL	Pathologic Function	0.962
1514	DTO_05007624	0.379		2014	0.1773	C23;C13;C12	C0022650	P00441	Enzyme	Pathological Conditions, Signs and Symptoms; Female Urogenital Diseases and Pregnancy Complications; Male Urogenital Diseases	0.31	SOD1	6647	Kidney Calculi	disease	1	2017	ALL	Disease or Syndrome	0.962
1515	DTO_05007624	0.379		2001	0.1773	C13;C12	C0022660	P00441	Enzyme	Female Urogenital Diseases and Pregnancy Complications; Male Urogenital Diseases	0.31	SOD1	6647	Kidney Failure, Acute	disease	1	2017	ALL	Disease or Syndrome	0.962
1516	DTO_05007624	0.379		2004	0.1773	C23;C14	C0035126	P00441	Enzyme	Pathological Conditions, Signs and Symptoms; Cardiovascular Diseases	0.31	SOD1	6647	Reperfusion Injury	disease	1	2013	ALL	Injury or Poisoning	0.962
1517	DTO_05007624	0.379		2007	0.1773	C16;C13;C12;C19;C14	C0041408	P00441	Enzyme	Congenital, Hereditary, and Neonatal Diseases and Abnormalities; Female Urogenital Diseases and Pregnancy Complications; Male Urogenital Diseases; Endocrine System Diseases; Cardiovascular Diseases	0.31	SOD1	6647	Turner Syndrome	disease	1	2014	ALL	Disease or Syndrome	0.962
1518	DTO_05007624	0.379		2006	0.1773	C10	C0270763	P00441	Enzyme	Nervous System Diseases	0.31	SOD1	6647	Familial Motor Neuron Disease	disease	1	2012	ALL	Disease or Syndrome	0.962
1519	DTO_05007624	0.379		1999	0.1773	C04	C0555198	P00441	Enzyme	Neoplasms	0.31	SOD1	6647	Malignant Glioma	disease	1	2002	ALL	Neoplastic Process	0.962
1520	DTO_05007624	0.379		2005	0.1773	C04;C13;C19	C0919267	P00441	Enzyme	Neoplasms; Female Urogenital Diseases and Pregnancy Complications; Endocrine System Diseases	0.31	SOD1	6647	ovarian neoplasm	disease	1	2010	ALL	Neoplastic Process	0.962
1521	DTO_05007624	0.379		2005	0.1773	C04;C13;C19	C1140680	P00441	Enzyme	Neoplasms; Female Urogenital Diseases and Pregnancy Complications; Endocrine System Diseases	0.31	SOD1	6647	Malignant neoplasm of ovary	disease	1	2010	ALL	Neoplastic Process	0.962
1522		0.419		2002	0.99772	C16;C05	C0376634	P48436		Congenital, Hereditary, and Neonatal Diseases and Abnormalities; Musculoskeletal Diseases	0.31	SOX9	6662	Craniofacial Abnormalities	group	1	2011	ALL	Congenital Abnormality	0.846
1523		0.419		1997	0.99772	C16;C13;C12;C19	C2936694	P48436		Congenital, Hereditary, and Neonatal Diseases and Abnormalities; Female Urogenital Diseases and Pregnancy Complications; Male Urogenital Diseases; Endocrine System Diseases	0.31	SOX9	6662	Swyer Syndrome	disease	0.5	2011	ALL	Disease or Syndrome	0.846
1524		0.419	strong	2015	0.99772	C23;C10;F03;F01	C3714756	P48436		Pathological Conditions, Signs and Symptoms; Nervous System Diseases; Mental Disorders; Behavior and Behavior Mechanisms	0.31	SOX9	6662	Intellectual Disability	group	1	2016	ALL	Mental or Behavioral Dysfunction	0.846
1525	DTO_05007599	0.445		2007	0.89148	C06;C04	C0009375	P09486	Signaling	Digestive System Diseases; Neoplasms	0.31	SPARC	6678	Colonic Neoplasms	group	1	2007	ALL	Neoplastic Process	0.846
1526	DTO_05007599	0.445		2005	0.89148	C14	C0151744	P09486	Signaling	Cardiovascular Diseases	0.31	SPARC	6678	Myocardial Ischemia	disease	1	2018	ALL	Disease or Syndrome	0.846
1527		0.353		2013	2.146e-06	C14	C0018799	P10451		Cardiovascular Diseases	0.31	SPP1	6696	Heart Diseases	group	1	2018	ALL	Disease or Syndrome	0.885
1528		0.353		1996	2.146e-06	C04	C0027659	P10451		Neoplasms	0.31	SPP1	6696	Neoplasms, Experimental	phenotype	1	2011	ALL	Neoplastic Process; Experimental Model of Disease	0.885
1529		0.353		2009	2.146e-06	C13;C12	C0041948	P10451		Female Urogenital Diseases and Pregnancy Complications; Male Urogenital Diseases	0.31	SPP1	6696	Uremia	disease	1	2011	ALL	Disease or Syndrome	0.885
1530		0.353		2004	2.146e-06	C17;C20	C0162820	P10451		Skin and Connective Tissue Diseases; Immune System Diseases	0.31	SPP1	6696	Dermatitis, Allergic Contact	disease	1	2010	ALL	Disease or Syndrome	0.885
1531		0.353		2007	2.146e-06	C19;C14	C0853897	P10451		Endocrine System Diseases; Cardiovascular Diseases	0.31	SPP1	6696	Diabetic Cardiomyopathies	disease	1	2015	ALL	Disease or Syndrome	0.885
1532		0.353		2011	2.146e-06	C06;C25	C0860207	P10451		Digestive System Diseases; Chemically-Induced Disorders	0.31	SPP1	6696	Drug-Induced Liver Disease	phenotype	1	2019	ALL	Disease or Syndrome	0.885
1533		0.353		2011	2.146e-06	C01;C08	C3714636	P10451		Infections; Respiratory Tract Diseases	0.31	SPP1	6696	Pneumonitis	disease	1	2019	ALL	Disease or Syndrome	0.885
1534	DTO_05007530	0.54		2002	0.08527	C06;C04	C0007102	Q01995	Cellular structure	Digestive System Diseases; Neoplasms	0.31	TAGLN	6876	Malignant tumor of colon	disease	1	2004	ALL	Neoplastic Process	0.692
1535	DTO_05007530	0.54		2002	0.08527	C06;C04	C0009375	Q01995	Cellular structure	Digestive System Diseases; Neoplasms	0.31	TAGLN	6876	Colonic Neoplasms	group	1	2004	ALL	Neoplastic Process	0.692
1536	DTO_05007530	0.54		2011	0.08527	C13	C0014175	Q01995	Cellular structure	Female Urogenital Diseases and Pregnancy Complications	0.31	TAGLN	6876	Endometriosis	disease	1	2011	ALL	Disease or Syndrome	0.692
1537	DTO_05007530	0.54		2011	0.08527	C06;C04	C0279626	Q01995	Cellular structure	Digestive System Diseases; Neoplasms	0.31	TAGLN	6876	Squamous cell carcinoma of esophagus	disease	1	2017	ALL	Neoplastic Process	0.692
1538	DTO_05007542	0.433		2007	0.83661	F03	C0033975	O43435	Transcription factor	Mental Disorders	0.31	TBX1	6899	Psychotic Disorders	group	1	2011	ALL	Mental or Behavioral Dysfunction	0.808
1539	DTO_05007542	0.433		2007	0.83661	F03	C0349204	O43435	Transcription factor	Mental Disorders	0.31	TBX1	6899	Nonorganic psychosis	disease	1	2011	ALL	Mental or Behavioral Dysfunction	0.808
1540	DTO_05007542	0.433		2007	0.83661	F03	C0525045	O43435	Transcription factor	Mental Disorders	0.31	TBX1	6899	Mood Disorders	group	0.5	2007	ALL	Mental or Behavioral Dysfunction	0.808
1541	DTO_05007542	0.433		2002	0.83661		C3266101	O43435	Transcription factor		0.31	TBX1	6899	22q11 partial monosomy syndrome	disease	1	2003	ALL	Disease or Syndrome	0.808
1542		0.485		2005	0.99537	C04	C0001418	Q9NQB0		Neoplasms	0.31	TCF7L2	6934	Adenocarcinoma	group	1	2011	ALL	Neoplastic Process	0.846
1543		0.485		2009	0.99537	F03	C0036337	Q9NQB0		Mental Disorders	0.31	TCF7L2	6934	Schizoaffective Disorder	disease	1	2009	ALL	Mental or Behavioral Dysfunction	0.846
1544		0.485		2015	0.99537	F03	C1535926	Q9NQB0		Mental Disorders	0.31	TCF7L2	6934	Neurodevelopmental Disorders	group	0.5	2017	ALL	Mental or Behavioral Dysfunction	0.846
1545	DTO_05007624	0.585		2006	1.2918e-09	C16;C15	C0005283	Q9UP52	Enzyme	Congenital, Hereditary, and Neonatal Diseases and Abnormalities; Hemic and Lymphatic Diseases	0.31	TFR2	7036	beta Thalassemia	disease	1	2006	ALL	Disease or Syndrome	0.615
1546	DTO_05007584	0.38		2014	0.4993	C13;C12;C20	C0017661	P01033	Enzyme modulator	Female Urogenital Diseases and Pregnancy Complications; Male Urogenital Diseases; Immune System Diseases	0.31	TIMP1	7076	IGA Glomerulonephritis	disease	1	2018	ALL	Disease or Syndrome	0.885
1547	DTO_05007584	0.38		2003	0.4993	C23	C0021368	P01033	Enzyme modulator	Pathological Conditions, Signs and Symptoms	0.31	TIMP1	7076	Inflammation	phenotype	1	2007	ALL	Pathologic Function	0.885
1548	DTO_05007584	0.38		1992	0.4993	C23;C04	C0027626	P01033	Enzyme modulator	Pathological Conditions, Signs and Symptoms; Neoplasms	0.31	TIMP1	7076	Neoplasm Invasiveness	phenotype	1	2002	ALL	Pathologic Function	0.885
1549	DTO_05007584	0.38		2002	0.4993	C14	C0042345	P01033	Enzyme modulator	Cardiovascular Diseases	0.31	TIMP1	7076	Varicosity	disease	1	2007	ALL	Disease or Syndrome	0.885
1550	DTO_05007584	0.38		2014	0.4993	F01	C0086132	P01033	Enzyme modulator	Behavior and Behavior Mechanisms	0.31	TIMP1	7076	Depressive Symptoms	phenotype	0	2014	ALL	Sign or Symptom	0.885
1551	DTO_05007584	0.445		2006	0.63037	C08;C20	C0004096	P35625	Enzyme modulator	Respiratory Tract Diseases; Immune System Diseases	0.31	TIMP3	7078	Asthma	disease	1	2006	ALL	Disease or Syndrome	0.923
1552	DTO_05007584	0.445		2012	0.63037	C06	C0009319	P35625	Enzyme modulator	Digestive System Diseases	0.31	TIMP3	7078	Colitis	disease	1	2014	ALL	Disease or Syndrome	0.923
1553	DTO_05007584	0.445		2010	0.63037	C06	C0023895	P35625	Enzyme modulator	Digestive System Diseases	0.31	TIMP3	7078	Liver diseases	group	1	2018	ALL	Disease or Syndrome	0.923
1554	DTO_05007584	0.445		2006	0.63037	C06;C04	C0038356	P35625	Enzyme modulator	Digestive System Diseases; Neoplasms	0.31	TIMP3	7078	Stomach Neoplasms	group	1	2014	ALL	Neoplastic Process	0.923
1555	DTO_05007584	0.445		2002	0.63037	C13	C4552766	P35625	Enzyme modulator	Female Urogenital Diseases and Pregnancy Complications	0.31	TIMP3	7078	Miscarriage	disease	1	2008	ALL	Disease or Syndrome	0.923
1556		0.409		2006	0.9949	C16;C06;C08	C0010674	P19438		Congenital, Hereditary, and Neonatal Diseases and Abnormalities; Digestive System Diseases; Respiratory Tract Diseases	0.31	TNFRSF1A	7132	Cystic Fibrosis	disease	1	2006	ALL	Disease or Syndrome	0.923
1557		0.409		2011	0.9949	C01;C08	C3714636	P19438		Infections; Respiratory Tract Diseases	0.31	TNFRSF1A	7132	Pneumonitis	disease	1	2012	ALL	Disease or Syndrome	0.923
1558	DTO_05007584	0.604	limited	2018	0.0025482	C11	C0339573	Q13625	Enzyme modulator	Eye Diseases	0.31	TP53BP2	7159	Glaucoma, Primary Open Angle	disease	1	2018	ALL	Disease or Syndrome	0.577
1559	DTO_05007530	0.53	strong	2009	0.00023947	C23;C16;C17	C0265261	P07951	Cellular structure	Pathological Conditions, Signs and Symptoms; Congenital, Hereditary, and Neonatal Diseases and Abnormalities; Skin and Connective Tissue Diseases	0.31	TPM2	7169	Multiple pterygium syndrome	disease	1	2013	ALL	Congenital Abnormality	0.654
1560	DTO_05007624	0.588		2012	7.8734e-05	C06;C04	C2239176	Q16762	Enzyme	Digestive System Diseases; Neoplasms	0.31	TST	7263	Liver carcinoma	disease	1	2018	ALL	Neoplastic Process	0.654
1561	DTO_05007557	0.604		2011	0.9899	C04;C20;C15	C0023434	P0DN76;Q01081	Nucleic acid binding	Neoplasms; Immune System Diseases; Hemic and Lymphatic Diseases	0.31	U2AF1	7307	Chronic Lymphocytic Leukemia	disease	1	2011	ALL	Neoplastic Process	0.577
1562	DTO_05007378	0.498		2011	1	C04	C0007138	O15550	Epigenetic regulator	Neoplasms	0.31	KDM6A	7403	Carcinoma, Transitional Cell	disease	1	2019	ALL	Neoplastic Process	0.769
1563	DTO_05007378	0.498		2017	1	C06;C04	C0009402	O15550	Epigenetic regulator	Digestive System Diseases; Neoplasms	0.31	KDM6A	7403	Colorectal Carcinoma	disease	1	2017	ALL	Neoplastic Process	0.769
1564	DTO_05007378	0.498		2016	1	C04;C20;C15	C1961099	O15550	Epigenetic regulator	Neoplasms; Immune System Diseases; Hemic and Lymphatic Diseases	0.31	KDM6A	7403	Precursor T-Cell Lymphoblastic Leukemia-Lymphoma	disease	1	2016	ALL	Neoplastic Process	0.769
1565	DTO_00102000	0.352		2012	1.6787e-05	F03	C0005586	P11473	Nuclear receptor	Mental Disorders	0.31	VDR	7421	Bipolar Disorder	disease	1	2012	ALL	Mental or Behavioral Dysfunction	0.885
1566	DTO_00102000	0.352		2009	1.6787e-05	C23;C10;C14	C0007785	P11473	Nuclear receptor	Pathological Conditions, Signs and Symptoms; Nervous System Diseases; Cardiovascular Diseases	0.31	VDR	7421	Cerebral Infarction	disease	1	2015	ALL	Disease or Syndrome	0.885
1567	DTO_00102000	0.352		2003	1.6787e-05	C25	C0023176	P11473	Nuclear receptor	Chemically-Induced Disorders	0.31	VDR	7421	Lead Poisoning	disease	1	2013	ALL	Injury or Poisoning	0.885
1568	DTO_00102000	0.352		2009	1.6787e-05	F01	C0086132	P11473	Nuclear receptor	Behavior and Behavior Mechanisms	0.31	VDR	7421	Depressive Symptoms	phenotype	1	2009	ALL	Sign or Symptom	0.885
1569		0.372		2009	0.71255	C23;C16;C13;C11;C10	C0009691	P08670		Pathological Conditions, Signs and Symptoms; Congenital, Hereditary, and Neonatal Diseases and Abnormalities; Female Urogenital Diseases and Pregnancy Complications; Eye Diseases; Nervous System Diseases	0.31	VIM	7431	Congenital cataract	disease	1	2016	ALL	Congenital Abnormality	0.846
1570		0.372		2007	0.71255	C04;C08	C0345967	P08670		Neoplasms; Respiratory Tract Diseases	0.31	VIM	7431	Malignant mesothelioma	disease	1	2013	ALL	Neoplastic Process	0.846
1571	DTO_00102000	0.502		2002	0.9126	C17;C05;C20	C0003873	Q92570	Nuclear receptor	Skin and Connective Tissue Diseases; Musculoskeletal Diseases; Immune System Diseases	0.31	NR4A3	8013	Rheumatoid Arthritis	disease	1	2009	ALL	Disease or Syndrome	0.808
1572	DTO_00102000	0.502		2005	0.9126	C18	C0020443	Q92570	Nuclear receptor	Nutritional and Metabolic Diseases	0.31	NR4A3	8013	Hypercholesterolemia	disease	1	2010	ALL	Disease or Syndrome	0.808
1573		0.592		2012	0.99394	C14	C0018801	P48552		Cardiovascular Diseases	0.31	NRIP1	8204	Heart failure	disease	1	2017	ALL	Disease or Syndrome	0.654
1574		0.592		2012	0.99394	C14	C0018802	P48552		Cardiovascular Diseases	0.31	NRIP1	8204	Congestive heart failure	disease	1	2017	ALL	Disease or Syndrome	0.654
1575		0.592		2012	0.99394	C23;C14	C0027051	P48552		Pathological Conditions, Signs and Symptoms; Cardiovascular Diseases	0.31	NRIP1	8204	Myocardial Infarction	disease	1	2017	ALL	Disease or Syndrome	0.654
1576		0.592		2014	0.99394	C04;C13	C0476089	P48552		Neoplasms; Female Urogenital Diseases and Pregnancy Complications	0.31	NRIP1	8204	Endometrial Carcinoma	disease	1	2016	ALL	Neoplastic Process	0.654
1577		0.592		2005	0.99394	C04;C17	C1458155	P48552		Neoplasms; Skin and Connective Tissue Diseases	0.31	NRIP1	8204	Mammary Neoplasms	group	1	2012	ALL	Neoplastic Process	0.654
1578	DTO_05007557	0.663		2017	0.42768	C06;C04	C2239176	Q13112	Nucleic acid binding	Digestive System Diseases; Neoplasms	0.31	CHAF1B	8208	Liver carcinoma	disease	1	2018	ALL	Neoplastic Process	0.538
1579	DTO_05007542	0.619		2012	0.98443	C04;C13;C12	C0005684	O95936	Transcription factor	Neoplasms; Female Urogenital Diseases and Pregnancy Complications; Male Urogenital Diseases	0.31	EOMES	8320	Malignant neoplasm of urinary bladder	disease	1	2015	ALL	Neoplastic Process	0.692
1580	DTO_05007542	0.619		2012	0.98443	C04;C13;C12	C0005695	O95936	Transcription factor	Neoplasms; Female Urogenital Diseases and Pregnancy Complications; Male Urogenital Diseases	0.31	EOMES	8320	Bladder Neoplasm	disease	1	2015	ALL	Neoplastic Process	0.692
1581	DTO_05007542	0.619		2016	0.98443	C06;C04	C0007102	O95936	Transcription factor	Digestive System Diseases; Neoplasms	0.31	EOMES	8320	Malignant tumor of colon	disease	1	2016	ALL	Neoplastic Process	0.692
1582	DTO_05007530	0.604		2014	0.0093548	C23;C06	C0239946	P37802	Cellular structure	Pathological Conditions, Signs and Symptoms; Digestive System Diseases	0.31	TAGLN2	8407	Fibrosis, Liver	disease	1	2016	ALL	Disease or Syndrome	0.577
1583		0.579		2010	0.00034234	C06	C0009324	O95456		Digestive System Diseases	0.31	PSMG1	8624	Ulcerative Colitis	disease	1	2011	ALL	Disease or Syndrome	0.731
1584		0.573		2014	0.55218	C04;C13;C12	C0005684	O15327		Neoplasms; Female Urogenital Diseases and Pregnancy Complications; Male Urogenital Diseases	0.31	INPP4B	8821	Malignant neoplasm of urinary bladder	disease	1	2018	ALL	Neoplastic Process	0.577
1585		0.573		2014	0.55218	C04;C13;C12	C0005695	O15327		Neoplasms; Female Urogenital Diseases and Pregnancy Complications; Male Urogenital Diseases	0.31	INPP4B	8821	Bladder Neoplasm	disease	1	2018	ALL	Neoplastic Process	0.577
1586		0.573		2018	0.55218	C06;C04;C19	C0235974	O15327		Digestive System Diseases; Neoplasms; Endocrine System Diseases	0.31	INPP4B	8821	Pancreatic carcinoma	disease	1	2019	ALL	Neoplastic Process	0.577
1587	DTO_05007624	0.617		2012	4.1806e-18	F03	C1269683	Q16719	Enzyme	Mental Disorders	0.31	KYNU	8942	Major Depressive Disorder	disease	0	2012	ALL	Mental or Behavioral Dysfunction	0.692
1588	DTO_05007608	0.493		2004	3.2268e-16	C04	C0001418	Q13228	Immune response	Neoplasms	0.31	SELENBP1	8991	Adenocarcinoma	group	1	2010	ALL	Neoplastic Process	0.846
1589	DTO_05007608	0.493		2004	3.2268e-16	C04;C08	C0024121	Q13228	Immune response	Neoplasms; Respiratory Tract Diseases	0.31	SELENBP1	8991	Lung Neoplasms	group	1	2018	ALL	Neoplastic Process	0.846
1590	DTO_05007608	0.493		2008	3.2268e-16	F03	C0033975	Q13228	Immune response	Mental Disorders	0.31	SELENBP1	8991	Psychotic Disorders	group	1	2008	ALL	Mental or Behavioral Dysfunction	0.846
1591	DTO_05007608	0.493		2004	3.2268e-16	C04;C08	C0242379	Q13228	Immune response	Neoplasms; Respiratory Tract Diseases	0.31	SELENBP1	8991	Malignant neoplasm of lung	disease	1	2018	ALL	Neoplastic Process	0.846
1592		0.628		2012	0.5597	F03	C0005586	Q96QZ7		Mental Disorders	0.31	MAGI1	9223	Bipolar Disorder	disease	1	2014	ALL	Mental or Behavioral Dysfunction	0.615
1593		0.628		2012	0.5597	F03	C0036341	Q96QZ7		Mental Disorders	0.31	MAGI1	9223	Schizophrenia	disease	1	2012	ALL	Mental or Behavioral Dysfunction	0.615
1594		0.628		2012	0.5597	C16;F03	C1839839	Q96QZ7		Congenital, Hereditary, and Neonatal Diseases and Abnormalities; Mental Disorders	0.31	MAGI1	9223	MAJOR AFFECTIVE DISORDER 2	disease	1	2012	ALL	Mental or Behavioral Dysfunction	0.615
1595	DTO_05007557	0.617		2017	0.75121	C06;C04	C0009402	Q96PU8	Nucleic acid binding	Digestive System Diseases; Neoplasms	0.31	QKI	9444	Colorectal Carcinoma	disease	1	2017	ALL	Neoplastic Process	0.5
1596	DTO_05007557	0.617		2009	0.75121	F03	C0041696	Q96PU8	Nucleic acid binding	Mental Disorders	0.31	QKI	9444	Unipolar Depression	disease	1	2009	ALL	Mental or Behavioral Dysfunction	0.5
1597	DTO_05007557	0.617		2009	0.75121	F03	C1269683	Q96PU8	Nucleic acid binding	Mental Disorders	0.31	QKI	9444	Major Depressive Disorder	disease	1	2009	ALL	Mental or Behavioral Dysfunction	0.5
1598	DTO_05007557	0.617		2016	0.75121		C2363903	Q96PU8	Nucleic acid binding		0.31	QKI	9444	Angiocentric glioma	disease	1	2016	ALL	Neoplastic Process	0.5
1599	DTO_05007624	0.555		2008	0.71601	C04;C08	C0007131	Q9UHI8	Enzyme	Neoplasms; Respiratory Tract Diseases	0.31	ADAMTS1	9510	Non-Small Cell Lung Carcinoma	disease	1	2008	ALL	Neoplastic Process	0.654
1600		0.463		2010	0.99957	C10;C25;F03	C0001957	O15516		Nervous System Diseases; Chemically-Induced Disorders; Mental Disorders	0.31	CLOCK	9575	Alcohol Withdrawal Delirium	disease	1	2010	ALL	Disease or Syndrome	0.885
1601		0.463		2000	0.99957	F03	C0085159	O15516		Mental Disorders	0.31	CLOCK	9575	Seasonal Affective Disorder	disease	1	2011	ALL	Mental or Behavioral Dysfunction	0.885
1602		0.463		2014	0.99957	C25;F03	C0600427	O15516		Chemically-Induced Disorders; Mental Disorders	0.31	CLOCK	9575	Cocaine Dependence	disease	1	2014	ALL	Mental or Behavioral Dysfunction	0.885
1603	DTO_05007624	0.572		2001	4.8237e-05	C16;C10	C0013080	P30041	Enzyme	Congenital, Hereditary, and Neonatal Diseases and Abnormalities; Nervous System Diseases	0.31	PRDX6	9588	Down Syndrome	disease	1	2003	ALL	Disease or Syndrome	0.731
1604	DTO_05007624	0.572		2013	4.8237e-05	C04;C08	C0024121	P30041	Enzyme	Neoplasms; Respiratory Tract Diseases	0.31	PRDX6	9588	Lung Neoplasms	group	1	2014	ALL	Neoplastic Process	0.731
1605	DTO_05007405	0.56		2000	0.11182	F03	C0525045	P45844	Transporter	Mental Disorders	0.31	ABCG1	9619	Mood Disorders	group	0	2000	ALL	Mental or Behavioral Dysfunction	0.692
1606	DTO_03300101	0.621		2005	0.098693	C04;C20;C15;C14	C0026764	O60285	Kinase	Neoplasms; Immune System Diseases; Hemic and Lymphatic Diseases; Cardiovascular Diseases	0.31	NUAK1	9891	Multiple Myeloma	disease	1	2016	ALL	Neoplastic Process	0.577
1607	DTO_05007584	0.513		2002	0.98014	C06;C04	C0023903	P19883	Enzyme modulator	Digestive System Diseases; Neoplasms	0.31	FST	10468	Liver neoplasms	group	1	2002	ALL	Neoplastic Process	0.731
1608	DTO_05007530	0.525		2007	0.0016769	F03	C0221765	Q96HC4	Cellular structure	Mental Disorders	0.31	PDLIM5	10611	Chronic schizophrenia	disease	0	2007	ALL	Mental or Behavioral Dysfunction	0.808
1609	DTO_05007624	0.588		2013	0.23861	F03	C0036341	Q9Y6M1	Enzyme	Mental Disorders	0.31	IGF2BP2	10644	Schizophrenia	disease	1	2013	ALL	Mental or Behavioral Dysfunction	0.615
1610	DTO_05007624	0.588		2013	0.23861	F03	C0221765	Q9Y6M1	Enzyme	Mental Disorders	0.31	IGF2BP2	10644	Chronic schizophrenia	disease	1	2013	ALL	Mental or Behavioral Dysfunction	0.615
1611	DTO_05007624	0.705		2013	0.88722	F03	C0036341	Q9NY97	Enzyme	Mental Disorders	0.31	B3GNT2	10678	Schizophrenia	disease	1	2013	ALL	Mental or Behavioral Dysfunction	0.5
1612		0.603		2016	8.889e-12	C06;C04	C0009402	O00533		Digestive System Diseases; Neoplasms	0.31	CHL1	10752	Colorectal Carcinoma	disease	1	2016	ALL	Neoplastic Process	0.654
1613	DTO_03300101	0.575		2002	0.9999	C04	C0007097	Q9NYY3	Kinase	Neoplasms	0.31	PLK2	10769	Carcinoma	group	1	2010	ALL	Neoplastic Process	0.808
1614	DTO_05007557	0.653	moderate	2015	1.3806e-08	C23;C16;C05;C10;C19	C0265202	P57081	Nucleic acid binding	Pathological Conditions, Signs and Symptoms; Congenital, Hereditary, and Neonatal Diseases and Abnormalities; Musculoskeletal Diseases; Nervous System Diseases; Endocrine System Diseases	0.31	WDR4	10785	Seckel syndrome	disease	1	2018	ALL	Disease or Syndrome	0.538
1615	DTO_05007557	0.653		2018	1.3806e-08	C23;C16;C13;C05;C12;C10	C0795949	P57081	Nucleic acid binding	Pathological Conditions, Signs and Symptoms; Congenital, Hereditary, and Neonatal Diseases and Abnormalities; Female Urogenital Diseases and Pregnancy Complications; Musculoskeletal Diseases; Male Urogenital Diseases; Nervous System Diseases	0.31	WDR4	10785	Galloway Mowat syndrome	disease	1	2018	ALL	Disease or Syndrome	0.538
1616	DTO_05007557	0.653	moderate	2015	1.3806e-08	C23;C10;F03;F01	C3714756	P57081	Nucleic acid binding	Pathological Conditions, Signs and Symptoms; Nervous System Diseases; Mental Disorders; Behavior and Behavior Mechanisms	0.31	WDR4	10785	Intellectual Disability	group	1	2018	ALL	Mental or Behavioral Dysfunction	0.538
1617	DTO_05007527	0.528		2008	1.658e-07	C16;C17	C1706004	O95452	Cell-cell junction	Congenital, Hereditary, and Neonatal Diseases and Abnormalities; Skin and Connective Tissue Diseases	0.31	GJB6	10804	Anhydrotic Ectodermal Dysplasias	disease	1	2008	ALL	Congenital Abnormality	0.808
1618		0.736		2010	0.52601	F01	C0011570	Q6PUV4		Behavior and Behavior Mechanisms	0.31	CPLX2	10814	Mental Depression	disease	1	2010	ALL	Mental or Behavioral Dysfunction	0.231
1619		0.736		2010	0.52601	F03	C0011581	Q6PUV4		Mental Disorders	0.31	CPLX2	10814	Depressive disorder	disease	1	2010	ALL	Mental or Behavioral Dysfunction	0.231
1620		0.528		2009	0.91582	C04;C13;C12	C0007134	Q14201		Neoplasms; Female Urogenital Diseases and Pregnancy Complications; Male Urogenital Diseases	0.31	BTG3	10950	Renal Cell Carcinoma	disease	1	2009	ALL	Neoplastic Process	0.808
1621		0.528		2009	0.91582	C04;C13;C12	C0279702	Q14201		Neoplasms; Female Urogenital Diseases and Pregnancy Complications; Male Urogenital Diseases	0.31	BTG3	10950	Conventional (Clear Cell) Renal Cell Carcinoma	disease	1	2009	ALL	Neoplastic Process	0.808
1622		0.601		2015	0.0014952	C04	C0023269	Q9UMW8		Neoplasms	0.31	USP18	11274	leiomyosarcoma	disease	1	2015	ALL	Neoplastic Process	0.615
1623		0.601		2017	0.0014952	C16;C20;C10	C0393591	Q9UMW8		Congenital, Hereditary, and Neonatal Diseases and Abnormalities; Immune System Diseases; Nervous System Diseases	0.31	USP18	11274	AICARDI-GOUTIERES SYNDROME	disease	1	2017	ALL	Disease or Syndrome	0.615
1624	DTO_05007616	0.663		2015	1.9782e-10	C06;C04	C0009402	Q9NPY3	Calcium-binding protein	Digestive System Diseases; Neoplasms	0.31	CD93	22918	Colorectal Carcinoma	disease	1	2015	ALL	Neoplastic Process	0.5
1625		0.76		2017	0.11301	F03	C1510586	Q14689		Mental Disorders	0.31	DIP2A	23181	Autism Spectrum Disorders	disease	1	2019	ALL	Mental or Behavioral Dysfunction	0.231
1626	DTO_05007584	0.769		2007	1	F03	C0005586	Q9BZ29	Enzyme modulator	Mental Disorders	0.31	DOCK9	23348	Bipolar Disorder	disease	1	2007	ALL	Mental or Behavioral Dysfunction	0.192
1627	DTO_05007584	0.529		2019	0.93914	C04	C0206655	Q9GZV5	Enzyme modulator	Neoplasms	0.31	WWTR1	25937	Alveolar rhabdomyosarcoma	disease	1	2019	ALL	Neoplastic Process	0.615
1628		0.769		2009	0.11743	F03	C0004352	Q6UXD5		Mental Disorders	0.31	SEZ6L2	26470	Autistic Disorder	disease	1	2009	ALL	Mental or Behavioral Dysfunction	0.231
1629		0.508		2008	0.47436	C08	C0034069	O60565		Respiratory Tract Diseases	0.31	GREM1	26585	Pulmonary Fibrosis	disease	1	2011	ALL	Disease or Syndrome	0.808
1630	DTO_05007405	0.736		2012	0.38961	C25;F03	C0001973	Q9UIG8	Transporter	Chemically-Induced Disorders; Mental Disorders	0.31	SLCO3A1	28232	Alcoholic Intoxication, Chronic	disease	1	2012	ALL	Mental or Behavioral Dysfunction	0.385
1631	DTO_05007530	0.656	strong	2019	0.00028347	C10	C0543888	O94805	Cellular structure	Nervous System Diseases	0.31	ACTL6B	51412	Epileptic encephalopathy	disease	1	2019	ALL	Disease or Syndrome	0.462
1632		0.7		2012	1.0733e-05	C25;F03	C0001973	Q9NRR1		Chemically-Induced Disorders; Mental Disorders	0.31	CYTL1	54360	Alcoholic Intoxication, Chronic	disease	1	2012	ALL	Mental or Behavioral Dysfunction	0.423
1633		0.678		2013	1.1187e-06	C16;C08;C09;C14	C0022521	P57076		Congenital, Hereditary, and Neonatal Diseases and Abnormalities; Respiratory Tract Diseases; Otorhinolaryngologic Diseases; Cardiovascular Diseases	0.31	CFAP298	56683	Kartagener Syndrome	disease	1	2013	ALL	Disease or Syndrome	0.5
1634	DTO_05007624	0.474		2005	0.00024252	C08	C0035222	Q8WUD6	Enzyme	Respiratory Tract Diseases	0.31	CHPT1	56994	Respiratory Distress Syndrome, Adult	disease	0.5	2018	ALL	Disease or Syndrome	0.846
1635	DTO_05007405	0.636		2009	0.99988	F03	C0005586	Q9P2U7	Transporter	Mental Disorders	0.31	SLC17A7	57030	Bipolar Disorder	disease	0.5	2010	ALL	Mental or Behavioral Dysfunction	0.308
1636	DTO_05007405	0.636		2009	0.99988	C23;C10;F01	C0178417	Q9P2U7	Transporter	Pathological Conditions, Signs and Symptoms; Nervous System Diseases; Behavior and Behavior Mechanisms	0.31	SLC17A7	57030	Anhedonia	disease	1	2017	ALL	Mental or Behavioral Dysfunction	0.308
1637	DTO_05007405	0.636		2011	0.99988	C23;C10;F01	C0233794	Q9P2U7	Transporter	Pathological Conditions, Signs and Symptoms; Nervous System Diseases; Behavior and Behavior Mechanisms	0.31	SLC17A7	57030	Memory impairment	phenotype	1	2018	ALL	Mental or Behavioral Dysfunction	0.308
1638		0.539		2012	1	C06;C04	C0038356	Q6V0I7		Digestive System Diseases; Neoplasms	0.31	FAT4	79633	Stomach Neoplasms	group	1	2012	ALL	Neoplastic Process	0.808
1639		0.539	strong	2013	1		C1849173	Q6V0I7			0.31	FAT4	79633	Periventricular gray matter heterotopia	disease	1	2013	ALL	Disease or Syndrome	0.808
1640		0.449		2007	1.7414e-10	C04	C0018923	P39060		Neoplasms	0.31	COL18A1	80781	Hemangiosarcoma	disease	1	2019	ALL	Neoplastic Process	0.808
1641		0.821		2011	1	F03	C0036341	Q8NEY1		Mental Disorders	0.31	NAV1	89796	Schizophrenia	disease	1	2011	ALL	Mental or Behavioral Dysfunction	0.154
1642	DTO_05007405	0.61		2012	0.019348	C10	C0030442	Q9NQ40	Transporter	Nervous System Diseases	0.31	SLC52A3	113278	Progressive bulbar palsy	disease	1	2012	ALL	Disease or Syndrome	0.654
1643		0.695		2014	0.99997	C23;C06	C0023893	P12814		Pathological Conditions, Signs and Symptoms; Digestive System Diseases	0.3	ACTN1	87	Liver Cirrhosis, Experimental	disease	1	2014	ALL	Experimental Model of Disease	0.577
1644	DTO_03300101	0.493		2005	0.00096719	C10;C14	C0007787	P37023	Kinase	Nervous System Diseases; Cardiovascular Diseases	0.3	ACVRL1	94	Transient Ischemic Attack	disease	1	2005	ALL	Disease or Syndrome	0.769
1645	DTO_03300101	0.493	strong	2016	0.00096719		C1150929	P37023	Kinase		0.3	ACVRL1	94	2-oxo-hept-3-ene-1,7-dioate hydratase activity	phenotype	1	2016	ALL	Molecular Function	0.769
1646	DTO_03300101	0.493	strong	2006	0.00096719	C15	C1458140	P37023	Kinase	Hemic and Lymphatic Diseases	0.3	ACVRL1	94	Bleeding tendency	phenotype	1	2006	ALL	Pathologic Function	0.769
1647	DTO_03300101	0.493		2012	0.00096719		C1701939	P37023	Kinase		0.3	ACVRL1	94	Familial pulmonary arterial hypertension	disease	1	2014	ALL	Disease or Syndrome	0.769
1648	DTO_03300101	0.493		2016	0.00096719	C23	C3850148	P37023	Kinase	Pathological Conditions, Signs and Symptoms	0.3	ACVRL1	94	Vascular Remodeling	phenotype	1	2016	ALL	Organ or Tissue Function	0.769
1649	DTO_03300101	0.493		2016	0.00096719	C23	C3852953	P37023	Kinase	Pathological Conditions, Signs and Symptoms	0.3	ACVRL1	94	Pulmonary Arterial Remodeling	phenotype	1	2016	ALL	Organ or Tissue Function	0.769
1650	DTO_03300101	0.493	limited	NA	0.00096719		C4707243	P37023	Kinase		0.3	ACVRL1	94	Familial thoracic aortic aneurysm and aortic dissection	disease	NA	NA	ALL	Disease or Syndrome	0.769
1651	DTO_05007624	0.44		2014	2.8825e-12	C23;C06	C0023893	P00813	Enzyme	Pathological Conditions, Signs and Symptoms; Digestive System Diseases	0.3	ADA	100	Liver Cirrhosis, Experimental	disease	1	2014	ALL	Experimental Model of Disease	0.885
1652	DTO_05007624	0.44		1990	2.8825e-12	C04;C08	C0024121	P00813	Enzyme	Neoplasms; Respiratory Tract Diseases	0.3	ADA	100	Lung Neoplasms	group	1	1990	ALL	Neoplastic Process	0.885
1653	DTO_05007624	0.44		2006	2.8825e-12	C10	C0037928	P00813	Enzyme	Nervous System Diseases	0.3	ADA	100	Spinal Cord Diseases	group	1	2006	ALL	Disease or Syndrome	0.885
1654	DTO_05007624	0.44		1989	2.8825e-12	C14	C0042484	P00813	Enzyme	Cardiovascular Diseases	0.3	ADA	100	Venous Engorgement	phenotype	1	1994	ALL	Pathologic Function	0.885
1655	DTO_05007624	0.44		1989	2.8825e-12	C14	C0178824	P00813	Enzyme	Cardiovascular Diseases	0.3	ADA	100	Reactive Hyperemia	phenotype	1	1994	ALL	Pathologic Function	0.885
1656	DTO_05007624	0.44	moderate	NA	2.8825e-12	C16;C06	C0220744	P00813	Enzyme	Congenital, Hereditary, and Neonatal Diseases and Abnormalities; Digestive System Diseases	0.3	ADA	100	Multiple gastrointestinal atresias (disorder)	disease	NA	NA	ALL	Congenital Abnormality	0.885
1657	DTO_05007624	0.44		1989	2.8825e-12	C14	C0333233	P00813	Enzyme	Cardiovascular Diseases	0.3	ADA	100	Active Hyperemia	phenotype	1	1994	ALL	Pathologic Function	0.885
1658	DTO_05007624	0.44	strong	2016	2.8825e-12		C0700216	P00813	Enzyme		0.3	ADA	100	Structural Clinical Interview for DSM-III	phenotype	1	2016	ALL	Diagnostic Procedure	0.885
1659	DTO_05007624	0.44		NA	2.8825e-12	C06;C04;C19	C1335302	P00813	Enzyme	Digestive System Diseases; Neoplasms; Endocrine System Diseases	0.3	ADA	100	Pancreatic Ductal Adenocarcinoma	disease	NA	NA	ALL	Neoplastic Process	0.885
1660		0.705		NA	1.7766e-06	C06;C04	C0009402	P40145		Digestive System Diseases; Neoplasms	0.3	ADCY8	114	Colorectal Carcinoma	disease	NA	NA	ALL	Neoplastic Process	0.577
1661		0.705		2015	1.7766e-06	C19;C14	C0011875	P40145		Endocrine System Diseases; Cardiovascular Diseases	0.3	ADCY8	114	Diabetic Angiopathies	disease	1	2015	ALL	Disease or Syndrome	0.577
1662		0.705		2015	1.7766e-06	C19;C14	C0025945	P40145		Endocrine System Diseases; Cardiovascular Diseases	0.3	ADCY8	114	Microangiopathy, Diabetic	disease	1	2015	ALL	Disease or Syndrome	0.577
1663		0.705		2006	1.7766e-06	C25;F03	C0038587	P40145		Chemically-Induced Disorders; Mental Disorders	0.3	ADCY8	114	Substance Withdrawal Syndrome	disease	1	2006	ALL	Mental or Behavioral Dysfunction	0.577
1664		0.705		2006	1.7766e-06	C25;F03	C0086189	P40145		Chemically-Induced Disorders; Mental Disorders	0.3	ADCY8	114	Drug Withdrawal Symptoms	phenotype	1	2006	ALL	Sign or Symptom	0.577
1665		0.705		2006	1.7766e-06	C25;F03	C0087169	P40145		Chemically-Induced Disorders; Mental Disorders	0.3	ADCY8	114	Withdrawal Symptoms	phenotype	1	2006	ALL	Sign or Symptom	0.577
1666		0.705		2006	1.7766e-06	C23;C10	C0751217	P40145		Pathological Conditions, Signs and Symptoms; Nervous System Diseases	0.3	ADCY8	114	Hyperkinesia, Generalized	phenotype	1	2006	ALL	Sign or Symptom	0.577
1667		0.705		2006	1.7766e-06	C23;C10	C3887506	P40145		Pathological Conditions, Signs and Symptoms; Nervous System Diseases	0.3	ADCY8	114	Hyperkinesia	phenotype	1	2006	ALL	Disease or Syndrome	0.577
1668	DTO_05007530	0.641		2019	0.9988	F03	C0005587	Q9UEY8	Cellular structure	Mental Disorders	0.3	ADD3	120	Depression, Bipolar	disease	1	2019	ALL	Mental or Behavioral Dysfunction	0.5
1669	DTO_05007530	0.641		2008	0.9988	C10;C14	C0007786	Q9UEY8	Cellular structure	Nervous System Diseases; Cardiovascular Diseases	0.3	ADD3	120	Brain Ischemia	disease	1	2008	ALL	Disease or Syndrome	0.5
1670	DTO_05007530	0.641		2014	0.9988	C23;C06	C0023893	Q9UEY8	Cellular structure	Pathological Conditions, Signs and Symptoms; Digestive System Diseases	0.3	ADD3	120	Liver Cirrhosis, Experimental	disease	1	2014	ALL	Experimental Model of Disease	0.5
1671	DTO_05007530	0.641		2019	0.9988	F03	C0024713	Q9UEY8	Cellular structure	Mental Disorders	0.3	ADD3	120	Manic Disorder	disease	1	2019	ALL	Mental or Behavioral Dysfunction	0.5
1672	DTO_05007530	0.641		2010	0.9988	C10;C25	C0149504	Q9UEY8	Cellular structure	Nervous System Diseases; Chemically-Induced Disorders	0.3	ADD3	120	Encephalopathy, Toxic	disease	1	2010	ALL	Injury or Poisoning	0.5
1673	DTO_05007530	0.641		2010	0.9988	C10;C25	C0154659	Q9UEY8	Cellular structure	Nervous System Diseases; Chemically-Induced Disorders	0.3	ADD3	120	Toxic Encephalitis	disease	1	2010	ALL	Injury or Poisoning	0.5
1674	DTO_05007530	0.641		2010	0.9988	C10;C25	C0235032	Q9UEY8	Cellular structure	Nervous System Diseases; Chemically-Induced Disorders	0.3	ADD3	120	Neurotoxicity Syndromes	group	1	2010	ALL	Injury or Poisoning	0.5
1675	DTO_05007530	0.641		2019	0.9988	F03	C0338831	Q9UEY8	Cellular structure	Mental Disorders	0.3	ADD3	120	Manic	disease	1	2019	ALL	Mental or Behavioral Dysfunction	0.5
1676	DTO_05007530	0.641		2008	0.9988	C10;C14	C0917798	Q9UEY8	Cellular structure	Nervous System Diseases; Cardiovascular Diseases	0.3	ADD3	120	Cerebral Ischemia	disease	1	2008	ALL	Pathologic Function	0.5
1677	DTO_05007530	0.641		2013	0.9988	C10	C2751938	Q9UEY8	Cellular structure	Nervous System Diseases	0.3	ADD3	120	Cerebral Palsy, Spastic Quadriplegic, 1	disease	1	2013	ALL	Disease or Syndrome	0.5
1678	DTO_05007405	0.564		2014	7.5281e-09	C23;C06	C0023893	Q99541	Transporter	Pathological Conditions, Signs and Symptoms; Digestive System Diseases	0.3	PLIN2	123	Liver Cirrhosis, Experimental	disease	1	2014	ALL	Experimental Model of Disease	0.692
1679	DTO_05007405	0.564		2006	7.5281e-09	C06;C04	C0024623	Q99541	Transporter	Digestive System Diseases; Neoplasms	0.3	PLIN2	123	Malignant neoplasm of stomach	disease	1	2006	ALL	Neoplastic Process	0.692
1680	DTO_05007405	0.564		2006	7.5281e-09	C06;C04	C0038356	Q99541	Transporter	Digestive System Diseases; Neoplasms	0.3	PLIN2	123	Stomach Neoplasms	group	1	2006	ALL	Neoplastic Process	0.692
1681	DTO_05007405	0.564		2006	7.5281e-09	C06;C04	C1708349	Q99541	Transporter	Digestive System Diseases; Neoplasms	0.3	PLIN2	123	Hereditary Diffuse Gastric Cancer	disease	1	2006	ALL	Neoplastic Process	0.692
1682	DTO_02300001	0.617		2016	1.7674e-05	C23;C04	C0027627	P29275	G-protein coupled receptor	Pathological Conditions, Signs and Symptoms; Neoplasms	0.3	ADORA2B	136	Neoplasm Metastasis	phenotype	1	2016	ALL	Neoplastic Process	0.692
1683	DTO_02300001	0.617		2016	1.7674e-05	C23;C01	C0034189	P29275	G-protein coupled receptor	Pathological Conditions, Signs and Symptoms; Infections	0.3	ADORA2B	136	Pyemia	phenotype	1	2016	ALL	Pathologic Function	0.692
1684	DTO_02300001	0.617		2016	1.7674e-05	C23;C14	C0035126	P29275	G-protein coupled receptor	Pathological Conditions, Signs and Symptoms; Cardiovascular Diseases	0.3	ADORA2B	136	Reperfusion Injury	disease	1	2016	ALL	Injury or Poisoning	0.692
1685	DTO_02300001	0.617		2016	1.7674e-05	C23;C01	C0036690	P29275	G-protein coupled receptor	Pathological Conditions, Signs and Symptoms; Infections	0.3	ADORA2B	136	Septicemia	disease	1	2016	ALL	Disease or Syndrome	0.692
1686	DTO_02300001	0.617		2016	1.7674e-05	C23;C01	C0243026	P29275	G-protein coupled receptor	Pathological Conditions, Signs and Symptoms; Infections	0.3	ADORA2B	136	Sepsis	disease	1	2016	ALL	Disease or Syndrome	0.692
1687	DTO_02300001	0.617		2016	1.7674e-05	C23;C01	C1719672	P29275	G-protein coupled receptor	Pathological Conditions, Signs and Symptoms; Infections	0.3	ADORA2B	136	Severe Sepsis	disease	1	2016	ALL	Disease or Syndrome	0.692
1688	DTO_05007624	0.582		2004	0.035922	C16;C18	C0002514	P23526	Enzyme	Congenital, Hereditary, and Neonatal Diseases and Abnormalities; Nutritional and Metabolic Diseases	0.3	AHCY	191	Amino Acid Metabolism, Inborn Errors	group	1	2004	ALL	Disease or Syndrome	0.692
1689	DTO_05007624	0.582		2009	0.035922	C23	C0003129	P23526	Enzyme	Pathological Conditions, Signs and Symptoms	0.3	AHCY	191	Anoxemia	phenotype	1	2009	ALL	Sign or Symptom	0.692
1690	DTO_05007624	0.582		2009	0.035922	C23	C0003130	P23526	Enzyme	Pathological Conditions, Signs and Symptoms	0.3	AHCY	191	Anoxia	phenotype	1	2009	ALL	Pathologic Function	0.692
1691	DTO_05007624	0.582		2016	0.035922	C04	C0152013	P23526	Enzyme	Neoplasms	0.3	AHCY	191	Adenocarcinoma of lung (disorder)	disease	1	2016	ALL	Neoplastic Process	0.692
1692	DTO_05007624	0.582		2009	0.035922	C23	C0242184	P23526	Enzyme	Pathological Conditions, Signs and Symptoms	0.3	AHCY	191	Hypoxia	phenotype	1	2009	ALL	Pathologic Function	0.692
1693	DTO_05007624	0.582		2016	0.035922	C16;C18	C0268621	P23526	Enzyme	Congenital, Hereditary, and Neonatal Diseases and Abnormalities; Nutritional and Metabolic Diseases	0.3	AHCY	191	Hepatic methionine adenosyltransferase deficiency	disease	1	2016	ALL	Disease or Syndrome	0.692
1694	DTO_05007624	0.582		2018	0.035922	C06	C0400966	P23526	Enzyme	Digestive System Diseases	0.3	AHCY	191	Non-alcoholic Fatty Liver Disease	disease	1	2018	ALL	Disease or Syndrome	0.692
1695	DTO_05007624	0.582		2009	0.035922	C23	C0700292	P23526	Enzyme	Pathological Conditions, Signs and Symptoms	0.3	AHCY	191	Hypoxemia	phenotype	1	2009	ALL	Finding	0.692
1696	DTO_05007624	0.582		2004	0.035922	C16;C18	C0750905	P23526	Enzyme	Congenital, Hereditary, and Neonatal Diseases and Abnormalities; Nutritional and Metabolic Diseases	0.3	AHCY	191	Amino Acid Metabolism, Inherited Disorders	disease	1	2004	ALL	Disease or Syndrome	0.692
1697	DTO_05007624	0.582		2013	0.035922	C16;C06;C18;C10	C1527352	P23526	Enzyme	Congenital, Hereditary, and Neonatal Diseases and Abnormalities; Digestive System Diseases; Nutritional and Metabolic Diseases; Nervous System Diseases	0.3	AHCY	191	Hepatic Form of Wilson Disease	disease	1	2013	ALL	Disease or Syndrome	0.692
1698	DTO_05007624	0.582		2016	0.035922	C16;C18	C1847720	P23526	Enzyme	Congenital, Hereditary, and Neonatal Diseases and Abnormalities; Nutritional and Metabolic Diseases	0.3	AHCY	191	Hypermethioninemia due to deficiency of glycine N-methyltransferase	disease	1	2016	ALL	Disease or Syndrome	0.692
1699	DTO_05007624	0.582	moderate	1959	0.035922	C23;C16;C18;C10;F03;F01	C4510276	P23526	Enzyme	Pathological Conditions, Signs and Symptoms; Congenital, Hereditary, and Neonatal Diseases and Abnormalities; Nutritional and Metabolic Diseases; Nervous System Diseases; Mental Disorders; Behavior and Behavior Mechanisms	0.3	AHCY	191	Psychomotor retardation due to S-adenosylhomocysteine hydrolase deficiency	phenotype	1	2018	ALL	Disease or Syndrome	0.692
1700	DTO_05007624	0.556		2011	5.6185e-05	C04;C13;C12	C0007134	P13716	Enzyme	Neoplasms; Female Urogenital Diseases and Pregnancy Complications; Male Urogenital Diseases	0.3	ALAD	210	Renal Cell Carcinoma	disease	1	2011	ALL	Neoplastic Process	0.615
1701	DTO_05007624	0.556		2014	5.6185e-05	C15	C0018939	P13716	Enzyme	Hemic and Lymphatic Diseases	0.3	ALAD	210	Hematological Disease	group	1	2014	ALL	Disease or Syndrome	0.615
1702	DTO_05007624	0.556		2010	5.6185e-05	C23;C10	C0022333	P13716	Enzyme	Pathological Conditions, Signs and Symptoms; Nervous System Diseases	0.3	ALAD	210	Jacksonian Seizure	disease	1	2010	ALL	Disease or Syndrome	0.615
1703	DTO_05007624	0.556		2013	5.6185e-05	C13;C12	C0022658	P13716	Enzyme	Female Urogenital Diseases and Pregnancy Complications; Male Urogenital Diseases	0.3	ALAD	210	Kidney Diseases	group	1	2014	ALL	Disease or Syndrome	0.615
1704	DTO_05007624	0.556		2014	5.6185e-05	C06	C0023895	P13716	Enzyme	Digestive System Diseases	0.3	ALAD	210	Liver diseases	group	1	2014	ALL	Disease or Syndrome	0.615
1705	DTO_05007624	0.556		2005	5.6185e-05	C04;C10	C0025286	P13716	Enzyme	Neoplasms; Nervous System Diseases	0.3	ALAD	210	Meningioma	disease	1	2005	ALL	Neoplastic Process	0.615
1706	DTO_05007624	0.556		2014	5.6185e-05	C04;C12	C0033578	P13716	Enzyme	Neoplasms; Male Urogenital Diseases	0.3	ALAD	210	Prostatic Neoplasms	group	1	2014	ALL	Neoplastic Process	0.615
1707	DTO_05007624	0.556		2014	5.6185e-05	C08	C0035222	P13716	Enzyme	Respiratory Tract Diseases	0.3	ALAD	210	Respiratory Distress Syndrome, Adult	disease	1	2014	ALL	Disease or Syndrome	0.615
1708	DTO_05007624	0.556		2014	5.6185e-05	C06	C0086565	P13716	Enzyme	Digestive System Diseases	0.3	ALAD	210	Liver Dysfunction	phenotype	1	2014	ALL	Finding	0.615
1709	DTO_05007624	0.556		2010	5.6185e-05	C23;C10	C0149958	P13716	Enzyme	Pathological Conditions, Signs and Symptoms; Nervous System Diseases	0.3	ALAD	210	Complex partial seizures	disease	1	2010	ALL	Disease or Syndrome	0.615
1710	DTO_05007624	0.556		2005	5.6185e-05	C04;C10	C0205834	P13716	Enzyme	Neoplasms; Nervous System Diseases	0.3	ALAD	210	Meningiomas, Multiple	disease	1	2005	ALL	Neoplastic Process	0.615
1711	DTO_05007624	0.556		2010	5.6185e-05	C23;C10	C0234533	P13716	Enzyme	Pathological Conditions, Signs and Symptoms; Nervous System Diseases	0.3	ALAD	210	Generalized seizures	disease	1	2010	ALL	Disease or Syndrome	0.615
1712	DTO_05007624	0.556		2010	5.6185e-05	C23;C10	C0234535	P13716	Enzyme	Pathological Conditions, Signs and Symptoms; Nervous System Diseases	0.3	ALAD	210	Clonic Seizures	disease	1	2010	ALL	Disease or Syndrome	0.615
1713	DTO_05007624	0.556		2014	5.6185e-05	C23;C06	C0239946	P13716	Enzyme	Pathological Conditions, Signs and Symptoms; Digestive System Diseases	0.3	ALAD	210	Fibrosis, Liver	disease	1	2014	ALL	Disease or Syndrome	0.615
1714	DTO_05007624	0.556		2005	5.6185e-05	C04;C10	C0259785	P13716	Enzyme	Neoplasms; Nervous System Diseases	0.3	ALAD	210	Malignant Meningioma	disease	1	2005	ALL	Neoplastic Process	0.615
1715	DTO_05007624	0.556		2010	5.6185e-05	C23;C10	C0270844	P13716	Enzyme	Pathological Conditions, Signs and Symptoms; Nervous System Diseases	0.3	ALAD	210	Tonic Seizures	phenotype	1	2010	ALL	Disease or Syndrome	0.615
1716	DTO_05007624	0.556		2010	5.6185e-05	C23;C10	C0270846	P13716	Enzyme	Pathological Conditions, Signs and Symptoms; Nervous System Diseases	0.3	ALAD	210	Epileptic drop attack	disease	1	2010	ALL	Disease or Syndrome	0.615
1717	DTO_05007624	0.556		2011	5.6185e-05	C04;C13;C12	C0279702	P13716	Enzyme	Neoplasms; Female Urogenital Diseases and Pregnancy Complications; Male Urogenital Diseases	0.3	ALAD	210	Conventional (Clear Cell) Renal Cell Carcinoma	disease	1	2011	ALL	Neoplastic Process	0.615
1718	DTO_05007624	0.556		2005	5.6185e-05	C04;C10	C0281784	P13716	Enzyme	Neoplasms; Nervous System Diseases	0.3	ALAD	210	Benign Meningioma	disease	1	2005	ALL	Neoplastic Process	0.615
1719	DTO_05007624	0.556		2005	5.6185e-05	C04;C10	C0334605	P13716	Enzyme	Neoplasms; Nervous System Diseases	0.3	ALAD	210	Meningothelial meningioma	disease	1	2005	ALL	Neoplastic Process	0.615
1720	DTO_05007624	0.556		2005	5.6185e-05	C04;C10	C0334606	P13716	Enzyme	Neoplasms; Nervous System Diseases	0.3	ALAD	210	Fibrous Meningioma	disease	1	2005	ALL	Neoplastic Process	0.615
1721	DTO_05007624	0.556		2005	5.6185e-05	C04;C10	C0334607	P13716	Enzyme	Neoplasms; Nervous System Diseases	0.3	ALAD	210	Psammomatous Meningioma	disease	1	2005	ALL	Neoplastic Process	0.615
1722	DTO_05007624	0.556		2005	5.6185e-05	C04;C10	C0334608	P13716	Enzyme	Neoplasms; Nervous System Diseases	0.3	ALAD	210	Angiomatous Meningioma	disease	1	2005	ALL	Neoplastic Process	0.615
1723	DTO_05007624	0.556		2005	5.6185e-05	C04;C10	C0334609	P13716	Enzyme	Neoplasms; Nervous System Diseases	0.3	ALAD	210	Hemangioblastic Meningioma	disease	1	2005	ALL	Neoplastic Process	0.615
1724	DTO_05007624	0.556		2005	5.6185e-05	C04;C10	C0334610	P13716	Enzyme	Neoplasms; Nervous System Diseases	0.3	ALAD	210	Hemangiopericytic Meningioma	disease	1	2005	ALL	Neoplastic Process	0.615
1725	DTO_05007624	0.556		2005	5.6185e-05	C04;C10	C0334611	P13716	Enzyme	Neoplasms; Nervous System Diseases	0.3	ALAD	210	Transitional Meningioma	disease	1	2005	ALL	Neoplastic Process	0.615
1726	DTO_05007624	0.556		2005	5.6185e-05	C04;C10	C0347515	P13716	Enzyme	Neoplasms; Nervous System Diseases	0.3	ALAD	210	Spinal Meningioma	disease	1	2005	ALL	Neoplastic Process	0.615
1727	DTO_05007624	0.556		2005	5.6185e-05	C04;C10	C0349604	P13716	Enzyme	Neoplasms; Nervous System Diseases	0.3	ALAD	210	Intracranial Meningioma	disease	1	2005	ALL	Neoplastic Process	0.615
1728	DTO_05007624	0.556		2010	5.6185e-05	C23;C10	C0422850	P13716	Enzyme	Pathological Conditions, Signs and Symptoms; Nervous System Diseases	0.3	ALAD	210	Seizures, Somatosensory	phenotype	1	2010	ALL	Pathologic Function	0.615
1729	DTO_05007624	0.556		2010	5.6185e-05	C23;C10	C0422852	P13716	Enzyme	Pathological Conditions, Signs and Symptoms; Nervous System Diseases	0.3	ALAD	210	Seizures, Auditory	phenotype	1	2010	ALL	Pathologic Function	0.615
1730	DTO_05007624	0.556		2010	5.6185e-05	C23;C10	C0422853	P13716	Enzyme	Pathological Conditions, Signs and Symptoms; Nervous System Diseases	0.3	ALAD	210	Olfactory seizure	phenotype	1	2010	ALL	Disease or Syndrome	0.615
1731	DTO_05007624	0.556		2010	5.6185e-05	C23;C10	C0422854	P13716	Enzyme	Pathological Conditions, Signs and Symptoms; Nervous System Diseases	0.3	ALAD	210	Gustatory seizure	phenotype	1	2010	ALL	Sign or Symptom	0.615
1732	DTO_05007624	0.556		2010	5.6185e-05	C23;C10	C0422855	P13716	Enzyme	Pathological Conditions, Signs and Symptoms; Nervous System Diseases	0.3	ALAD	210	Vertiginous seizure	phenotype	1	2010	ALL	Disease or Syndrome	0.615
1733	DTO_05007624	0.556		2005	5.6185e-05	C04;C10	C0431121	P13716	Enzyme	Neoplasms; Nervous System Diseases	0.3	ALAD	210	Clear Cell Meningioma	disease	1	2005	ALL	Neoplastic Process	0.615
1734	DTO_05007624	0.556		2005	5.6185e-05	C04;C10	C0457190	P13716	Enzyme	Neoplasms; Nervous System Diseases	0.3	ALAD	210	Xanthomatous Meningioma	disease	1	2005	ALL	Neoplastic Process	0.615
1735	DTO_05007624	0.556		2010	5.6185e-05	C23;C10	C0494475	P13716	Enzyme	Pathological Conditions, Signs and Symptoms; Nervous System Diseases	0.3	ALAD	210	Tonic - clonic seizures	disease	1	2010	ALL	Disease or Syndrome	0.615
1736	DTO_05007624	0.556		2010	5.6185e-05	C23;C10	C0751056	P13716	Enzyme	Pathological Conditions, Signs and Symptoms; Nervous System Diseases	0.3	ALAD	210	Non-epileptic convulsion	phenotype	1	2010	ALL	Sign or Symptom	0.615
1737	DTO_05007624	0.556		2010	5.6185e-05	C23;C10	C0751110	P13716	Enzyme	Pathological Conditions, Signs and Symptoms; Nervous System Diseases	0.3	ALAD	210	Single Seizure	disease	1	2010	ALL	Disease or Syndrome	0.615
1738	DTO_05007624	0.556		2010	5.6185e-05	C23;C10	C0751123	P13716	Enzyme	Pathological Conditions, Signs and Symptoms; Nervous System Diseases	0.3	ALAD	210	Atonic Absence Seizures	phenotype	1	2010	ALL	Disease or Syndrome	0.615
1739	DTO_05007624	0.556		2005	5.6185e-05	C04;C10	C0751303	P13716	Enzyme	Neoplasms; Nervous System Diseases	0.3	ALAD	210	Cerebral Convexity Meningioma	disease	1	2005	ALL	Neoplastic Process	0.615
1740	DTO_05007624	0.556		2005	5.6185e-05	C04;C10	C0751304	P13716	Enzyme	Neoplasms; Nervous System Diseases	0.3	ALAD	210	Parasagittal Meningioma	disease	1	2005	ALL	Neoplastic Process	0.615
1741	DTO_05007624	0.556		2010	5.6185e-05	C23;C10	C0751494	P13716	Enzyme	Pathological Conditions, Signs and Symptoms; Nervous System Diseases	0.3	ALAD	210	Convulsive Seizures	phenotype	1	2010	ALL	Sign or Symptom	0.615
1742	DTO_05007624	0.556		2010	5.6185e-05	C23;C10	C0751495	P13716	Enzyme	Pathological Conditions, Signs and Symptoms; Nervous System Diseases	0.3	ALAD	210	Seizures, Focal	phenotype	1	2010	ALL	Disease or Syndrome	0.615
1743	DTO_05007624	0.556		2010	5.6185e-05	C23;C10	C0751496	P13716	Enzyme	Pathological Conditions, Signs and Symptoms; Nervous System Diseases	0.3	ALAD	210	Seizures, Sensory	phenotype	1	2010	ALL	Sign or Symptom	0.615
1744	DTO_05007624	0.556		2011	5.6185e-05	C10;C25	C0751859	P13716	Enzyme	Nervous System Diseases; Chemically-Induced Disorders	0.3	ALAD	210	Lead Poisoning, Nervous System	disease	1	2011	ALL	Injury or Poisoning	0.615
1745	DTO_05007624	0.556		2011	5.6185e-05	C04;C13;C12	C1266042	P13716	Enzyme	Neoplasms; Female Urogenital Diseases and Pregnancy Complications; Male Urogenital Diseases	0.3	ALAD	210	Chromophobe Renal Cell Carcinoma	disease	1	2011	ALL	Neoplastic Process	0.615
1746	DTO_05007624	0.556		2011	5.6185e-05	C04;C13;C12	C1266043	P13716	Enzyme	Neoplasms; Female Urogenital Diseases and Pregnancy Complications; Male Urogenital Diseases	0.3	ALAD	210	Sarcomatoid Renal Cell Carcinoma	disease	1	2011	ALL	Neoplastic Process	0.615
1747	DTO_05007624	0.556		2011	5.6185e-05	C04;C13;C12	C1266044	P13716	Enzyme	Neoplasms; Female Urogenital Diseases and Pregnancy Complications; Male Urogenital Diseases	0.3	ALAD	210	Collecting Duct Carcinoma of the Kidney	disease	1	2011	ALL	Neoplastic Process	0.615
1748	DTO_05007624	0.556		2011	5.6185e-05	C04;C13;C12	C1306837	P13716	Enzyme	Neoplasms; Female Urogenital Diseases and Pregnancy Complications; Male Urogenital Diseases	0.3	ALAD	210	Papillary Renal Cell Carcinoma	disease	1	2011	ALL	Neoplastic Process	0.615
1749	DTO_05007624	0.556		2005	5.6185e-05	C04;C10	C1334261	P13716	Enzyme	Neoplasms; Nervous System Diseases	0.3	ALAD	210	Intraorbital Meningioma	disease	1	2005	ALL	Neoplastic Process	0.615
1750	DTO_05007624	0.556		2005	5.6185e-05	C04;C10	C1334271	P13716	Enzyme	Neoplasms; Nervous System Diseases	0.3	ALAD	210	Intraventricular Meningioma	disease	1	2005	ALL	Neoplastic Process	0.615
1751	DTO_05007624	0.556		2005	5.6185e-05	C04;C10	C1335107	P13716	Enzyme	Neoplasms; Nervous System Diseases	0.3	ALAD	210	Olfactory Groove Meningioma	disease	1	2005	ALL	Neoplastic Process	0.615
1752	DTO_05007624	0.556		2005	5.6185e-05	C04;C10	C1384406	P13716	Enzyme	Neoplasms; Nervous System Diseases	0.3	ALAD	210	Secretory meningioma	disease	1	2005	ALL	Neoplastic Process	0.615
1753	DTO_05007624	0.556		2005	5.6185e-05	C04;C10	C1384408	P13716	Enzyme	Neoplasms; Nervous System Diseases	0.3	ALAD	210	Microcystic meningioma	disease	1	2005	ALL	Neoplastic Process	0.615
1754	DTO_05007624	0.556		2005	5.6185e-05	C04;C10	C1527197	P13716	Enzyme	Neoplasms; Nervous System Diseases	0.3	ALAD	210	Angioblastic Meningioma	disease	1	2005	ALL	Neoplastic Process	0.615
1755	DTO_05007624	0.556		2005	5.6185e-05	C04;C10	C1565950	P13716	Enzyme	Neoplasms; Nervous System Diseases	0.3	ALAD	210	Posterior Fossa Meningioma	disease	1	2005	ALL	Neoplastic Process	0.615
1756	DTO_05007624	0.556		2005	5.6185e-05	C04;C10	C1565951	P13716	Enzyme	Neoplasms; Nervous System Diseases	0.3	ALAD	210	Sphenoid Wing Meningioma	disease	1	2005	ALL	Neoplastic Process	0.615
1757	DTO_05007624	0.556		1991	5.6185e-05		C2748608	P13716	Enzyme		0.3	ALAD	210	LEAD POISONING, SUSCEPTIBILITY TO	phenotype	1	2006	ALL	Finding	0.615
1758	DTO_05007624	0.556		2005	5.6185e-05	C04;C10	C3163622	P13716	Enzyme	Neoplasms; Nervous System Diseases	0.3	ALAD	210	Papillary Meningioma	disease	1	2005	ALL	Neoplastic Process	0.615
1759	DTO_05007624	0.556		2010	5.6185e-05	C23;C10	C3495874	P13716	Enzyme	Pathological Conditions, Signs and Symptoms; Nervous System Diseases	0.3	ALAD	210	Nonepileptic Seizures	phenotype	1	2010	ALL	Disease or Syndrome	0.615
1760	DTO_05007624	0.556		2010	5.6185e-05	C23;C10	C4048158	P13716	Enzyme	Pathological Conditions, Signs and Symptoms; Nervous System Diseases	0.3	ALAD	210	Convulsions	phenotype	1	2010	ALL	Sign or Symptom	0.615
1761	DTO_05007624	0.556		2010	5.6185e-05	C23;C10	C4316903	P13716	Enzyme	Pathological Conditions, Signs and Symptoms; Nervous System Diseases	0.3	ALAD	210	Absence Seizures	phenotype	1	2010	ALL	Disease or Syndrome	0.615
1762	DTO_05007624	0.556		2010	5.6185e-05	C23;C10	C4317109	P13716	Enzyme	Pathological Conditions, Signs and Symptoms; Nervous System Diseases	0.3	ALAD	210	Epileptic Seizures	phenotype	1	2010	ALL	Disease or Syndrome	0.615
1763	DTO_05007624	0.556		2010	5.6185e-05	C23;C10	C4317123	P13716	Enzyme	Pathological Conditions, Signs and Symptoms; Nervous System Diseases	0.3	ALAD	210	Myoclonic Seizures	phenotype	1	2010	ALL	Sign or Symptom	0.615
1764	DTO_05007624	0.556		2010	5.6185e-05	C23;C10	C4505436	P13716	Enzyme	Pathological Conditions, Signs and Symptoms; Nervous System Diseases	0.3	ALAD	210	Generalized Absence Seizures	phenotype	1	2010	ALL	Disease or Syndrome	0.615
1765	DTO_05007624	0.46		2018	0.95448	C23;C04	C0007621	P00352	Enzyme	Pathological Conditions, Signs and Symptoms; Neoplasms	0.3	ALDH1A1	216	Neoplastic Cell Transformation	phenotype	1	2018	ALL	Neoplastic Process	0.846
1766	DTO_05007624	0.46		2013	0.95448	C01;C10;F03	C0022336	P00352	Enzyme	Infections; Nervous System Diseases; Mental Disorders	0.3	ALDH1A1	216	Creutzfeldt-Jakob disease	disease	1	2013	ALL	Disease or Syndrome	0.846
1767	DTO_05007624	0.46		2006	0.95448	C23;C06	C0023893	P00352	Enzyme	Pathological Conditions, Signs and Symptoms; Digestive System Diseases	0.3	ALDH1A1	216	Liver Cirrhosis, Experimental	disease	1	2006	ALL	Experimental Model of Disease	0.846
1768	DTO_05007624	0.46		2014	0.95448	C10	C0242422	P00352	Enzyme	Nervous System Diseases	0.3	ALDH1A1	216	Parkinsonian Disorders	group	1	2014	ALL	Disease or Syndrome	0.846
1769	DTO_05007624	0.46		2014	0.95448	C10	C0242423	P00352	Enzyme	Nervous System Diseases	0.3	ALDH1A1	216	Ramsay Hunt Paralysis Syndrome	disease	1	2014	ALL	Disease or Syndrome	0.846
1770	DTO_05007624	0.46		2013	0.95448	C01;C10;F03	C0376329	P00352	Enzyme	Infections; Nervous System Diseases; Mental Disorders	0.3	ALDH1A1	216	New Variant Creutzfeldt-Jakob Disease	disease	1	2013	ALL	Disease or Syndrome	0.846
1771	DTO_05007624	0.46		2018	0.95448	C06	C0400966	P00352	Enzyme	Digestive System Diseases	0.3	ALDH1A1	216	Non-alcoholic Fatty Liver Disease	disease	1	2018	ALL	Disease or Syndrome	0.846
1772	DTO_05007624	0.46		2013	0.95448	C01;C10;F03	C0751254	P00352	Enzyme	Infections; Nervous System Diseases; Mental Disorders	0.3	ALDH1A1	216	Creutzfeldt-Jakob Disease, Familial	disease	1	2013	ALL	Disease or Syndrome	0.846
1773	DTO_05007624	0.46		2014	0.95448	C10	C0752097	P00352	Enzyme	Nervous System Diseases	0.3	ALDH1A1	216	Autosomal Dominant Juvenile Parkinson Disease	disease	1	2014	ALL	Disease or Syndrome	0.846
1774	DTO_05007624	0.46		2014	0.95448	C10	C0752098	P00352	Enzyme	Nervous System Diseases	0.3	ALDH1A1	216	Autosomal Dominant Parkinsonism	disease	1	2014	ALL	Disease or Syndrome	0.846
1775	DTO_05007624	0.46		2014	0.95448	C10	C0752100	P00352	Enzyme	Nervous System Diseases	0.3	ALDH1A1	216	Autosomal Recessive Parkinsonism	disease	1	2014	ALL	Disease or Syndrome	0.846
1776	DTO_05007624	0.46		2014	0.95448	C10	C0752101	P00352	Enzyme	Nervous System Diseases	0.3	ALDH1A1	216	Parkinsonism, Experimental	disease	1	2014	ALL	Experimental Model of Disease	0.846
1777	DTO_05007624	0.46		2014	0.95448	C10	C0752104	P00352	Enzyme	Nervous System Diseases	0.3	ALDH1A1	216	Familial Juvenile Parkinsonism	disease	1	2014	ALL	Disease or Syndrome	0.846
1778	DTO_05007624	0.46		2014	0.95448	C10	C0752105	P00352	Enzyme	Nervous System Diseases	0.3	ALDH1A1	216	Parkinsonism, Juvenile	disease	1	2014	ALL	Disease or Syndrome	0.846
1779	DTO_05007624	0.46		2004	0.95448	C04;C13;C12	C1266042	P00352	Enzyme	Neoplasms; Female Urogenital Diseases and Pregnancy Complications; Male Urogenital Diseases	0.3	ALDH1A1	216	Chromophobe Renal Cell Carcinoma	disease	1	2004	ALL	Neoplastic Process	0.846
1780	DTO_05007624	0.46		2004	0.95448	C04;C13;C12	C1266043	P00352	Enzyme	Neoplasms; Female Urogenital Diseases and Pregnancy Complications; Male Urogenital Diseases	0.3	ALDH1A1	216	Sarcomatoid Renal Cell Carcinoma	disease	1	2004	ALL	Neoplastic Process	0.846
1781	DTO_05007624	0.46		2004	0.95448	C04;C13;C12	C1266044	P00352	Enzyme	Neoplasms; Female Urogenital Diseases and Pregnancy Complications; Male Urogenital Diseases	0.3	ALDH1A1	216	Collecting Duct Carcinoma of the Kidney	disease	1	2004	ALL	Neoplastic Process	0.846
1782	DTO_05007624	0.46		2004	0.95448	C04;C13;C12	C1306837	P00352	Enzyme	Neoplasms; Female Urogenital Diseases and Pregnancy Complications; Male Urogenital Diseases	0.3	ALDH1A1	216	Papillary Renal Cell Carcinoma	disease	1	2004	ALL	Neoplastic Process	0.846
1783	DTO_05007624	0.46		2014	0.95448	C10	C1868675	P00352	Enzyme	Nervous System Diseases	0.3	ALDH1A1	216	PARKINSON DISEASE 2, AUTOSOMAL RECESSIVE JUVENILE	disease	1	2014	ALL	Disease or Syndrome	0.846
1784	DTO_05007624	0.46		2018	0.95448	C06	C3241937	P00352	Enzyme	Digestive System Diseases	0.3	ALDH1A1	216	Nonalcoholic Steatohepatitis	disease	1	2018	ALL	Disease or Syndrome	0.846
1785	DTO_05007624	0.457		2019	3.3959e-10	C17	C0016689	P05091	Enzyme	Skin and Connective Tissue Diseases	0.3	ALDH2	217	Freckles	phenotype	1	2019	ALL	Finding	0.885
1786	DTO_05007624	0.457		2014	3.3959e-10	C12	C0021364	P05091	Enzyme	Male Urogenital Diseases	0.3	ALDH2	217	Male infertility	phenotype	1	2014	ALL	Disease or Syndrome	0.885
1787	DTO_05007624	0.457		2005	3.3959e-10	C23;C06	C0023893	P05091	Enzyme	Pathological Conditions, Signs and Symptoms; Digestive System Diseases	0.3	ALDH2	217	Liver Cirrhosis, Experimental	disease	1	2005	ALL	Experimental Model of Disease	0.885
1788	DTO_05007624	0.457		2019	3.3959e-10	C17	C0025218	P05091	Enzyme	Skin and Connective Tissue Diseases	0.3	ALDH2	217	Chloasma	disease	1	2019	ALL	Disease or Syndrome	0.885
1789	DTO_05007624	0.457		2006	3.3959e-10	C17;C24	C0028796	P05091	Enzyme	Skin and Connective Tissue Diseases; Occupational Diseases	0.3	ALDH2	217	Dermatitis, Occupational	disease	1	2006	ALL	Disease or Syndrome	0.885
1790	DTO_05007624	0.457		2012	3.3959e-10	C04	C0032927	P05091	Enzyme	Neoplasms	0.3	ALDH2	217	Precancerous Conditions	group	1	2012	ALL	Neoplastic Process	0.885
1791	DTO_05007624	0.457		2006	3.3959e-10	C17;C24	C0086457	P05091	Enzyme	Skin and Connective Tissue Diseases; Occupational Diseases	0.3	ALDH2	217	Industrial Dermatosis	disease	1	2006	ALL	Disease or Syndrome	0.885
1792	DTO_05007624	0.457		2013	3.3959e-10	C14	C0242973	P05091	Enzyme	Cardiovascular Diseases	0.3	ALDH2	217	Ventricular Dysfunction	phenotype	1	2013	ALL	Pathologic Function	0.885
1793	DTO_05007624	0.457		2012	3.3959e-10	C04	C0282313	P05091	Enzyme	Neoplasms	0.3	ALDH2	217	Condition, Preneoplastic	disease	1	2012	ALL	Neoplastic Process	0.885
1794	DTO_05007624	0.457		2008	3.3959e-10	C06	C0520459	P05091	Enzyme	Digestive System Diseases	0.3	ALDH2	217	Necrotizing Enterocolitis	disease	1	2008	ALL	Disease or Syndrome	0.885
1795	DTO_05007624	0.457		2014	3.3959e-10	C12	C0848676	P05091	Enzyme	Male Urogenital Diseases	0.3	ALDH2	217	Subfertility, Male	phenotype	1	2014	ALL	Sign or Symptom	0.885
1796	DTO_05007624	0.457		2014	3.3959e-10	C12	C0917731	P05091	Enzyme	Male Urogenital Diseases	0.3	ALDH2	217	Male sterility	phenotype	1	2014	ALL	Finding	0.885
1797	DTO_05007624	0.457		2000	3.3959e-10		C2674838	P05091	Enzyme		0.3	ALDH2	217	ALCOHOL SENSITIVITY, ACUTE	phenotype	1	2000	ALL	Finding	0.885
1798		0.476		2005	3.3974e-12	C13	C1720887	P03971		Female Urogenital Diseases and Pregnancy Complications	0.3	AMH	268	Female Urogenital Diseases	group	1	2005	ALL	Disease or Syndrome	0.846
1799	DTO_05007599	0.446		2008	0.95208	C23	C0020564	Q15389	Signaling	Pathological Conditions, Signs and Symptoms	0.3	ANGPT1	284	Hypertrophy	phenotype	1	2008	ALL	Pathologic Function	0.808
1800	DTO_05007599	0.446		2008	0.95208	C23	C0021368	Q15389	Signaling	Pathological Conditions, Signs and Symptoms	0.3	ANGPT1	284	Inflammation	phenotype	1	2008	ALL	Pathologic Function	0.808
1801	DTO_05007599	0.446		2004	0.95208	C23;C14	C0027051	Q15389	Signaling	Pathological Conditions, Signs and Symptoms; Cardiovascular Diseases	0.3	ANGPT1	284	Myocardial Infarction	disease	1	2019	ALL	Disease or Syndrome	0.808
1802	DTO_05007599	0.446		2005	0.95208	C23;C01	C0034189	Q15389	Signaling	Pathological Conditions, Signs and Symptoms; Infections	0.3	ANGPT1	284	Pyemia	phenotype	1	2005	ALL	Pathologic Function	0.808
1803		0.54		2009	1	C05	C0005941	P16157		Musculoskeletal Diseases	0.3	ANK1	286	Bone Diseases, Developmental	group	1	2009	ALL	Disease or Syndrome	0.885
1804		0.54		NA	1	C04;C17	C0006142	P16157		Neoplasms; Skin and Connective Tissue Diseases	0.3	ANK1	286	Malignant neoplasm of breast	disease	NA	NA	ALL	Neoplastic Process	0.885
1805		0.54		2013	1	C23;C16;C15	C0221409	P16157		Pathological Conditions, Signs and Symptoms; Congenital, Hereditary, and Neonatal Diseases and Abnormalities; Hemic and Lymphatic Diseases	0.3	ANK1	286	Anemia, hereditary spherocytic hemolytic	disease	1	2013	ALL	Disease or Syndrome	0.885
1806		0.54		2012	1		C4304505	P16157			0.3	ANK1	286	8p11.2 deletion syndrome	disease	1	2012	ALL	Disease or Syndrome	0.885
1807		0.442		2002	1.2009e-07	C04;C22	C0024667	P04083		Neoplasms; Animal Diseases	0.3	ANXA1	301	Animal Mammary Neoplasms	phenotype	1	2012	ALL	Neoplastic Process	0.885
1808		0.442		2004	1.2009e-07	C04;C07	C0026640	P04083		Neoplasms; Stomatognathic Diseases	0.3	ANXA1	301	Mouth Neoplasms	group	1	2004	ALL	Neoplastic Process	0.885
1809		0.442		2005	1.2009e-07	C23;C04	C0027626	P04083		Pathological Conditions, Signs and Symptoms; Neoplasms	0.3	ANXA1	301	Neoplasm Invasiveness	phenotype	1	2005	ALL	Pathologic Function	0.885
1810		0.442		2005	1.2009e-07	C06	C0038354	P04083		Digestive System Diseases	0.3	ANXA1	301	Stomach Diseases	group	1	2005	ALL	Disease or Syndrome	0.885
1811		0.442		2002	1.2009e-07	C04	C0205696	P04083		Neoplasms	0.3	ANXA1	301	Anaplastic carcinoma	disease	1	2005	ALL	Neoplastic Process	0.885
1812		0.442		2002	1.2009e-07	C04	C0205697	P04083		Neoplasms	0.3	ANXA1	301	Carcinoma, Spindle-Cell	disease	1	2005	ALL	Neoplastic Process	0.885
1813		0.442		2002	1.2009e-07	C04	C0205698	P04083		Neoplasms	0.3	ANXA1	301	Undifferentiated carcinoma	disease	1	2005	ALL	Neoplastic Process	0.885
1814		0.442		2002	1.2009e-07	C04	C0205699	P04083		Neoplasms	0.3	ANXA1	301	Carcinomatosis	phenotype	1	2005	ALL	Neoplastic Process	0.885
1815		0.442		2007	1.2009e-07	C16;C05	C0376634	P04083		Congenital, Hereditary, and Neonatal Diseases and Abnormalities; Musculoskeletal Diseases	0.3	ANXA1	301	Craniofacial Abnormalities	group	1	2007	ALL	Congenital Abnormality	0.885
1816		0.442		2002	1.2009e-07	C04;C22	C1257925	P04083		Neoplasms; Animal Diseases	0.3	ANXA1	301	Mammary Carcinoma, Animal	disease	1	2012	ALL	Neoplastic Process	0.885
1817		0.61		2014	6.5152e-12	C23;C06	C0023893	P12429		Pathological Conditions, Signs and Symptoms; Digestive System Diseases	0.3	ANXA3	306	Liver Cirrhosis, Experimental	disease	1	2014	ALL	Experimental Model of Disease	0.615
1818		0.61		2007	6.5152e-12	C04;C12	C0033578	P12429		Neoplasms; Male Urogenital Diseases	0.3	ANXA3	306	Prostatic Neoplasms	group	1	2007	ALL	Neoplastic Process	0.615
1819		0.61		2012	6.5152e-12	C17;C20	C0242380	P12429		Skin and Connective Tissue Diseases; Immune System Diseases	0.3	ANXA3	306	Libman-Sacks Disease	disease	1	2012	ALL	Disease or Syndrome	0.615
1820		0.458		2014	3.7978e-15	C23;C06	C0023893	P08758		Pathological Conditions, Signs and Symptoms; Digestive System Diseases	0.3	ANXA5	308	Liver Cirrhosis, Experimental	disease	1	2014	ALL	Experimental Model of Disease	0.769
1821		0.458		2004	3.7978e-15	C04;C07	C0026640	P08758		Neoplasms; Stomatognathic Diseases	0.3	ANXA5	308	Mouth Neoplasms	group	1	2004	ALL	Neoplastic Process	0.769
1822		0.458		2007	3.7978e-15	C04	C0026998	P08758		Neoplasms	0.3	ANXA5	308	Acute Myeloid Leukemia, M1	disease	1	2007	ALL	Neoplastic Process	0.769
1823		0.458		2009	3.7978e-15	C13	C0032914	P08758		Female Urogenital Diseases and Pregnancy Complications	0.3	ANXA5	308	Pre-Eclampsia	phenotype	1	2009	ALL	Pathologic Function	0.769
1824		0.458		2006	3.7978e-15	C06;C04	C0038356	P08758		Digestive System Diseases; Neoplasms	0.3	ANXA5	308	Stomach Neoplasms	group	1	2006	ALL	Neoplastic Process	0.769
1825		0.458		2008	3.7978e-15	C23	C0043094	P08758		Pathological Conditions, Signs and Symptoms	0.3	ANXA5	308	Weight Gain	phenotype	1	2008	ALL	Finding	0.769
1826		0.458		2004	3.7978e-15	C04;C07	C0153381	P08758		Neoplasms; Stomatognathic Diseases	0.3	ANXA5	308	Malignant neoplasm of mouth	group	1	2004	ALL	Neoplastic Process	0.769
1827		0.458		2011	3.7978e-15	C16;C06;C18;C10	C1527352	P08758		Congenital, Hereditary, and Neonatal Diseases and Abnormalities; Digestive System Diseases; Nutritional and Metabolic Diseases; Nervous System Diseases	0.3	ANXA5	308	Hepatic Form of Wilson Disease	disease	1	2011	ALL	Disease or Syndrome	0.769
1828		0.458		2006	3.7978e-15	C06;C04	C1708349	P08758		Digestive System Diseases; Neoplasms	0.3	ANXA5	308	Hereditary Diffuse Gastric Cancer	disease	1	2006	ALL	Neoplastic Process	0.769
1829		0.458		2007	3.7978e-15	C04	C1879321	P08758		Neoplasms	0.3	ANXA5	308	Acute Myeloid Leukemia (AML-M2)	disease	1	2007	ALL	Neoplastic Process	0.769
1830		0.458		NA	3.7978e-15		C3280674	P08758			0.3	ANXA5	308	PREGNANCY LOSS, RECURRENT, SUSCEPTIBILITY TO, 3	phenotype	NA	NA	ALL	Finding	0.769
1831		0.338		2012	0.0018685	C13	C0000786	P02649		Female Urogenital Diseases and Pregnancy Complications	0.3	APOE	348	Spontaneous abortion	phenotype	1	2012	ALL	Pathologic Function	0.962
1832		0.338		2012	0.0018685	C13	C0000822	P02649		Female Urogenital Diseases and Pregnancy Complications	0.3	APOE	348	Abortion, Tubal	phenotype	1	2012	ALL	Pathologic Function	0.962
1833		0.338		1983	0.0018685	C14	C0010054	P02649		Cardiovascular Diseases	0.3	APOE	348	Coronary Arteriosclerosis	disease	0.968	2019	ALL	Disease or Syndrome	0.962
1834		0.338		2013	0.0018685	C23	C0013990	P02649		Pathological Conditions, Signs and Symptoms	0.3	APOE	348	Pathological accumulation of air in tissues	phenotype	1	2013	ALL	Pathologic Function	0.962
1835		0.338		2007	0.0018685	C23	C0015697	P02649		Pathological Conditions, Signs and Symptoms	0.3	APOE	348	Arterial Fatty Streak	phenotype	1	2018	ALL	Acquired Abnormality	0.962
1836		0.338		2005	0.0018685	C06;C25	C0019193	P02649		Digestive System Diseases; Chemically-Induced Disorders	0.3	APOE	348	Hepatitis, Toxic	disease	1	2005	ALL	Injury or Poisoning	0.962
1837		0.338		1988	0.0018685	C18	C0020476	P02649		Nutritional and Metabolic Diseases	0.3	APOE	348	Hyperlipoproteinemias	disease	0.929	2018	ALL	Disease or Syndrome	0.962
1838		0.338		2013	0.0018685	C23;C10	C0022333	P02649		Pathological Conditions, Signs and Symptoms; Nervous System Diseases	0.3	APOE	348	Jacksonian Seizure	disease	1	2013	ALL	Disease or Syndrome	0.962
1839		0.338		2006	0.0018685	C25	C0025427	P02649		Chemically-Induced Disorders	0.3	APOE	348	Mercury Poisoning	disease	1	2006	ALL	Injury or Poisoning	0.962
1840		0.338		2009	0.0018685	C23	C0027746	P02649		Pathological Conditions, Signs and Symptoms	0.3	APOE	348	Nerve Degeneration	phenotype	1	2009	ALL	Cell or Molecular Dysfunction	0.962
1841		0.338		1997	0.0018685	C14	C0151744	P02649		Cardiovascular Diseases	0.3	APOE	348	Myocardial Ischemia	disease	1	2019	ALL	Disease or Syndrome	0.962
1842		0.338		1999	0.0018685	C14	C0155733	P02649		Cardiovascular Diseases	0.3	APOE	348	Atherosclerosis of aorta	phenotype	0.929	2019	ALL	Disease or Syndrome	0.962
1843		0.338		2011	0.0018685	C04	C0205641	P02649		Neoplasms	0.3	APOE	348	Adenocarcinoma, Basal Cell	disease	1	2011	ALL	Neoplastic Process	0.962
1844		0.338		2011	0.0018685	C04	C0205642	P02649		Neoplasms	0.3	APOE	348	Adenocarcinoma, Oxyphilic	disease	1	2011	ALL	Neoplastic Process	0.962
1845		0.338		2011	0.0018685	C04	C0205643	P02649		Neoplasms	0.3	APOE	348	Carcinoma, Cribriform	disease	1	2011	ALL	Neoplastic Process	0.962
1846		0.338		2011	0.0018685	C04	C0205644	P02649		Neoplasms	0.3	APOE	348	Carcinoma, Granular Cell	disease	1	2011	ALL	Neoplastic Process	0.962
1847		0.338		2011	0.0018685	C04	C0205645	P02649		Neoplasms	0.3	APOE	348	Adenocarcinoma, Tubular	disease	1	2011	ALL	Neoplastic Process	0.962
1848		0.338		2013	0.0018685	C23;C10	C0234533	P02649		Pathological Conditions, Signs and Symptoms; Nervous System Diseases	0.3	APOE	348	Generalized seizures	disease	1	2013	ALL	Disease or Syndrome	0.962
1849		0.338		2013	0.0018685	C23;C10	C0234535	P02649		Pathological Conditions, Signs and Symptoms; Nervous System Diseases	0.3	APOE	348	Clonic Seizures	disease	1	2013	ALL	Disease or Syndrome	0.962
1850		0.338		2014	0.0018685	C23	C0235874	P02649		Pathological Conditions, Signs and Symptoms	0.3	APOE	348	Disease Exacerbation	phenotype	1	2014	ALL	Finding	0.962
1851		0.338		2007	0.0018685	C23	C0264956	P02649		Pathological Conditions, Signs and Symptoms	0.3	APOE	348	Atheroma	phenotype	1	2018	ALL	Pathologic Function	0.962
1852		0.338		2013	0.0018685	C23;C10	C0270824	P02649		Pathological Conditions, Signs and Symptoms; Nervous System Diseases	0.3	APOE	348	Visual seizure	disease	1	2013	ALL	Disease or Syndrome	0.962
1853		0.338		2013	0.0018685	C23;C10	C0270844	P02649		Pathological Conditions, Signs and Symptoms; Nervous System Diseases	0.3	APOE	348	Tonic Seizures	phenotype	1	2013	ALL	Disease or Syndrome	0.962
1854		0.338		2013	0.0018685	C23;C10	C0270846	P02649		Pathological Conditions, Signs and Symptoms; Nervous System Diseases	0.3	APOE	348	Epileptic drop attack	disease	1	2013	ALL	Disease or Syndrome	0.962
1855		0.338		2000	0.0018685	C18;C10;C14	C0338582	P02649		Nutritional and Metabolic Diseases; Nervous System Diseases; Cardiovascular Diseases	0.3	APOE	348	Sporadic Cerebral Amyloid Angiopathy	disease	1	2000	ALL	Disease or Syndrome	0.962
1856		0.338		2006	0.0018685	C10;C14	C0340569	P02649		Nervous System Diseases; Cardiovascular Diseases	0.3	APOE	348	Internal Carotid Artery Stenosis	disease	1	2006	ALL	Disease or Syndrome	0.962
1857		0.338		2004	0.0018685	C20;C10	C0393664	P02649		Immune System Diseases; Nervous System Diseases	0.3	APOE	348	Multiple Sclerosis, Acute Relapsing	disease	1	2004	ALL	Disease or Syndrome	0.962
1858		0.338		2013	0.0018685	C23;C10	C0422850	P02649		Pathological Conditions, Signs and Symptoms; Nervous System Diseases	0.3	APOE	348	Seizures, Somatosensory	phenotype	1	2013	ALL	Pathologic Function	0.962
1859		0.338		2013	0.0018685	C23;C10	C0422852	P02649		Pathological Conditions, Signs and Symptoms; Nervous System Diseases	0.3	APOE	348	Seizures, Auditory	phenotype	1	2013	ALL	Pathologic Function	0.962
1860		0.338		2013	0.0018685	C23;C10	C0422853	P02649		Pathological Conditions, Signs and Symptoms; Nervous System Diseases	0.3	APOE	348	Olfactory seizure	phenotype	1	2013	ALL	Disease or Syndrome	0.962
1861		0.338		2013	0.0018685	C23;C10	C0422854	P02649		Pathological Conditions, Signs and Symptoms; Nervous System Diseases	0.3	APOE	348	Gustatory seizure	phenotype	1	2013	ALL	Sign or Symptom	0.962
1862		0.338		2013	0.0018685	C23;C10	C0422855	P02649		Pathological Conditions, Signs and Symptoms; Nervous System Diseases	0.3	APOE	348	Vertiginous seizure	phenotype	1	2013	ALL	Disease or Syndrome	0.962
1863		0.338		1993	0.0018685	C10;F03	C0546126	P02649		Nervous System Diseases; Mental Disorders	0.3	APOE	348	Acute Confusional Senile Dementia	disease	1	2018	ALL	Mental or Behavioral Dysfunction	0.962
1864		0.338		2004	0.0018685	C16;C18	C0598608	P02649		Congenital, Hereditary, and Neonatal Diseases and Abnormalities; Nutritional and Metabolic Diseases	0.3	APOE	348	Hyperhomocysteinemia	disease	0.929	2018	ALL	Disease or Syndrome	0.962
1865		0.338		2014	0.0018685	C18	C0598784	P02649		Nutritional and Metabolic Diseases	0.3	APOE	348	Dyslipoproteinemias	phenotype	1	2014	ALL	Pathologic Function	0.962
1866		0.338		2008	0.0018685	C10;C14	C0600178	P02649		Nervous System Diseases; Cardiovascular Diseases	0.3	APOE	348	External Carotid Artery Diseases	group	1	2008	ALL	Disease or Syndrome	0.962
1867		0.338		1993	0.0018685	C10;F03	C0750900	P02649		Nervous System Diseases; Mental Disorders	0.3	APOE	348	Alzheimer's Disease, Focal Onset	disease	1	2018	ALL	Mental or Behavioral Dysfunction	0.962
1868		0.338		2008	0.0018685	C10;C14	C0750986	P02649		Nervous System Diseases; Cardiovascular Diseases	0.3	APOE	348	Internal Carotid Artery Diseases	group	1	2008	ALL	Disease or Syndrome	0.962
1869		0.338		2008	0.0018685	C10;C14	C0750987	P02649		Nervous System Diseases; Cardiovascular Diseases	0.3	APOE	348	Arterial Diseases, Common Carotid	disease	1	2008	ALL	Disease or Syndrome	0.962
1870		0.338		2013	0.0018685	C23;C10	C0751056	P02649		Pathological Conditions, Signs and Symptoms; Nervous System Diseases	0.3	APOE	348	Non-epileptic convulsion	phenotype	1	2013	ALL	Sign or Symptom	0.962
1871		0.338		2013	0.0018685	C23;C10	C0751110	P02649		Pathological Conditions, Signs and Symptoms; Nervous System Diseases	0.3	APOE	348	Single Seizure	disease	1	2013	ALL	Disease or Syndrome	0.962
1872		0.338		2013	0.0018685	C23;C10	C0751123	P02649		Pathological Conditions, Signs and Symptoms; Nervous System Diseases	0.3	APOE	348	Atonic Absence Seizures	phenotype	1	2013	ALL	Disease or Syndrome	0.962
1873		0.338		2004	0.0018685	C20;C10	C0751324	P02649		Immune System Diseases; Nervous System Diseases	0.3	APOE	348	Multiple Sclerosis, Acute Fulminating	disease	1	2004	ALL	Disease or Syndrome	0.962
1874		0.338		2013	0.0018685	C23;C10	C0751494	P02649		Pathological Conditions, Signs and Symptoms; Nervous System Diseases	0.3	APOE	348	Convulsive Seizures	phenotype	1	2013	ALL	Sign or Symptom	0.962
1875		0.338		2013	0.0018685	C23;C10	C0751495	P02649		Pathological Conditions, Signs and Symptoms; Nervous System Diseases	0.3	APOE	348	Seizures, Focal	phenotype	1	2013	ALL	Disease or Syndrome	0.962
1876		0.338		2013	0.0018685	C23;C10	C0751496	P02649		Pathological Conditions, Signs and Symptoms; Nervous System Diseases	0.3	APOE	348	Seizures, Sensory	phenotype	1	2013	ALL	Sign or Symptom	0.962
1877		0.338		2006	0.0018685	C10;C14	C0751634	P02649		Nervous System Diseases; Cardiovascular Diseases	0.3	APOE	348	Carotid Ulcer	phenotype	1	2006	ALL	Acquired Abnormality	0.962
1878		0.338		2006	0.0018685	C10;C14	C0751635	P02649		Nervous System Diseases; Cardiovascular Diseases	0.3	APOE	348	Common Carotid Artery Stenosis	disease	1	2006	ALL	Disease or Syndrome	0.962
1879		0.338		2006	0.0018685	C10;C14	C0751636	P02649		Nervous System Diseases; Cardiovascular Diseases	0.3	APOE	348	External Carotid Artery Stenosis	disease	1	2006	ALL	Disease or Syndrome	0.962
1880		0.338		2005	0.0018685	C06;C25	C1262760	P02649		Digestive System Diseases; Chemically-Induced Disorders	0.3	APOE	348	Hepatitis, Drug-Induced	disease	1	2005	ALL	Disease or Syndrome	0.962
1881		0.338		2000	0.0018685	C16;C06;C18;C10	C1527352	P02649		Congenital, Hereditary, and Neonatal Diseases and Abnormalities; Digestive System Diseases; Nutritional and Metabolic Diseases; Nervous System Diseases	0.3	APOE	348	Hepatic Form of Wilson Disease	disease	1	2000	ALL	Disease or Syndrome	0.962
1882		0.338		1997	0.0018685	C14	C1563937	P02649		Cardiovascular Diseases	0.3	APOE	348	Atherogenesis	phenotype	1	2018	ALL	Pathologic Function	0.962
1883		0.338		2002	0.0018685	C18	C1706412	P02649		Nutritional and Metabolic Diseases	0.3	APOE	348	Lipidemias	phenotype	1	2010	ALL	Finding	0.962
1884		0.338		NA	0.0018685	C10;F03	C1847200	P02649		Nervous System Diseases; Mental Disorders	0.3	APOE	348	ALZHEIMER DISEASE 4	disease	NA	NA	ALL	Disease or Syndrome	0.962
1885		0.338		NA	0.0018685	C11	C1864205	P02649		Eye Diseases	0.3	APOE	348	Macular Degeneration, Age-Related, 1	disease	NA	NA	ALL	Disease or Syndrome	0.962
1886		0.338		2007	0.0018685	C23	C2936350	P02649		Pathological Conditions, Signs and Symptoms	0.3	APOE	348	Plaque, Atherosclerotic	phenotype	1	2018	ALL	Body Substance	0.962
1887		0.338		2007	0.0018685	C23	C2936351	P02649		Pathological Conditions, Signs and Symptoms	0.3	APOE	348	Fibroatheroma	disease	1	2018	ALL	Acquired Abnormality	0.962
1888		0.338		2013	0.0018685	C23;C10	C3495874	P02649		Pathological Conditions, Signs and Symptoms; Nervous System Diseases	0.3	APOE	348	Nonepileptic Seizures	phenotype	1	2013	ALL	Disease or Syndrome	0.962
1889		0.338		2005	0.0018685	C06;C25	C3658290	P02649		Digestive System Diseases; Chemically-Induced Disorders	0.3	APOE	348	Drug-Induced Acute Liver Injury	disease	1	2005	ALL	Disease or Syndrome	0.962
1890		0.338		2012	0.0018685	C13	C3830362	P02649		Female Urogenital Diseases and Pregnancy Complications	0.3	APOE	348	Early Pregnancy Loss	phenotype	1	2012	ALL	Finding	0.962
1891		0.338		2013	0.0018685	C23;C10	C4048158	P02649		Pathological Conditions, Signs and Symptoms; Nervous System Diseases	0.3	APOE	348	Convulsions	phenotype	1	2013	ALL	Sign or Symptom	0.962
1892		0.338		2005	0.0018685	C06;C25	C4277682	P02649		Digestive System Diseases; Chemically-Induced Disorders	0.3	APOE	348	Chemical and Drug Induced Liver Injury	disease	1	2005	ALL	Disease or Syndrome	0.962
1893		0.338		2005	0.0018685	C06;C25	C4279912	P02649		Digestive System Diseases; Chemically-Induced Disorders	0.3	APOE	348	Chemically-Induced Liver Toxicity	disease	1	2005	ALL	Disease or Syndrome	0.962
1894		0.338		2013	0.0018685	C23;C10	C4316903	P02649		Pathological Conditions, Signs and Symptoms; Nervous System Diseases	0.3	APOE	348	Absence Seizures	phenotype	1	2013	ALL	Disease or Syndrome	0.962
1895		0.338		2013	0.0018685	C23;C10	C4317109	P02649		Pathological Conditions, Signs and Symptoms; Nervous System Diseases	0.3	APOE	348	Epileptic Seizures	phenotype	1	2013	ALL	Disease or Syndrome	0.962
1896		0.338		2013	0.0018685	C23;C10	C4317123	P02649		Pathological Conditions, Signs and Symptoms; Nervous System Diseases	0.3	APOE	348	Myoclonic Seizures	phenotype	1	2013	ALL	Sign or Symptom	0.962
1897		0.338		2013	0.0018685	C23;C10	C4505436	P02649		Pathological Conditions, Signs and Symptoms; Nervous System Diseases	0.3	APOE	348	Generalized Absence Seizures	phenotype	1	2013	ALL	Disease or Syndrome	0.962
1898	DTO_05007584	0.422		2002	0.046544	F03	C0005586	P05067	Enzyme modulator	Mental Disorders	0.3	APP	351	Bipolar Disorder	disease	1	2002	ALL	Mental or Behavioral Dysfunction	0.846
1899	DTO_05007584	0.422		2010	0.046544	F03	C0011573	P05067	Enzyme modulator	Mental Disorders	0.3	APP	351	Endogenous depression	disease	1	2010	ALL	Mental or Behavioral Dysfunction	0.846
1900	DTO_05007584	0.422		2006	0.046544	C23;C10;F03	C0023186	P05067	Enzyme modulator	Pathological Conditions, Signs and Symptoms; Nervous System Diseases; Mental Disorders	0.3	APP	351	Learning Disorders	group	1	2018	ALL	Mental or Behavioral Dysfunction	0.846
1901	DTO_05007584	0.422		2014	0.046544	C23;C06	C0023893	P05067	Enzyme modulator	Pathological Conditions, Signs and Symptoms; Digestive System Diseases	0.3	APP	351	Liver Cirrhosis, Experimental	disease	1	2014	ALL	Experimental Model of Disease	0.846
1902	DTO_05007584	0.422		2011	0.046544	C23	C0027540	P05067	Enzyme modulator	Pathological Conditions, Signs and Symptoms	0.3	APP	351	Necrosis	phenotype	1	2011	ALL	Organ or Tissue Function	0.846
1903	DTO_05007584	0.422		2002	0.046544	C23	C0027746	P05067	Enzyme modulator	Pathological Conditions, Signs and Symptoms	0.3	APP	351	Nerve Degeneration	phenotype	1	2013	ALL	Cell or Molecular Dysfunction	0.846
1904	DTO_05007584	0.422		2018	0.046544	C14	C0033141	P05067	Enzyme modulator	Cardiovascular Diseases	0.3	APP	351	Cardiomyopathies, Primary	group	1	2018	ALL	Disease or Syndrome	0.846
1905	DTO_05007584	0.422		2018	0.046544	C14	C0036529	P05067	Enzyme modulator	Cardiovascular Diseases	0.3	APP	351	Myocardial Diseases, Secondary	group	1	2018	ALL	Disease or Syndrome	0.846
1906	DTO_05007584	0.422		2002	0.046544	C10	C0037928	P05067	Enzyme modulator	Nervous System Diseases	0.3	APP	351	Spinal Cord Diseases	group	1	2002	ALL	Disease or Syndrome	0.846
[truncated: 51,571 more rows]
